# Supplementary material for: Construction of a rural tourism information service management system for multi-source heterogeneous data processing
Source: PeerJ Comput Sci. 2023 Jun 9;9:e1334. doi: 10.7717/peerj-cs.1334 (PMC10280680; doi:10.7717/peerj-cs.1334)
Supplement: Supplemental Information 1 [file peerj-cs-09-1334-s001.zip]

Archive with 4 entries (4 files):
- Dataset/entrelextraction.xlsx
- Dataset/question intent.xlsx
- Dataset/tour_package.csv
- Dataset/Tourism.csv
