# Supplementary material for: Construction of a rural tourism information service management system for multi-source heterogeneous data processing
Source: PeerJ Comput Sci. 2023 Jun 9;9:e1334. doi: 10.7717/peerj-cs.1334 (PMC10280680; doi:10.7717/peerj-cs.1334)
Supplement: Supplemental Information 1 [file peerj-cs-09-1334-s001.zip › Dataset/question intent.xlsx]

## Sheet: Sheet1
question	intent
what are the tourist places in	location
what are the tourist destinations in	location
what are the main sites in	location
where this place is located at	location
where is this place situated at	location
what are the places in	location
what are the locations in	location
what are the tourist spots in	location
what are the tourist locations in	location
what are the tourist places in	location
where to go at	location
what to see at	location
what is the entry time of	timing
what is the exit time of	timing
when i can enter to	timing
when i can exit to	timing
what is the opening time of	timing
what is the closing time of	timing
what is the entry and exit timings of the	timing
what is the permissible time of entry at	timing
what is the permissible time of exit at	timing
how long i can stay at	timing
when will opens	timing
when will closes	timing
when does opens	timing
when does closes	timing
which are the main courses in	peculiarities
which are the peculiarites in	peculiarities
how can i explore at	peculiarities
what are the peculiarities at	peculiarities
adventure spots in	peculiarities
shopping destinations in	peculiarities
what are the peculiarities of	peculiarities
what are the attractions at	peculiarities
what are the scenic spots at	peculiarities
what to see at	peculiarities
what can i explore at	peculiarities
how can i explore at	peculiarities
what to explore at	peculiarities
what to go at	peculiarities
what to explore at	peculiarities
food destinations near the	food
food delicacies available at	food
what are the food delicacies at	food
what to eat at	food
where to eat at	food
famous restaurant at	food
famous hotel at	food
famous restaurant near	food
famous hotel near	food
must try food delicacies at	food
must try food delicacies near	food
must have food delicacies near	food
must have restaurants at	food
must try restaurants at	food
must try restaurants near	food
food spots near	food
food destinations at	food
food destination s near	food
what food i should try at	food
never miss food items in	food
transportation facility at	transportation
travel guide facilities	transportation
is travel planners available	transportation
how to reach	transportation
which is the nearby railway station to	transportation
which is the nearby airport to	transportation
which is the nearby bus stand to	transportation
easiest way to reach	transportation
shortest distance to	transportation
shortest way to	transportation
cheapest transportation means to	transportation
is rental cars are available at	transportation
which is the nearby public bus stand to	transportation
which is the nearby private bus stand to	transportation
how can I reach to	transportation
hotel destinations near the	hotel
famous hotel available at	hotel
what are the hotels at	hotel
where to stay at	hotel
famous hotels at	hotel
famous hotel at	hotel
famous hotels near	hotel
famous hotel near	hotel
must try hotel destinations at	hotel
must try hotel near	hotel
must have hotel near	hotel
must have hotel at	hotel
must try hotel at	hotel
must try hotel near	hotel
hotel spots near	hotel
hotel destinations at	hotel
hotel destination s near	hotel
what hotel i should try at	hotel
never miss hotel in	hotel
hotel destinations near the	hotel
hotel available at	hotel
what are the hotel at	hotel
what to stay at	hotel
where to stay at	hotel
famous hotels to stay at	hotel
famous hotel at	hotel
famous hotels to stay near	hotel
famous hotel near	hotel
must try hotel spots at	hotel
must try hotel spots near	hotel
must have hotel destinations near	hotel
must have hotels at	hotel
must try hotel at	hotel
must try hotel near	hotel
hotel spots near	hotel
hotel destinations at	hotel
hotel destination s near	hotel
what hotel i should try at	hotel
never miss hotel items in	hotel
is traveling to france safe	transportation
is france safe to travel to	transportation
i need to know is traveling to france safe	transportation
can i travel to france as far as safety goes	transportation
can i safely travel to france or is it dangerous	transportation
are there any current travel alerts for brazil	transportation
are there any travel alerts for seattle	transportation
can i safely travel to france or is it dangerous	transportation
are there any current travel alerts for brazil	transportation
are there any travel alerts for seattle	transportation
can i safely travel to france or is it dangerous	transportation
are there any current travel alerts for brazil	transportation
are there any travel alerts for seattle	transportation
how safe is it to travel to guatemala right now and are there any alerts	transportation
are there any travel alerts for seattle	transportation
how safe is it to travel to guatemala right now and are there any alerts	transportation
how safe is it to travel to guatemala right now and are there any alerts	transportation
are there any travel alerts for juarez	transportation
what's the danger level of flying to russia right now	transportation
are there any travel alerts for antarctica	transportation
are there any travel alerts for mountain view	transportation
what's the danger level of flying to russia right now	transportation
are there any travel alerts for antarctica	transportation
are there any travel alerts for mountain view	transportation
what's the danger level of flying to russia right now	transportation
does mexico have any travel alerts i should know about	transportation
does greece currently have any travel alerts in place	transportation
are there any travel alerts for brazil	transportation
how safe is it to visit spain	transportation
does greece currently have any travel alerts in place	transportation
are there any travel alerts for brazil	transportation
how safe is it to visit spain	transportation
how safe is visiting canada this week	transportation
have the riots in france triggered any alerts for people traveling to there	transportation
is there any danger going to brazil	transportation
how safe is visiting canada this week	transportation
have the riots in france triggered any alerts for people traveling to there	transportation
is there any danger going to brazil	transportation
how safe is visiting canada this week	transportation
which are the main courses in	peculiarities
which are the peculiarites in	peculiarities
how can i explore at	peculiarities
what are the peculiarities at	peculiarities
adventure spots in	peculiarities
shopping destinations in	peculiarities
what are the peculiarities of	peculiarities
what are the attractions at	peculiarities
what are the scenic spots at	peculiarities
what to see at	peculiarities
what can i explore at	peculiarities
how can i explore at	peculiarities
what to explore at	peculiarities
what to go at	peculiarities
what to explore at	peculiarities
food destinations near the	food
food delicacies available at	food
what are the food delicacies at	food
what to eat at	food
where to eat at	food
famous restaurant at	food
famous hotel at	food
famous restaurant near	food
famous hotel near	food
must try food delicacies at	food
must try food delicacies near	food
must have food delicacies near	food
must have restaurants at	food
must try restaurants at	food
must try restaurants near	food
food spots near	food
food destinations at	food
food destination s near	food
what food i should try at	food
never miss food items in	food
transportation facility at	transportation
travel guide facilities	transportation
is travel planners available	transportation
how to reach	transportation
which is the nearby railway station to	transportation
which is the nearby airport to	transportation
which is the nearby bus stand to	transportation
easiest way to reach	transportation
shortest distance to	transportation
shortest way to	transportation
cheapest transportation means to	transportation
is rental cars are available at	transportation
which is the nearby public bus stand to	transportation
which is the nearby private bus stand to	transportation
how can I reach to	transportation
set up a 52 minute timer	timing
create a new timer	timing
i'd like to set a new timer	timing
help me set a timer please	timing
10 minutes is what the timer should be set at	timing
the timer should have 10 minutes set to it	timing
10 minutes is the setting for the timer	timing
the timer is calculated for 10 minutes	timing
set the timer for 10 minutes	timing
can you set a 30 second timer	timing
please set a timer to go off in 45 minutes	timing
i need you to create a timer	timing
i need a timer set please	timing
create a timer that is set to go off after 25 mins	timing
i need a timer that is set at 1 hour exactly	timing
could you set up a timer for me	timing
will you start a timer for me	timing
please set up a timer for me	timing
set 60 minutes for oven please	timing
may i please have a definition for the work churlish	peculiarities
i want to know what trenchant means	peculiarities
what is the meaning of fascism	peculiarities
can you tell me what a septuagenarian is	peculiarities
can you define the word schadenfreude	peculiarities
what does unsavory mean	peculiarities
please define erection for me	peculiarities
what does idiosyncratic mean	peculiarities
tell me the meaning of condemnation	peculiarities
define monetary for me please	peculiarities
tell me the meaning of hegemony	peculiarities
what does indignation mean	peculiarities
define ambivalence for me please	peculiarities
please define institutional racism	peculiarities
define antagonist for me please	peculiarities
i need to know what dominate means	peculiarities
what does distinguish mean	peculiarities
what is the definition of the word migrate	peculiarities
tell me please what paean means	peculiarities
what is the meaning of word alliance	peculiarities
please reserve a table for 2 at lucky's under the name melissa at 7 pm	food
i would like to reserve a table for 2 at sam's steakhouse under the name jessie at 6:30 pm	food
help me reserve a table for 3 at lucky's under the name crystal at 8 pm	food
would you please schedule a reservation for 2 at lucky's under the name sam at 7:30pm	food
could you please reserve a table for 6 at lucille's under the name tom at 5pm	food
is there a reservation available at ruth chris today	food
are there 8pm tables available at texas roadhouse	food
book a reservation for 3 at xenophobe under the name zebee	food
i need to book a reservation for 3 at xenophobe under the name zebee	food
book 3 under the name zebee at xenophobe	food
what reservations are available for 3 people at the xenophobe	food
under the name zebee book a reservation at the xenophobe for 3	food
use the name wheeler to reserve a table for 3 at andrea's steakhouse at 5pm	food
make a reservation for wheeler party of 3 for 5pm at andrea's steakhouse	food
reserve a table for 3 at andrea's steakhouse around 5pm under the name wheeler	food
i need a table for 3 at 5pm at andrea's steakhouse under wheeler	food
reserve a table for 3 under the name wheeler at andrea's steakhouse for 5pm	food
reserve a table for 3 under the name wheeler at andrea's steakhouse for 5pm	food
book room for me and her under the name kendra	food
allow me to turn on the lights	food
make me a reservation for 5 people at village tavern for the calloways	food
what are the tourist places in	location
what are the tourist destinations in	location
what are the main sites in	location
where this place is located at	location
where is this place situated at	location
what are the places in	location
what are the locations in	location
what are the tourist spots in	location
what are the tourist locations in	location
what are the tourist places in	location
where to go at	location
what to see at	location
what is the entry time of	timing
what is the exit time of	timing
when i can enter to	timing
when i can exit to	timing
what is the opening time of	timing
what is the closing time of	timing
what is the entry and exit timings of the	timing
what is the permissible time of entry at	timing
what is the permissible time of exit at	timing
how long i can stay at	timing
when will opens	timing
when will closes	timing
when does opens	timing
when does closes	timing
what will be the opening time for	timing
