# Supplementary material for: Construction of a rural tourism information service management system for multi-source heterogeneous data processing
Source: PeerJ Comput Sci. 2023 Jun 9;9:e1334. doi: 10.7717/peerj-cs.1334 (PMC10280680; doi:10.7717/peerj-cs.1334)
Supplement: Supplemental Information 1 [file peerj-cs-09-1334-s001.zip › Dataset/tour_package.csv]

CustomerID	ProdTaken	Age	TypeofContact	CityTier	DurationOfPitch	Occupation	Gender	NumberOfPersonVisiting	NumberOfFollowups	ProductPitched	PreferredPropertyStar	MaritalStatus	NumberOfTrips	Passport	PitchSatisfactionScore	OwnCar	NumberOfChildrenVisiting	Designation	MonthlyIncome
200000	1	41	Self Enquiry	3	6	Salaried	Female	3	3	Deluxe	3	Single	1	1	2	1	0	Manager	20993
200001	0	49	Company Invited	1	14	Salaried	Male	3	4	Deluxe	4	Divorced	2	0	3	1	2	Manager	20130
200002	1	37	Self Enquiry	1	8	Free Lancer	Male	3	4	Basic	3	Single	7	1	3	0	0	Executive	17090
200003	0	33	Company Invited	1	9	Salaried	Female	2	3	Basic	3	Divorced	2	1	5	1	1	Executive	17909
200004	0		Self Enquiry	1	8	Small Business	Male	2	3	Basic	4	Divorced	1	0	5	1	0	Executive	18468
200005	0	32	Company Invited	1	8	Salaried	Male	3	3	Basic	3	Single	1	0	5	1	1	Executive	18068
200006	0	59	Self Enquiry	1	9	Small Business	Female	2	2	Basic	5	Divorced	5	1	2	1	1	Executive	17670
200007	0	30	Self Enquiry	1	30	Salaried	Male	3	3	Basic	3	Married	2	0	2	0	1	Executive	17693
200008	0	38	Company Invited	1	29	Salaried	Male	2	4	Standard	3	Unmarried	1	0	3	0	0	Senior Manager	24526
200009	0	36	Self Enquiry	1	33	Small Business	Male	3	3	Deluxe	3	Divorced	7	0	3	1	0	Manager	20237
200010	0	35	Self Enquiry	1	22	Small Business	Male	2	2	Basic	4	Divorced	1	0	3	1	1	Executive	17426
200011	0		Self Enquiry	1	21	Salaried	Female	2	4	Deluxe	3	Single	1	1	3	0	0	Manager
200012	0	31	Self Enquiry	1	32	Salaried	Male	2	3	Basic	3	Married	2	0	3	0	1	Executive	17911
200013	0	34	Self Enquiry	1	25	Small Business	Male	3	3	Basic	3	Married	1	0	3	0	2	Executive	17661
200014	1	28	Self Enquiry	1	30	Salaried	Male	2	4	Basic	3	Single	6	1	2	0	0	Executive	17028
200015	0	29	Self Enquiry	1	27	Salaried	Female	2	2	Standard	5	Married	2	0	5	1	1	Senior Manager	24980
200016	0	32	Self Enquiry	1	11	Salaried	Male	3	2	Basic	4	Married	1	1	2	1	0	Executive	18298
200017	0	22	Company Invited	1	22	Small Business	Male	3	2	Basic	3	Married	2	1	3	0	0	Executive	17935
200018	0	53	Self Enquiry	3	8	Salaried	Female	3	4	Super Deluxe	3	Divorced	3	0	3	1	0	AVP	30427
200019	0		Self Enquiry	1	8	Salaried	Male	2	3	Basic	3	Single	6	1	4	0	1	Executive
200020	0		Company Invited	1	17	Salaried	Female	3	2	Deluxe	3	Married	1	0	3	1	2	Manager
200021	1		Self Enquiry	3	15	Salaried	Male	2	4	Deluxe	5	Single	1	0	2	0	0	Manager	18407
200022	0	34	Self Enquiry	1	13	Salaried	Fe Male	2	3	Standard	4	Unmarried	1	0	3	1	0	Senior Manager	26994
200023	0	21	Self Enquiry	1	21	Salaried	Male	3	3	Basic	3	Single	2	0	3	1	1	Executive	16232
200024	1	34	Self Enquiry	1	12	Small Business	Male	2	3	Basic	5	Single	3	0	2	1	1	Executive	17960
200025	0	53	Self Enquiry	1	11	Salaried	Female	2	3	King	3	Married	5	0	5	0	1	VP	34094
200026	1		Company Invited	1	22	Salaried	Female	3	5	Basic	5	Single	2	1	4	1	2	Executive
200027	0	42	Self Enquiry	3	14	Small Business	Male	2	3	Deluxe	4	Divorced	1	0	3	0	1	Manager	21825
200028	0	44	Self Enquiry	1	13	Small Business	Female	2	4	Standard	3	Divorced	4	0	4	1	0	Senior Manager	25248
200029	0	46	Self Enquiry	3	8	Small Business	Female	2	3	King	5	Single	4	0	2	0	1	VP	33947
200030	0	33	Self Enquiry	1	8	Small Business	Male	3	3	Basic	3	Single	5	0	3	1	2	Executive	17496
200031	0	44	Self Enquiry	1	16	Salaried	Male	2	3	Deluxe	3	Divorced	3	1	3	1	1	Manager	21465
200032	0	30	Self Enquiry	1	15	Small Business	Male	2	4	Basic	3	Single	2	0	4	1	1	Executive	17206
200033	1	39	Self Enquiry	3	11	Large Business	Male	2	3	Deluxe	3	Divorced	4	0	2	0	1	Manager	17086
200034	1	24	Self Enquiry	1	6	Small Business	Male	3	3	Basic	3	Divorced	3	1	3	1	2	Executive	17293
200035	0	43	Self Enquiry	1	8	Small Business	Female	3	2	Basic	3	Married	2	0	2	0	1	Executive	17645
200036	1	50	Self Enquiry	3	9	Small Business	Male	2	4	Basic	3	Divorced	2	1	4	0	0	Executive	17683
200037	0	35	Self Enquiry	3	8	Small Business	Female	3	3	Basic	3	Divorced	2	0	2	1	0	Executive	17014
200038	0	36	Self Enquiry	1	11	Salaried	Female	2	4	Basic		Divorced	1	1	2	1	0	Executive	95000
200039	0	33	Company Invited	3	6	Salaried	Female	2	2	Deluxe	5	Divorced	3	0	3	1	0	Manager	20376
200040	0	35	Self Enquiry	1	10	Salaried	Male	3	3	Basic	3	Married	2	0	4	0	0	Executive	16951
200041	0	27	Self Enquiry	1	8	Salaried	Female	2	3	Basic	5	Married	2	0	3	0	1	Executive	17341
200042	1	26	Self Enquiry	1	31	Salaried	Male	2	5	Basic	3	Single	2	0	2	1	1	Executive	17293
200043	0	27	Company Invited	3	14	Salaried	Male	2	3	Standard	3	Unmarried	2	0	2	1	0	Senior Manager	23726
200044	0		Company Invited	1	6	Small Business	Female	2	3	Deluxe	3	Single	2	0	3	1	0	Manager
200045	1	41	Self Enquiry	1	18	Large Business	Female	2	3	King	3	Divorced	2	0	4	1	0	VP	34545
200046	0	34	Company Invited	3		Small Business	Male	3	3	Deluxe	3	Single	1	0	5	1	1	Manager	19568
200047	0	37	Self Enquiry	1	25	Salaried	Male	3	3	Basic	4	Divorced	5	0	4	1	1	Executive	18022
200048	0	46	Company Invited	3	11	Small Business	Male	3	3	Deluxe	3	Single	5	1	5	1	1	Manager	20772
200049	0	35	Self Enquiry	1	14	Salaried	Male	2	2	Basic	3	Divorced	2	0	5	1	1	Executive	17269
200050	1	48	Self Enquiry	1	6	Salaried	Male	3	4	Standard	3	Single	1	1	5	0	2	Senior Manager	20381
200051	1		Self Enquiry	1	11	Large Business	Male	2	3	Basic	3	Single	2	1	2	1	0	Executive	18441
200052	0	44	Self Enquiry	3	6	Small Business	Female	3	3	Deluxe	5	Married	6	1	2	0	0	Manager	20454
200053	0	35	Company Invited	1	17	Small Business	Male	3	4	Standard	5	Divorced	3	1	5	1	1	Senior Manager	24884
200054	0		Self Enquiry	3	29	Small Business	Female	2	4	Deluxe	3	Divorced	1	1	2	1	0	Manager
200055	0	33	Company Invited	1	6	Salaried	Fe Male	3	3	Standard	3	Unmarried	2	1	2	1	0	Senior Manager	28458
200056	0	35	Company Invited	3	24	Salaried	Male	3	3	Standard	5	Divorced	2	0	4	1	0	Senior Manager	24069
200057	0		Self Enquiry	1	29	Small Business	Female	1	3	Basic	5	Divorced	4	1	4	1	0	Executive
200058	0	31	Self Enquiry	1	13	Salaried	Male	2	3	Deluxe	3	Married	4	0	3	1	0	Manager	20915
200059	0	37	Self Enquiry	1	6	Salaried	Male	2	4	Deluxe	3	Married	2	0	5	1	1	Manager	20993
200060	0	32	Self Enquiry	1	6	Small Business	Male	2	3	Deluxe	3	Divorced	2	1	4	1	0	Manager	21162
200061	0	38	Company Invited	1	35	Salaried	Female	2	3	Deluxe	3	Single	2	0	3	1	0	Manager	17406
200062	0	50	Self Enquiry	1	13	Small Business	Female	2	4	King	3	Married	6	1	4	1	1	VP	33740
200063	0	59	Self Enquiry	3	31	Salaried	Female	2	3	Standard	5	Unmarried	1	0	3	1	0	Senior Manager	22637
200064	0	36	Self Enquiry	1	14	Large Business	Female	2	3	Standard	3	Married	2	0	4	1	1	Senior Manager	25096
200065	0	55	Self Enquiry	1	14	Small Business	Female	2	3	Super Deluxe	3	Married	3	1	3	0	1	AVP	29756
200066	0	36	Company Invited	1	17	Salaried	Male	3	4	Deluxe	4	Unmarried	2	0	4	1	1	Manager	21499
200067	0	45	Self Enquiry	1	13	Salaried	Male	2	3	Standard	5	Married	3	0	3	1	1	Senior Manager	24724
200068	0	35	Company Invited	1	6	Small Business	Male	3	3	Basic	5	Divorced	5	0	2	0	1	Executive	17194
200069	1		Self Enquiry	1	15	Small Business	Male	3	4	Basic	3	Divorced	1	1	2	0	1	Executive	18388
200070	0	59	Company Invited	3	6	Salaried	Female	2	4	Deluxe	3	Single	1	0	5	1	1	Manager	20473
200071	0	29	Self Enquiry	1	8	Salaried	Male	3	3	Basic	4	Divorced	1	0	4	0	0	Executive	17703
200072	0	31	Self Enquiry	1	6	Small Business	Male	2	3	Basic	4	Single	2	0	3	0	0	Executive	17501
200073	0	32	Self Enquiry	1	6	Salaried	Male	3	3	Deluxe	4	Divorced	2	0	3	0	0	Manager	21220
200074	0	36	Self Enquiry	1	12	Salaried	Female	2	2	Deluxe	3	Divorced	4	0	2	0	0	Manager	18038
200075	0	31	Self Enquiry	1		Salaried	Female	3	3	Deluxe	3	Single	2	0	5	0	1	Manager
200076	0	35	Self Enquiry	3		Small Business	Male	2	4	Deluxe	5	Single	1	0	2	0	1	Manager
200077	0	45	Self Enquiry	1	12	Salaried	Male	2	3	Standard	5	Divorced	5	1	3	0	0	Senior Manager	28245
200078	0	37	Self Enquiry	1	13	Small Business	Male	1	3	Standard	3	Single	5	0	2	0	0	Senior Manager	28664
200079	0	46	Self Enquiry	2	11	Small Business	Male	3		Deluxe	4	Married	1	1	5	0	1	Manager	20021
200080	0	30	Self Enquiry	1	6	Salaried	Male	2	4	Deluxe	3	Divorced	2	1	2	1	1	Manager	20126
200081	0	35	Self Enquiry	1	6	Small Business	Male	1	4	Basic	3	Single	2	0	4	1	0	Executive	17859
200082	0	55	Self Enquiry	3	6	Salaried	Male	3	3	Standard	3	Divorced	4	0	2	0	1	Senior Manager	25239
200083	0	38	Company Invited	1	12	Small Business	Female	3	5	Deluxe	3	Married	1	1	2	0	2	Manager	20329
200084	0	34	Self Enquiry	1		Small Business	Male	3	3	Deluxe	4	Divorced	2	0	5	0	0	Manager
200085	0	56	Self Enquiry	1	13	Salaried	Male	2	5	Standard	3	Unmarried	5	0	2	0	0	Senior Manager	22260
200086	0	23	Self Enquiry	3	8	Large Business	Male	3	3	Basic	5	Married	4	0	3	1	1	Executive	17322
200087	0	51	Self Enquiry	1	15	Salaried	Male	3	3	Basic	3	Divorced	4	0	3	1	0	Executive	17075
200088	0		Self Enquiry	1	8	Salaried	Male	2	4	Deluxe	3	Divorced	2	0	4	1	0	Manager
200089	1	46	Self Enquiry	3	15	Small Business	Male	3	4	Standard	3	Unmarried	2	0	5	0	1	Senior Manager	24619
200090	0	40	Company Invited	1	6	Salaried	Male	3	4	Super Deluxe	4	Divorced	2	0	2	1	2	AVP	28503
200091	0	51	Self Enquiry	3	27	Small Business	Male	3	3	Deluxe	3	Single	1	1	5	1	1	Manager	20441
200092	0	30	Self Enquiry	3	10	Small Business	Female	3	4	Deluxe	4	Married	2	1	3	1	1	Manager	20209
200093	0	46	Company Invited	1	6	Small Business	Male	2	4	Standard	5	Divorced	3	1	2	1	1	Senior Manager	25673
200094	0	32	Self Enquiry	3	12	Small Business	Male	2		Deluxe	3	Single	2	0	5	1	0	Manager	20010
200095	0	54	Self Enquiry	1	8	Large Business	Female	2	3	Standard	3	Divorced	1	0	4	1	0	Senior Manager	28549
200096	0	24	Self Enquiry	3	9	Salaried	Female	2		Deluxe	3	Divorced	1	0	4	1	0	Manager	19999
200097	0		Company Invited	3	10	Small Business	Male	2	3	Deluxe	3	Divorced	2	0	2	1	0	Manager
200098	0	58	Self Enquiry	3	16	Small Business	Male	2	3	Super Deluxe	3	Single	1	0	3	1	1	AVP	28872
200099	0	44	Company Invited	1	29	Small Business	Male	3	3	Deluxe	4	Divorced	5	0	3	1	0	Manager	17042
200100	1	37	Self Enquiry	2	12	Salaried	Male	3	3	Basic	5	Married	5	1	2	1	0	Executive	17073
200101	0	32	Self Enquiry	1	6	Salaried	Male	3	3	Basic	5	Single	2	0	2	0	2	Executive	17956
200102	1	20	Company Invited	1	12	Salaried	Female	3	4	Basic	3	Single	2	1	2	1	1	Executive	17926
200103	0	34	Self Enquiry	1		Salaried	Female	2	3	Deluxe	3	Single	2	0	3	1	0	Manager	19809
200104	0	37	Company Invited	1	8	Salaried	Male	3	4	Deluxe	3	Married	6	0	2	0	1	Manager	20163
200105	0	59	Company Invited	2	8	Salaried	Female	2	4	King	3	Divorced	1	0	2	1	1	VP	33844
200106	0	50	Company Invited	1	6	Salaried	Female	3	3	King	4	Divorced	4	1	2	0	2	VP	33172
200107	1	25	Self Enquiry	3	11	Small Business	Male	2	4	Deluxe	3	Single	2	1	3	1	0	Manager	20744
200108	0	25	Self Enquiry	1	13	Small Business	Male	3	4	Basic	3	Divorced	2	0	2	1	2	Executive	17889
200109	0	22	Self Enquiry	1	21	Small Business	Female	2	3	Basic	3	Single	2	0	2	1	1	Executive	17871
200110	0	51	Company Invited	1	6	Small Business	Female	1	4	Standard	5	Unmarried	4	0	2	1	0	Senior Manager	22484
200111	1	34	Company Invited	1	13	Salaried	Male	3	5	Deluxe	3	Single	2	1	5	1	1	Manager	21074
200112	0	54	Company Invited	2	32	Salaried	Female	1	2	Super Deluxe	3	Single	3	1	3	1	0	AVP	32328
200113	0	24	Self Enquiry	1	24	Salaried	Male	2	3	Basic	3	Divorced	1	0	4	1	0	Executive	17774
200114	0	34	Self Enquiry	1		Salaried	Female	2	4	Deluxe	4	Married	7	0	3	0	1	Manager	19505
200115	0	37	Self Enquiry	3	9	Salaried	Male	2	3	Standard	3	Unmarried	3	0	3	0	0	Senior Manager	22428
200116	0	34	Self Enquiry	1	11	Small Business	Fe Male	2	4	Standard	5	Unmarried	3	0	2	0	0	Senior Manager	26631
200117	0	36	Company Invited	3	17	Large Business	Female	3	3	Standard	3	Divorced	1	0	5	0	0	Senior Manager	24738
200118	0	36	Self Enquiry	1	9	Salaried	Female	2	3	Basic	3	Married	6	0	2	1	0	Executive	17835
200119	0	43	Company Invited	3	32	Salaried	Male	3	3	Super Deluxe	3	Divorced	2	1	2	0	0	AVP	31959
200120	0	30	Company Invited	1	29	Salaried	Male	3	5	Basic	3	Married	2	0	3	1	2	Executive	17613
200121	0	33	Company Invited	3	28	Small Business	Male	3	3	Deluxe	4	Divorced	1	0	2	0	1	Manager	21146
200122	1	56	Self Enquiry	1	20	Salaried	Female	3		Basic	4	Divorced	1	1	5	1	1	Executive	19963
200123	0	51	Self Enquiry	1	12	Salaried	Male	2	3	King	3	Single	1	0	5	1	0	VP	34537
200124	1	31	Self Enquiry	3	12	Salaried	Male	3	5	Deluxe	3	Divorced	5	1	3	1	1	Manager	21172
200125	0	26	Self Enquiry	1	12	Salaried	Female	2	4	Basic	4	Divorced	2	0	3	1	0	Executive	17368
200126	1	58	Self Enquiry	1	29	Small Business	Female	3	3	Standard	3	Divorced	2	0	3	1	0	Senior Manager	25312
200127	1	19	Self Enquiry	3	28	Small Business	Male	2	3	Basic	3	Single	2	1	2	0	1	Executive	16675
200128	0	22	Self Enquiry	1	8	Large Business	Male	3	3	Basic	3	Divorced	1	0	5	1	2	Executive	17523
200129	0	49	Self Enquiry	1	26	Small Business	Female	3	3	Deluxe	5	Divorced	2	0	2	1	2	Manager	21567
200130	0	43	Company Invited	1		Small Business	Female	3	2	Basic	3	Single	5	0	3	0	2	Executive	19739
200131	0	50	Company Invited	3	18	Small Business	Fe Male	3	3	Standard	3	Unmarried	5	0	5	0	0	Senior Manager	24208
200132	1	31	Self Enquiry	3		Salaried	Female	3	5	Deluxe	3	Divorced	4	1	3	1	0	Manager	19559
200133	0	41	Self Enquiry	3	15	Salaried	Male	3	3	Standard	3	Married	4	1	2	0	1	Senior Manager	23189
200134	0	26	Self Enquiry	2	31	Salaried	Female	3	3	Basic	3	Divorced	2	0	4	1	0	Executive	17942
200135	0	36	Self Enquiry	1	12	Small Business	Male	2		Deluxe	4	Married	7	0	4	1	1	Manager	19941
200136	1	51	Company Invited	1	14	Salaried	Male	2	5	Standard	3	Unmarried	3	0	2	0	1	Senior Manager	25650
200137	0	39	Self Enquiry	3	10	Salaried	Female	2	4	Deluxe	3	Divorced	5	0	5	1	0	Manager	20902
200138	0	25	Self Enquiry	3	34	Salaried	Male	2	4	Deluxe	3	Divorced	3	0	4	0	0	Manager	23639
200139	0	30	Self Enquiry	2	15	Salaried	Male	2	3	Deluxe	3	Divorced	1	1	3	1	1	Manager	21347
200140	1		Self Enquiry	1	15	Small Business	Female	2	3	Basic	5	Single	1	0	4	1	1	Executive
200141	0		Self Enquiry	1	35	Small Business	Male	2	3	Basic	3	Single	6	0	2	1	0	Executive	18452
200142	0	38	Self Enquiry	1	9	Large Business	Female	2	3	Deluxe	3	Single	4	1	5	0	0	Manager	1000
200143	0	30	Self Enquiry	1	24	Salaried	Female	3	3	Basic	3	Single	2	0	2	1	0	Executive	17632
200144	0	32	Company Invited	3		Small Business	Male	2	5	Deluxe	3	Married	1	0	2	0	1	Manager	19668
200145	0	30	Self Enquiry	1	11	Large Business	Female	2	3	Basic	5	Married	6	0	5	1	1	Executive	18204
200146	0	30	Self Enquiry	1	8	Small Business	Male	2	4	Basic	3	Single	1	0	4	0	0	Executive	17720
200147	0	41	Company Invited	1	16	Salaried	Male	3	4	Super Deluxe	5	Married	5	0	2	1	0	AVP	32181
200148	0	41	Self Enquiry	1	15	Salaried	Male	3	3	Basic	5	Divorced	3	0	2	0	2	Executive	17238
200149	0	19	Self Enquiry	1	9	Small Business	Female	3	3	Basic	4	Single	2	0	3	1	2	Executive	16483
200150	0	40	Company Invited	1	32	Small Business	Female	2	3	Deluxe	4	Married	2	0	2	1	0	Manager	20605
200151	0	35	Self Enquiry	3	6	Small Business	Male	3	3	Standard	4	Divorced	2	0	4	1	2	Senior Manager	22295
200152	0	53	Self Enquiry	3	12	Small Business	Male	2	3	Deluxe	3	Divorced	3	1	5	0	0	Manager	17306
200153	0	45	Self Enquiry	1	15	Salaried	Male	2	3	Deluxe	4	Married	1	0	4	1	0	Manager	17348
200154	0	32	Company Invited	3	14	Small Business	Fe Male	2	3	Standard	3	Unmarried	2	0	4	1	1	Senior Manager	23998
200155	0	29	Company Invited	1		Large Business	Male	2	3	Deluxe	3	Divorced	2	0	3	0	1	Manager
200156	0	51	Self Enquiry	1	13	Small Business	Male	2	4	Deluxe	3	Divorced	3	0	3	1	1	Manager	21132
200157	0	58	Self Enquiry	1	15	Small Business	Female	3	4	Basic	4	Divorced	5	1	2	1	0	Executive	18346
200158	0	40	Self Enquiry	3	10	Small Business	Male	3	4	Standard	3	Divorced	1	0	2	1	0	Senior Manager	25855
200159	0	34	Company Invited	3	8	Small Business	Female	3	3	Basic	3	Divorced	7	0	5	1	2	Executive	17231
200160	0	22	Self Enquiry	1	25	Small Business	Male	3	3	Basic	3	Divorced	2	0	2	0	1	Executive	17323
200161	0	27	Company Invited	1	15	Small Business	Male	2	3	Basic	4	Married	7	0	3	0	0	Executive	17024
200162	0	28	Self Enquiry	1	27	Small Business	Male	2	3	Basic	3	Divorced	2	0	2	0	0	Executive	17713
200163	0	57	Self Enquiry	1	30	Salaried	Male	2	2	Standard	3	Married	4	1	4	1	1	Senior Manager	24439
200164	0	27	Company Invited	1	9	Small Business	Male	3	4	Basic	3	Married	2	1	2	0	2	Executive	17566
200165	0	50	Self Enquiry	1	17	Salaried	Female	2	3	King	4	Single	4	0	5	1		VP	34926
200166	0	41	Self Enquiry	1	20	Salaried	Male	2	3	Basic	3	Married	5	0	4	1	1	Executive	17451
200167	0	30	Self Enquiry	3	11	Salaried	Female	2	3	Standard	3	Divorced	3	0	4	1	1	Senior Manager	24419
200168	0	38	Self Enquiry	3	6	Salaried	Fe Male	2	4	Deluxe	3	Unmarried	5	0	2	1	1	Manager	23686
200169	0	32	Self Enquiry	1	12	Salaried	Male	2	3	Basic	3	Single	4	0	2	0	1	Executive	18038
200170	0	27	Self Enquiry	1	23	Large Business	Male	2	3	Basic	4	Divorced	1	1	4	1	0	Executive	18058
200171	1	19	Company Invited	3	6	Large Business	Female	3	5	Basic	5	Single	1	0	3	1	1	Executive	17325
200172	0	36	Company Invited	1	9	Small Business	Male	1	3	Basic	4	Single	5	0	4	1	0	Executive	17088
200173	0	30	Company Invited	1	15	Small Business	Male	3	3	Deluxe	5	Married	2	0	2	0	1	Manager	18072
200174	0	45	Self Enquiry	3	10	Salaried	Female	1		Deluxe	5	Married	5	1	4	0	0	Manager	20006
200175	0	56	Self Enquiry	1		Salaried	Female	3	3	Basic	5	Married	5	1	4	1	1	Executive
200176	0	33	Self Enquiry	1	8	Salaried	Male	2	3	Basic	3	Single	1	0	3	0	1	Executive	17500
200177	1	19	Self Enquiry	1	8	Salaried	Male	2	4	Basic	3	Single	2	0	5	0	0	Executive	16102
200178	0	46	Self Enquiry	3	6	Small Business	Female	3	3	Standard	5	Married	2	0	2	1	1	Senior Manager	25453
200179	0	38	Self Enquiry	1	15	Salaried	Female	3	3	Basic	3	Single	2	0	2	1	1	Executive	17288
200180	0		Self Enquiry	1	18	Small Business	Female	3	3	Basic	3	Divorced	1	1	4	1	2	Executive
200181	0	34	Self Enquiry	1	33	Small Business	Female	3	3	Basic	4	Single	3	0	3	1	0	Executive	17311
200182	1	41	Self Enquiry	3	26	Small Business	Female	3	3	Basic	4	Single	2	1	4	0	2	Executive	18140
200183	0		Self Enquiry	1	6	Small Business	Male	2	4	Basic	3	Divorced	3	0	3	0	0	Executive	18690
200184	0	53	Self Enquiry	1		Small Business	Female	2	2	Deluxe	5	Married	2	0	2	1	1	Manager
200185	0	33	Self Enquiry	1	20	Small Business	Female	3	3	Basic	4	Divorced	2	0	5	0	0	Executive	17756
200186	0	40	Self Enquiry	1	10	Small Business	Female	2	3	King	3	Divorced	2	0	5	0	1	VP	34033
200187	0	55	Self Enquiry	1	20	Small Business	Male	3	2	King	4	Single	1	0	2	0	2	VP	33722
200188	0	34	Company Invited	1	8	Salaried	Male	2	4	Deluxe	3	Divorced	2	0	4	0	0	Manager	24547
200189	0	51	Self Enquiry	1	9	Small Business	Female	3	3	Super Deluxe	4	Single	4	0	5	0	1	AVP	28734
200190	0	52	Self Enquiry	1	6	Salaried	Male	3	4	King	3	Divorced	1	0	2	1		VP	34999
200191	0	27	Self Enquiry	1	15	Small Business	Female	2	3	Basic	4	Single	2	0	3	1	0	Executive	17279
200192	1	35	Self Enquiry	1	29	Salaried	Male	2	4	Deluxe	3	Divorced	4	1	4	1	1	Manager	20916
200193	0	43	Company Invited	1	13	Small Business	Male	2	2	Basic	3	Married	5	0	4	0	1	Executive	17089
200194	0	45	Company Invited	1	8	Small Business	Male	3	4	Super Deluxe	3	Divorced	1	0	4	1	0	AVP	31792
200195	0		Self Enquiry	1	27	Salaried	Male	3	2	Basic	5	Divorced	2	1	3	0	2	Executive	18564
200196	0	35	Company Invited	1		Small Business	Female	2	3	Deluxe	4	Single	6	0	2	1	0	Manager
200197	0	42	Company Invited	1	27	Small Business	Female	2	3	Deluxe	3	Married	3	0	2	0	0	Manager	20265
200198	0	38	Self Enquiry	1	8	Salaried	Male	2	3	Deluxe	3	Divorced	1	0	2	0	1	Manager	21553
200199	0	38	Self Enquiry	1	35	Large Business	Male	2	3	Deluxe	3	Divorced	4	0	2	0	1	Manager	21261
200200	0	27	Company Invited	1		Large Business	Male	2	4	Deluxe	5	Divorced	6	0	3	0	1	Manager
200201	0	49	Company Invited	1	24	Salaried	Male	3	3	Deluxe	3	Married	2	1	2	0	1	Manager	21804
200202	0		Company Invited	1	16	Small Business	Male	2	3	Basic	3	Married	2	1	3	1	0	Executive
200203	0	40	Self Enquiry	1	25	Small Business	Male	2	3	Deluxe	3	Divorced	1	1	2	1	1	Manager	17741
200204	1	38	Self Enquiry	1	35	Small Business	Male	3	3	Deluxe	5	Divorced	1	1	3	0	1	Manager	21673
200205	1	29	Self Enquiry	3	33	Small Business	Female	2	3	Standard	3	Divorced	2	0	3	1	1	Senior Manager	22639
200206	0	22	Self Enquiry	1	11	Salaried	Male	2	2	Basic	4	Married	2	1	4	0	0	Executive	17328
200207	0	36	Company Invited	1	24	Small Business	Female	3	3	Basic	3	Single	2	0	3	1	2	Executive	17153
200208	0	40	Company Invited	1		Salaried	Male	3	4	Deluxe	3	Divorced	1	0	5	1	0	Manager	19876
200209	0	46	Self Enquiry	1	6	Small Business	Male	3	3	Standard	5	Married	1	0	2	0	0	Senior Manager	24396
200210	1	32	Self Enquiry	3	10	Small Business	Male	2	5	Standard	3	Divorced	2	0	2	1	1	Senior Manager	25400
200211	0	30	Company Invited	1	6	Salaried	Male	2	4	Standard	3	Unmarried	2	0	5	1	1	Senior Manager	23474
200212	0	27	Company Invited	3	26	Salaried	Fe Male	2	3	Deluxe	3	Unmarried	2	0	2	1	1	Manager	24981
200213	0	51	Self Enquiry	1	14	Salaried	Male	2	4	Standard	4	Divorced	6	0	3	1	1	Senior Manager	27490
200214	1	30	Self Enquiry	1	9	Large Business	Female	2	3	Basic	5	Single	6	1	4	1	1	Executive	17657
200215	0	41	Self Enquiry	3	12	Salaried	Fe Male	3	3	Standard	3	Single	4	1	2	0	1	Senior Manager	28591
200216	1	30	Company Invited	3	32	Small Business	Female	2	4	Deluxe	5	Unmarried	6	0	2	0	1	Manager	21696
200217	1	29	Self Enquiry	1	6	Large Business	Male	2	3	Basic	3	Single	1	0	2	0	0	Executive	17058
200218	0	45	Company Invited	3	12	Small Business	Fe Male	2	4	Standard	3	Unmarried	7	0	4	1	0	Senior Manager	23865
200219	0	54	Self Enquiry	3	9	Small Business	Female	2	3	Deluxe	5	Divorced	3	0	4	1	1	Manager	20940
200220	0	36	Self Enquiry	1	11	Salaried	Male	3	3	Deluxe	4	Single	1	0	2	0	2	Manager	20914
200221	0	33	Self Enquiry	1	10	Small Business	Female	2	4	Basic	4	Divorced	7	0	4	0	0	Executive	17622
200222	0	37	Company Invited	1	17	Salaried	Male	2	3	Standard	3	Married	2	1	3	0	1	Senior Manager	27185
200223	0	38	Self Enquiry	3	9	Salaried	Male	3	3	Standard	3	Married	1	0	2	1	1	Senior Manager	25609
200224	0	31		1		Small Business	Male	2	5	Deluxe	3	Divorced	1	0	3	1	0	Manager
200225	0	59	Self Enquiry	1	9	Salaried	Male	3	4	Basic	3	Divorced	4	0	3	0	1	Executive	17177
200226	0	37	Company Invited	3	10	Small Business	Male	2	3	Basic	3	Married	5	0	4	1	0	Executive	17177
200227	0	29	Company Invited	3	6	Small Business	Female	2	3	Standard	3	Divorced	2	0	3	1	0	Senior Manager	22918
200228	0	35	Company Invited	3	6	Small Business	Fe Male	3	3	Standard	3	Unmarried	2	0	5	1	0	Senior Manager	23789
200229	1	29	Self Enquiry	1	24	Small Business	Male	2	4	Basic	3	Single	2	1	3	0	1	Executive	17389
200230	0	52	Self Enquiry	1	8	Salaried	Female	2	4	Basic	3	Single	1	0	3	0	0	Executive	18212
200231	0	42	Self Enquiry	1	10	Large Business	Male	2	3	King	3	Divorced	2	0	2	0	1	VP	34232
200232	0	59	Self Enquiry	2	12	Small Business	Male	2	3	Basic	3	Divorced	1	0	4	1	0	Executive	17267
200233	0	50	Self Enquiry	3	6	Small Business	Female	3	3	King	3	Married	4	0	2	1	1	VP	34517
200234	1	33	Self Enquiry	1	20	Small Business	Male	2	3	Basic	3	Divorced	6	1	2	0	1	Executive	17436
200235	0	43	Self Enquiry	3	22	Small Business	Female	3	3	Super Deluxe	3	Divorced	6	1	3	0	1	AVP	31064
200236	1	33	Self Enquiry	1	8	Salaried	Female	2	3	Basic	5	Divorced	1	0	3	1	0	Executive	17707
200237	0	52	Company Invited	3	8	Salaried	Male	3	4	King	3	Single	2	1	2	1	2	VP	34068
200238	0		Self Enquiry	3	10	Salaried	Female	2	3	Basic	4	Divorced	3	0	3	1	0	Executive
200239	1		Self Enquiry	1	6	Salaried	Male	3	4	Basic	3	Single	1	1	5	1	0	Executive
200240	0	39	Self Enquiry	1	6	Small Business	Female	3	3	Basic	3	Married	1	0	3	0	1	Executive	17232
200241	0	32	Company Invited	3		Small Business	Male	3	3	Deluxe	3	Divorced	1	0	4	1	2	Manager
200242	0	41	Self Enquiry	1	25	Salaried	Male	2	3	Deluxe	5	Married	3	0	2	1	0	Manager	18072
200243	0	40	Self Enquiry	1	30	Large Business	Male	3	3	Deluxe	3	Married	2	0	3	1	1	Manager	18319
200244	0	45	Self Enquiry	1	6	Salaried	Male	3	2	King	3	Divorced	1	0	4	1	2	VP	34202
200245	0	31	Company Invited	1	9	Small Business	Male	3	3	Standard	3	Married	1	0	4	1	2	Senior Manager	28675
200246	0	33	Self Enquiry	1	11	Salaried	Female	3	4	Basic	3	Divorced	2	0	2	0	2	Executive	17911
200247	0	34	Self Enquiry	1	8	Salaried	Male	2	4	Deluxe	5	Divorced	7	0	4	0	1	Manager	20957
200248	0		Self Enquiry	1	6	Small Business	Female	2	4	Basic	5	Divorced	3	0	4	1	1	Executive
200249	0	45	Company Invited	1	13	Salaried	Male	3	2	Deluxe	3	Divorced	5	0	2	0	2	Manager	21434
200250	1	37	Company Invited	1	16	Small Business	Male	3	3	Standard	3	Married	7	0	3	1	2	Senior Manager	25048
200251	0	39	Company Invited	1	8	Large Business	Fe Male	3	3	Standard	3	Unmarried	1	0	2	1	1	Senior Manager	25938
200252	0	29	Self Enquiry	1	21	Salaried	Male	2	3	Basic	3	Single	2	0	3	0	0	Executive	17340
200253	0	42	Self Enquiry	1	23	Salaried	Female	2	2	Deluxe	5	Unmarried	4	1	2	0	0	Manager	21545
200254	0	29	Self Enquiry	3	26	Small Business	Male	2	3	Deluxe	3	Married	3	0	2	1	1	Manager	21931
200255	0	25	Self Enquiry	1		Salaried	Female	3	3	Deluxe	3	Divorced	1	0	3	1	1	Manager	19898
200256	0	42	Self Enquiry	1	8	Small Business	Female	2	4	Basic	5	Married	1	1	4	1	0	Executive	17593
200257	0	40	Self Enquiry	1	8	Small Business	Male	2	3	King	3	Married	1	0	5	0	0	VP	34436
200258	0	51	Self Enquiry	1	6	Salaried	Male	3	3	Basic	3	Divorced	2	0	4	1	0	Executive	17723
200259	1		Company Invited	1	35	Small Business	Male	3	4	Basic	4	Single	1	0	3	1	2	Executive	18479
200260	0	32	Company Invited	1	13	Salaried	Male	3	2	Basic	4	Divorced	2	0	2	0	1	Executive	17794
200261	0	38	Company Invited	3	8	Salaried	Male	2	4	Deluxe	3	Divorced	4	0	5	1	1	Manager	20249
200262	0	32	Self Enquiry	1	8	Large Business	Male	2	4	Deluxe	5	Single	5	0	4	0	1	Manager	17176
200263	0	46	Self Enquiry	3	8	Large Business	Female	3	5	Super Deluxe	4	Divorced	4	1	5	1	2	AVP	31872
200264	1		Self Enquiry	1	8	Salaried	Male	3	3	Basic	3	Single	3	0	4	1	1	Executive	18485
200265	0	29	Self Enquiry	3	8	Small Business	Male	3	4	Deluxe	4	Divorced	3	0	4	0	1	Manager	21644
200266	0	31	Self Enquiry	1	29	Small Business	Male	3	4	Deluxe	3	Divorced	1	0	3	1	1	Manager	20582
200267	0		Company Invited	1	11	Salaried	Male	2	2	Deluxe	5	Married	2	0	5	1	1	Manager
200268	0	45	Self Enquiry	1	26	Small Business	Male	3	3	Super Deluxe	3	Divorced	1	1	3	0	0	AVP	28496
200269	0	36	Self Enquiry	1	12	Salaried	Male	2	3	Basic	3	Divorced	1	0	5	1	1	Executive	18210
200270	0	55	Self Enquiry	1	6	Small Business	Male	2	3	King	5	Single	1	1	2	1	0	VP	34045
200271	1	47	Company Invited	1	35	Salaried	Male	2	3	Standard	4	Divorced	2	1	3	1	0	Senior Manager	26849
200272	0	28	Self Enquiry	1	15	Small Business	Male	3	3	Basic	3	Divorced	2	0	2	1	1	Executive	17070
200273	0	37	Self Enquiry	3	12	Small Business	Male	3	3	Deluxe	3	Divorced	5	0	3	0	0	Manager	21502
200274	0	21	Self Enquiry	1	9	Small Business	Male	3	4	Basic	3	Single	2	0	5	1	1	Executive	18230
200275	0	37	Company Invited	1	6	Small Business	Female	1	3	Standard	3	Married	3	1	3	0	0	Senior Manager	28603
200276	0	35	Self Enquiry	1	28	Salaried	Female	3	2	Standard	4	Married	1	0	5	1	1	Senior Manager	26996
200277	0	38	Self Enquiry	3	13	Small Business	Female	2	2	Deluxe	5	Married	2	1	3	0	0	Manager	20605
200278	0	26	Company Invited	1	6	Salaried	Female	2	3	Deluxe	4	Married	2	0	5	0	1	Manager	21397
200279	0	50	Self Enquiry	1	10	Salaried	Male	3	3	King	4	Married	4	0	5	1	0	VP	34144
200280	0	53	Self Enquiry	1	9	Small Business	Male	2	3	Super Deluxe	3	Divorced	4	1	5	0	0	AVP	32584
200281	0	42	Self Enquiry	3	6	Salaried	Male	2	3	Deluxe	3	Divorced	2	0	3	1	0	Manager	19907
200282	0	29	Company Invited	3		Salaried	Male	2	3	Deluxe	3	Single	2	0	2	0	0	Manager	19554
200283	0	55	Self Enquiry	1	26	Large Business	Male	2	3	Deluxe	3	Divorced	4	1	2	1	1	Manager	20415
200284	0	26	Company Invited	1		Small Business	Male	2	3	Deluxe	5	Divorced	2	1	3	1	1	Manager	19741
200285	0	37	Self Enquiry	1	6	Salaried	Female	2	3	Basic	3	Single	2	0	2	1	1	Executive	17115
200286	1	44	Company Invited	1	30	Salaried	Male	2	3	Basic	3	Married	4	1	5	0	1	Executive	18161
200287	0	38	Self Enquiry	1	29	Salaried	Male	2	3	Deluxe	3	Married	1	0	3	0	0	Manager	20745
200288	1	26	Self Enquiry	1	22	Small Business	Male	2	3	Basic	4	Married	3	1	2	1	1	Executive	17373
200289	0	28	Self Enquiry	1	14	Salaried	Female	3	3	Basic	3	Single	2	0	4	0	1	Executive	18310
200290	0	49	Company Invited	1	16	Salaried	Female	2	3	King	5	Single	1	1	3	0	0	VP	33665
200291	0	36	Self Enquiry	1		Large Business	Male	1	3	Deluxe	4	Single	5	0	2	1	0	Manager	19485
200292	0	31	Company Invited	3	11	Small Business	Female	2	3	Basic	4	Married	2	0	3	0	1	Executive	17789
200293	1	26	Self Enquiry	3	10	Small Business	Male	2	4	Deluxe	3	Single	2	1	2	1	1	Manager	20828
200294	0	37	Company Invited	1	15	Small Business	Male	2	3	Basic	3	Divorced	2	1	2	0	0	Executive	17326
200295	0	42	Company Invited	3	32	Small Business	Female	3	3	Super Deluxe	4	Divorced	6	0	3	1	2	AVP	28525
200296	1	18	Self Enquiry	1	9	Salaried	Male	2	3	Basic	3	Single	2	0	4	0	0	Executive	16420
200297	0	35	Self Enquiry	3	22	Small Business	Male	3	3	Standard	4	Divorced	1	0	2	1	2	Senior Manager	23020
200298	0		Company Invited	1	24	Salaried	Male	2	2	Basic	3	Divorced	5	0	5	0	0	Executive	18688
200299	0	51	Self Enquiry	1	8	Small Business	Male	2	5	Deluxe	4	Married	6	0	2	0	0	Manager	20482
200300	0	41	Self Enquiry	3	8	Salaried	Male	2	3	Super Deluxe	4	Single	2	0	3	1	0	AVP	31015
200301	0	18	Self Enquiry	3	16	Small Business	Female	3	4	Basic	3	Single	2	0	2	1	2	Executive	16200
200302	0	28	Self Enquiry	1	22	Small Business	Male	3	2	Deluxe	5	Single	1	0	5	0	2	Manager	20661
200303	0	31	Self Enquiry	3	13	Large Business	Male	3	2	Deluxe	3	Divorced	5	0	2	1	0	Manager	21929
200304	0	39	Self Enquiry	1	6	Small Business	Male	2	2	Standard	3	Married	1	0	3	1	0	Senior Manager	24613
200305	0	36	Company Invited	1	30	Salaried	Female	2	3	Deluxe	4	Divorced	1	0	3	0	0	Manager	20674
200306	0	32	Self Enquiry	3	13	Salaried	Male	3	4	Deluxe	3	Divorced	2	0	3	1	2	Manager	20484
200307	0	38	Self Enquiry	1	31	Salaried	Female	2	4	Standard	4	Divorced	4	0	3	1	0	Senior Manager	27061
200308	0	58	Company Invited	1	6	Salaried	Male	2	5	Deluxe	3	Married	3	1	2	1	1	Manager	20660
200309	0	31	Self Enquiry	1		Large Business	Male	2	3	Basic	3	Divorced	1	1	4	0	1	Executive	19821
200310	0	31	Self Enquiry	2	8	Salaried	Male	3	4	Deluxe	5	Divorced	4	0	3	0	1	Manager	21410
200311	0	45	Company Invited	1	13	Salaried	Male	3	3	Standard	5	Married	2	0	2	1	2	Senior Manager	20210
200312	0	31	Self Enquiry	1	8	Salaried	Male	2	3	Basic	3	Married	1	1	4	1	1	Executive	17695
200313	0	33	Company Invited	1	11	Salaried	Female	3	3	Standard	4	Divorced	7	0	3	1	2	Senior Manager	26878
200314	0	39	Self Enquiry	1	16	Small Business	Male	2	3	Super Deluxe	5	Divorced	2	1	3	1	1	AVP	32068
200315	0	43	Company Invited	1	16	Salaried	Female	2	3	Basic	3	Single	1	0	5	0	1	Executive	17455
200316	0	49	Self Enquiry	1	6	Large Business	Female	2	4	Super Deluxe	3	Single	1	1	3	1	0	AVP	28964
200317	1	52	Self Enquiry	1	14	Small Business	Male	2		Deluxe	4	Divorced	3	0	2	1	1	Manager	19941
200318	0	27	Self Enquiry	1	11	Salaried	Female	2	3	Basic	4	Single	2	1	3	0	1	Executive	17478
200319	0	32	Self Enquiry	3	14	Large Business	Female	3	4	Deluxe	4	Divorced	2	1	2	1	0	Manager	20228
200320	0	27	Self Enquiry	3		Salaried	Male	3	3	Deluxe	3	Single	2	1	4	1	2	Manager
200321	0	31	Self Enquiry	3	13	Small Business	Male	3	3	Deluxe	3	Married	5	0	2	0	0	Manager	22547
200322	0	32	Self Enquiry	1	8	Small Business	Female	3		Deluxe	3	Single	1	0	3	1	2	Manager	20055
200323	1		Self Enquiry	1	8	Small Business	Male	2	5	Basic	3	Divorced	6	1	3	1	0	Executive	18464
200324	0	30	Self Enquiry	1	34	Small Business	Female	3	3	Deluxe	3	Divorced	2	0	3	0	2	Manager	20775
200325	0	31	Company Invited	1	13	Salaried	Female	2	4	Standard	3	Divorced	2	0	2	1	1	Senior Manager	23943
200326	0	39	Company Invited	1	5	Small Business	Male	2	4	King	3	Divorced	2	0	5	1	1	VP	34272
200327	1	39	Self Enquiry	3	9	Small Business	Female	2	3	Deluxe	3	Divorced	5	1	4	1	1	Manager	20238
200328	0	33	Company Invited	3		Small Business	Male	2	4	Deluxe	3	Single	4	0	3	1	1	Manager	19682
200329	0	47	Self Enquiry	1	11	Salaried	Male	2	3	King	3	Divorced	5	0	2	0	1	VP	33300
200330	0	43	Company Invited	1	16	Salaried	Female	2	4	Deluxe	3	Married	2	0	3	0	0	Manager	20257
200331	0	27	Company Invited	3	6	Small Business	Male	3	3	Deluxe	4	Divorced	1	1	2	0	2	Manager	21349
200332	0	54	Company Invited	1		Salaried	Female	2	3	Deluxe	3	Single	4	0	4	1	0	Manager	19869
200333	0	43	Self Enquiry	1	13	Salaried	Female	2	3	Standard	5	Divorced	1	0	5	1	0	Senior Manager	24985
200334	0		Self Enquiry	1	14	Salaried	Male	3	3	Deluxe	3	Divorced	1	0	3	1	0	Manager	18697
200335	0	40	Self Enquiry	3	6	Small Business	Male	2	5	Deluxe	3	Divorced	3	1	3	1	0	Manager	22457
200336	1	29	Self Enquiry	1	14	Salaried	Male	3	5	Basic	5	Divorced	2	1	3	1	1	Executive	17119
200337	0		Self Enquiry	1	15	Salaried	Male	1	4	Basic	3	Single	1	0	2	1	0	Executive
200338	0	30	Self Enquiry	3	11	Small Business	Female	1	4	Deluxe	3	Married	2	0	2	0	0	Manager	21118
200339	0	27	Self Enquiry	3	14	Small Business	Female	2	3	Deluxe	4	Divorced	2	0	2	0	0	Manager	21214
200340	0	37	Self Enquiry	1	11	Small Business	Male	3	3	Deluxe	3	Married	1	0	3	0	0	Manager	21347
200341	0	38	Self Enquiry	1	21	Salaried	Male	3	4	Standard	3	Married	1	1	5	1	1	Senior Manager	26510
200342	0	31	Self Enquiry	1	13	Small Business	Female	2	3	Standard	3	Unmarried	2	1	4	1	1	Senior Manager	22143
200343	0	29	Self Enquiry	3	16	Small Business	Female	2	4	Deluxe	4	Married	2	1	5	0	1	Manager	23268
200344	0	35	Self Enquiry	1	11	Large Business	Male	3	3	Standard	4	Unmarried	1	0	3	0	0	Senior Manager	23095
200345	0	23	Self Enquiry	1	32	Salaried	Male	2	3	Basic	3	Married	2	0	2	1	1	Executive	17904
200346	0	41	Self Enquiry	1	12	Small Business	Male	3	4	Deluxe	4	Single	7	1	3	1	0	Manager	21032
200347	0	47	Company Invited	3	10	Small Business	Male	2	3	Deluxe	3	Single	4	0	4	0	1	Manager	17976
200348	0	42	Self Enquiry	1	29	Salaried	Female	2	3	Super Deluxe	3	Single	3	0	3	0	0	AVP	30992
200349	0	29	Company Invited	3		Salaried	Male	3	3	Deluxe	3	Divorced	2	0	2	1	1	Manager	19649
200350	0	42	Self Enquiry	2	8	Large Business	Male	2	3	Basic	3	Married	1	1	4	1	0	Executive	17696
200351	0	32	Self Enquiry	1	8	Small Business	Female	3	3	Basic	4	Divorced	2	0	4	0	0	Executive	17370
200352	0	48	Self Enquiry	3	35	Small Business	Female	3	3	Standard	3	Divorced	4	0	4	0	0	Senior Manager	27504
200353	0	37	Self Enquiry	1	12	Small Business	Male	2	2	Deluxe	5	Married	5	1	3	1	1	Manager	20974
200354	0	30	Company Invited	3		Large Business	Female	2	3	Deluxe	3	Divorced	1	1	3	1	0	Manager	19736
200355	0	26	Self Enquiry	3	6	Salaried	Male	2	3	Deluxe	3	Divorced	2	0	5	1	0	Manager	20296
200356	0	42	Self Enquiry	1	8	Salaried	Male	3	4	Deluxe	3	Unmarried	4	0	2	0	1	Manager	21781
200357	1	21	Company Invited	3	6	Large Business	Female	2	4	Basic	4	Single	2	1	5	1	1	Executive	17174
200358	0	36	Company Invited	3	6	Small Business	Female	2	3	Deluxe	3	Unmarried	5	0	2	1	1	Manager	21653
200359	0	36	Company Invited	3	9	Small Business	Male	2	4	Standard	3	Divorced	5	0	2	0	1	Senior Manager	24699
200360	0	57	Self Enquiry	1	6	Small Business	Male	2	3	Deluxe	3	Divorced	3	0	3	1	1	Manager	21755
200361	0	40	Self Enquiry	1	16	Salaried	Female	2	2	Basic	3	Divorced	4	1	3	0	1	Executive	17213
200362	0	21	Company Invited	3	15	Small Business	Male	2	3	Basic	3	Single	2	0	4	0	0	Executive	17610
200363	1	33	Self Enquiry	3	11	Small Business	Female	2	3	Basic	3	Single	2	1	2	1	0	Executive	17851
200364	0		Self Enquiry	1	16	Small Business	Female	3	3	Basic	5	Divorced	7	0	2	1	1	Executive	18452
200365	0	46	Company Invited	1	13	Small Business	Female	1	3	Deluxe	3	Divorced	3	0	5	0	0	Manager	20258
200366	1	41	Company Invited	3	10	Small Business	Male	2	3	Deluxe	4	Unmarried	2	0	3	1	0	Manager	24355
200367	0	50	Self Enquiry	1	16	Large Business	Male	3	4	Standard	3	Unmarried	7	0	5	0	2	Senior Manager	25496
200368	1	40	Self Enquiry	3	28	Small Business	Male	3	4	Deluxe	3	Divorced	3	1	3	1	1	Manager	21380
200369	0	31	Self Enquiry	1	15	Salaried	Male	2	4	Basic	4	Single	1	1	3	1	0	Executive	17657
200370	1	21	Self Enquiry	3	18	Salaried	Female	2	2	Basic	4	Single	2	0	5	0	1	Executive	17716
200371	0	29	Self Enquiry	1	29	Salaried	Male	2	3	Basic	3	Single	1	0	3	1	0	Executive	17201
200372	0	35	Self Enquiry	1	15	Salaried	Male	3	4	Deluxe	4	Unmarried	1	0	2	1	2	Manager	21540
200373	0		Self Enquiry	1	6	Small Business	Male	2	3	Basic	4	Married	2	0	3	0	0	Executive
200374	0	28	Self Enquiry	3	15	Salaried	Male	3	3	Deluxe	3	Single	2	0	3	1	0	Manager	20253
200375	0	49	Self Enquiry	1	13	Salaried	Male	2	4	Standard	3	Unmarried	1	0	2	1	1	Senior Manager	25965
200376	0	51	Self Enquiry	3	20	Salaried	Female	2		Deluxe	3	Divorced	5	0	3	0	1	Manager	19936
200377	0	36	Self Enquiry	1	8	Salaried	Female	3	3	Basic	3	Divorced	5	0	5	1	0	Executive	17543
200378	1	34	Company Invited	3	25	Small Business	Male	3	2	Deluxe	3	Single	1	1	2	1	2	Manager	20304
200379	0	55	Self Enquiry	1	8	Salaried	Female	3	3	Super Deluxe	3	Single	3	1	5	0	1	AVP	31659
200380	0	24	Self Enquiry	3		Small Business	Female	3	3	Deluxe	3	Married	2	1	2	0	2	Manager
200381	0	30	Self Enquiry	3	8	Large Business	Male	3	3	Basic	4	Divorced	2	0	3	1	2	Executive	17476
200382	1	26	Company Invited	1	9	Large Business	Male	3	3	Basic	5	Single	1	0	3	0	2	Executive	18102
200383	0	22	Self Enquiry	1	17	Small Business	Female	2	3	Basic	4	Divorced	2	0	2	1	0	Executive	17244
200384	0	36	Self Enquiry	3	8	Small Business	Male	3	4	Standard	3	Divorced	2	0	2	1	0	Senior Manager	22596
200385	1	30	Company Invited	1	10	Large Business	Male	2	3	Basic	3	Single	19	1	4	1	1	Executive	17285
200386	0	37	Self Enquiry	1	20	Salaried	Female	3	3	Basic	5	Married	2	0	4	1	0	Executive	18034
200387	0	40	Self Enquiry	3	8	Small Business	Female	2	3	Deluxe	4	Married	1	0	2	0	1	Manager	20715
200388	0	42	Self Enquiry	1	6	Salaried	Female	3	3	Basic	5	Married	4	0	3	1	1	Executive	17576
200389	0		Self Enquiry	1	16	Salaried	Male	2	3	Deluxe	4	Single	3	1	5	0	1	Manager
200390	0	43	Self Enquiry	1	18	Salaried	Male	2	4	Super Deluxe	4	Married	2	0	3	0	1	AVP	29336
200391	0		Self Enquiry	1	8	Small Business	Female	3	4	Deluxe	3	Divorced	7	0	5	1	0	Manager	18448
200392	0	54	Self Enquiry	1	11	Small Business	Male	2	3	King	5	Divorced	5	0	4	1	0	VP	34406
200393	0	34	Company Invited	3	10	Small Business	Female	3	3	Deluxe	3	Divorced	1	0	2	1	0	Manager	21538
200394	0	31	Self Enquiry	1		Small Business	Female	2	3	Deluxe	5	Divorced	2	0	2	1	0	Manager
200395	0	43	Company Invited	1	27	Small Business	Male	3	3	Basic	3	Divorced	1	0	4	0	2	Executive	17258
200396	0	43	Self Enquiry	1		Salaried	Female	3	3	Deluxe	3	Married	5	1	2	0	0	Manager	19522
200397	0	25	Self Enquiry	3		Salaried	Female	2	4	Deluxe	3	Single	2	1	2	0	1	Manager	19487
200398	0	37	Company Invited	1		Small Business	Female	3	3	Deluxe	3	Divorced	4	1	3	1	1	Manager
200399	0	31	Self Enquiry	1	6	Salaried	Male	3	4	Basic	5	Divorced	2	0	4	0	0	Executive	17218
200400	0	39	Company Invited	1	6	Salaried	Male	2	3	King	3	Married	2	1	3	0	1	VP	34197
200401	0	56	Company Invited	3	12	Salaried	Female	2	2	Super Deluxe	5	Divorced	1	0	3	1	0	AVP	28212
200402	0	30	Self Enquiry	3	18	Large Business	Female	2	3	Deluxe	3	Unmarried	1	0	2	1	0	Manager	21577
200403	0	41	Self Enquiry	3	6	Small Business	Male	2	2	Standard	5	Divorced	2	0	3	1	1	Senior Manager	23392
200404	0	28	Self Enquiry	1		Small Business	Male	3	3	Deluxe	5	Married	2	0	2	0	0	Manager	19558
200405	1		Self Enquiry	1	9	Small Business	Male	3	3	Basic	5	Divorced	6	0	5	1	1	Executive
200406	0	52	Self Enquiry	1	9	Small Business	Male	2	4	Standard	3	Divorced	3	1	2	0	0	Senior Manager	22969
200407	0	45	Self Enquiry	1	16	Salaried	Male	3	3	Basic	3	Divorced	4	0	5	1	0	Executive	17654
200408	0	52	Self Enquiry	1	10	Salaried	Female	1	3	Super Deluxe	3	Divorced	3	0	5	1	0	AVP	31555
200409	0	42	Company Invited	1		Salaried	Female	3	3	Deluxe	3	Married	3	0	3	1	2	Manager	19556
200410	0	30	Self Enquiry	1	8	Salaried	Female	2	5	Deluxe	3	Single	3	0	2	0	1	Manager	21091
200411	0	60	Self Enquiry	1	13	Salaried	Female	2	3	King	5	Divorced	6	0	5	0	0	VP	34566
200412	0	46	Self Enquiry	1		Small Business	Female	2	3	Deluxe	3	Married	3	0	5	0	0	Manager	19810
200413	0	42	Company Invited	1		Large Business	Female	2	4	Deluxe	3	Divorced	1	0	3	0	0	Manager	19523
200414	1	24	Self Enquiry	3	6	Large Business	Female	3	3	Basic	4	Single	2	1	4	1	2	Executive	18202
200415	1	34	Company Invited	3	12	Small Business	Female	2	5	Basic	3	Married	1	0	4	1	1	Executive	17351
200416	0	38	Company Invited	1	8	Salaried	Male	2	3	Basic	3	Divorced	2	1	5	1	1	Executive	16702
200417	0	40	Self Enquiry	3	8	Salaried	Female	3	3	King	3	Divorced	1	0	3	0	0	VP	33041
200418	0	26	Self Enquiry	1	29	Salaried	Female	2	3	Basic	3	Married	2	0	3	1	1	Executive	17886
200419	0	30	Company Invited	1	9	Salaried	Male	2	3	Basic	3	Divorced	5	0	3	0	1	Executive	17097
200420	0	29	Self Enquiry	1	9	Small Business	Male	3	4	Standard	3	Divorced	2	0	2	1	2	Senior Manager	26935
200421	1	29	Self Enquiry	1	31	Large Business	Female	3	4	Basic	4	Divorced	6	0	3	0	2	Executive	17546
200422	1	19	Self Enquiry	2	8	Large Business	Male	2	4	Basic	3	Single	2	0	3	1	1	Executive	17564
200423	0	30	Company Invited	3	28	Salaried	Female	3	3	Standard	5	Divorced	1	0	2	1	0	Senior Manager	23412
200424	0	57	Self Enquiry	3	35	Small Business	Male	2	4	Super Deluxe	3	Married	4	0	3	0	0	AVP	29118
200425	0	50	Self Enquiry	1	35	Salaried	Male	2	4	Super Deluxe	3	Divorced	1	0	5	1	1	AVP	32046
200426	0	30	Company Invited	1	8	Small Business	Female	2	3	Basic	3	Single	1	0	4	1	0	Executive	17564
200427	0	60	Company Invited	3	34	Small Business	Female	3	4	Standard	5	Divorced	5	0	2	1	0	Senior Manager	25266
200428	0	47	Self Enquiry	1	8	Small Business	Female	3	3	Deluxe	3	Married	6	0	2	0	1	Manager	20070
200429	0	46	Self Enquiry	1	8	Salaried	Male	2	3	Super Deluxe	3	Divorced	7	0	5	0	0	AVP	32861
200430	0	35	Self Enquiry	1	28	Salaried	Male	2	5	Basic	3	Single	1	0	4	1	0	Executive
200431	0		Self Enquiry	1	14	Salaried	Female	2	3	Deluxe	3	Single	1	0	2	1	0	Manager
200432	0	34	Self Enquiry	1	8	Salaried	Male	3	4	Basic	3	Married	4	0	5	1	0	Executive	17768
200433	0	46	Self Enquiry	3	16	Small Business	Female	3	4	Standard	3	Divorced	3	1	2	1	1	Senior Manager	24071
200434	0	31	Self Enquiry	1	15	Salaried	Male	2	3	Standard	4	Married	2	0	3	1	1	Senior Manager	25648
200435	1	33	Self Enquiry	1	21	Small Business	Male	2	3	Standard	3	Divorced	1	1	5	0	0	Senior Manager	28610
200436	1		Self Enquiry	1	16	Small Business	Male	2	5	Basic	3	Married	1	0	5	0	0	Executive	18408
200437	0	30	Self Enquiry	3	13	Small Business	Male	2	3	Basic	4	Single	1	0	2	1	0	Executive	17983
200438	0	35	Self Enquiry	1	22	Salaried	Male	3	3	Standard	3	Divorced	5	1	2	0	1	Senior Manager	22632
200439	1	31	Company Invited	1	26	Salaried	Male	3	3	Standard	3	Divorced	4	0	3	1	0	Senior Manager	24824
200440	1	34	Company Invited	2	29	Salaried	Female	2	3	Standard	5	Married	1	1	3	1	0	Senior Manager	24950
200441	0	42	Company Invited	1	11	Salaried	Male	3	3	Basic	3	Divorced	5	0	3	1	0	Executive	17093
200442	0	36	Company Invited	3	16	Small Business	Male	2	3	Standard	3	Unmarried	2	0	2	1	1	Senior Manager	24980
200443	1		Company Invited	1	10	Large Business	Male	2	4	Basic	3	Single	6	0	5	1	0	Executive
200444	0		Self Enquiry	3	8	Small Business	Female	2	3	Deluxe	3	Divorced	3	0	5	1	0	Manager
200445	0	55	Self Enquiry	3	24	Salaried	Female	2	3	Super Deluxe	4	Single	4	0	2	0	1	AVP	31835
200446	0	41	Company Invited	3	16	Salaried	Male	2	3	Deluxe	3	Single	1	0	2	0	1	Manager	21230
200447	0	35	Self Enquiry	3		Small Business	Male	2	3	Deluxe	3	Divorced	1	0	3	1	0	Manager	19717
200448	0	40	Self Enquiry	1	12	Salaried	Fe Male	3	3	Super Deluxe	3	Unmarried	1	0	5	1	2	AVP	28237
200449	0		Company Invited	1	14	Salaried	Female	2	3	Basic	3	Divorced	2	0	2	0	0	Executive
200450	0	31	Self Enquiry	3	8	Salaried	Male	3	3	Deluxe	3	Unmarried	5	1	5	1	1	Manager	21582
200451	0	42	Self Enquiry	1	30	Small Business	Male	2	3	Standard	5	Divorced	2	1	2	1	1	Senior Manager	22406
200452	0	45	Self Enquiry	3		Salaried	Male	3	3	Deluxe	4	Divorced	1	0	5	1	0	Manager	19805
200453	1	26	Company Invited	2	23	Salaried	Female	2	3	Basic	3	Married	1	1	5	0	1	Executive	17741
200454	0	29	Self Enquiry	1		Large Business	Male	2	3	Deluxe	3	Married	5	0	5	0	0	Manager
200455	0	33	Self Enquiry	1	6	Small Business	Female	3	2	Super Deluxe	3	Married	5	0	2	0	2	AVP	31184
200456	0	31	Self Enquiry	3	13	Salaried	Male	2	4	Standard	3	Married	1	0	3	1	0	Senior Manager	26557
200457	1	18	Company Invited	3	11	Small Business	Male	3	3	Basic	4	Single	2	1	4	1	2	Executive	16878
200458	0	40	Company Invited	3	34	Salaried	Male	2	5	Standard	5	Married	4	0	5	1	0	Senior Manager	25932
200459	0	41	Company Invited	1	8	Salaried	Female	3	4	Deluxe	3	Unmarried	3	1	2	0	0	Manager	21811
200460	0	26	Self Enquiry	3		Small Business	Male	2	3	Deluxe	3	Married	6	0	5	1	0	Manager
200461	0	35	Self Enquiry	3		Small Business	Female	3	3	Deluxe	3	Single	2	0	4	0	2	Manager	19859
200462	0	34	Self Enquiry	3	27	Salaried	Male	3	2	Deluxe	3	Single	2	0	3	1	0	Manager	20337
200463	1	26	Self Enquiry	1	30	Large Business	Male	3	5	Basic	3	Single	2	1	3	1	2	Executive	17340
200464	0	37	Self Enquiry	1	6	Large Business	Female	2	3	Standard	3	Unmarried	5	0	5	1	1	Senior Manager	22491
200465	0	46	Company Invited	1	24	Small Business	Female	2	3	Standard	3	Divorced	6	0	3	1	0	Senior Manager	25527
200466	0	41	Self Enquiry	3	8	Salaried	Female	3	3	Super Deluxe	5	Divorced	1	0	5	1	1	AVP	31595
200467	0	37	Company Invited	3	15	Small Business	Male	3	3	Standard	4	Married	2	0	2	1	0	Senior Manager	23834
200468	0	52	Self Enquiry	1	12	Large Business	Male	3	3	Deluxe	5	Married	4	1	4	1	2	Manager	20577
200469	1	32	Company Invited	3		Salaried	Male	2	2	Deluxe	3	Divorced	1	0	3	1	1	Manager	19707
200470	0	24	Company Invited	3	30	Small Business	Male	2	3	Basic	3	Divorced	1	0	4	0	1	Executive	17400
200471	0	38	Self Enquiry	1	16	Small Business	Female	3	3	Deluxe	3	Divorced	4	0	3	1	2	Manager	24824
200472	0	37	Self Enquiry	1	6	Salaried	Female	3	3	Deluxe	4	Divorced	7	0	2	1	1	Manager	21447
200473	0	49	Self Enquiry	1	24	Salaried	Male	2	4	King	3	Married	2	1	3	0	1	VP	34502
200474	0	24	Self Enquiry	1	29	Small Business	Male	2	2	Basic	3	Divorced	2	1	4	0	1	Executive	17725
200475	0	26	Self Enquiry	3	34	Small Business	Male	3	3	Deluxe	4	Divorced	2	0	3	1	0	Manager	21272
200476	0	24	Self Enquiry	1	23	Salaried	Male	3	4	Basic	4	Divorced	2	0	3	1	1	Executive	17127
200477	0	50	Company Invited	2	9	Small Business	Male	2	3	King	4	Divorced	2	0	2	1	0	VP	33200
200478	0	25	Self Enquiry	3	19	Small Business	Male	2	3	Basic	3	Divorced	2	0	3	1	0	Executive	17096
200479	1	24	Company Invited	1	13	Salaried	Female	2	3	Basic	3	Divorced	2	1	4	0	0	Executive	17886
200480	1	30	Company Invited	3	18	Salaried	Male	3	4	Basic	5	Divorced	2	0	5	1	0	Executive	17033
200481	0		Self Enquiry	1	6	Salaried	Male	2	4	Basic	3	Divorced	2	1	2	0	0	Executive	18622
200482	1	31	Self Enquiry	3	19	Small Business	Male	2	3	Deluxe	5	Married	3	0	2	0	0	Manager
200483	0		Self Enquiry	1	31	Salaried	Male	2	4	Deluxe	3	Single	5	0	2	0	1	Manager	18681
200484	0	31	Self Enquiry	3	12	Small Business	Male	3	2	Deluxe	3	Married	5	0	5	1	2	Manager	20460
200485	0	27	Self Enquiry	1	12	Small Business	Female	3	4	Basic	3	Married	1	0	2	1	1	Executive	17187
200486	0	37	Self Enquiry	3	8	Small Business	Male	3	3	Deluxe	3	Divorced	5	1	3	0	1	Manager	24602
200487	0	20	Self Enquiry	1	6	Salaried	Female	2	4	Basic	4	Single	2	0	4	1	0	Executive	17836
200488	0		Self Enquiry	1	8	Salaried	Female	2	3	Deluxe	3	Divorced	2	0	2	1	0	Manager
200489	0	43	Self Enquiry	1	12	Salaried	Male	2	4	Super Deluxe	3	Married	5	1	3	1	0	AVP	31627
200490	0	38	Self Enquiry	1	6	Salaried	Female	2	3	Basic	5	Single	4	0	2	1	1	Executive	17619
200491	0	43	Company Invited	1	15	Small Business	Male	3	3	Deluxe	3	Married	4	1	3	1	0	Manager	20679
200492	0	48	Self Enquiry	1	6	Salaried	Female	2	4	Super Deluxe	5	Divorced	1	0	4	0	1	AVP	30402
200493	0	44	Self Enquiry	2	6	Salaried	Female	2	4	Deluxe	3	Single	5	0	5	1	1	Manager	20985
200494	0	34	Self Enquiry	3	20	Large Business	Female	2	3	Basic	3	Married	2	1	5	1	1	Executive	17579
200495	1	27	Self Enquiry	3	8	Small Business	Male	2	3	Basic	5	Married	1	0	5	0	1	Executive	18041
200496	0		Self Enquiry	3	28	Large Business	Male	2	3	Basic	3	Single	2	0	2	1	1	Executive	18447
200497	0	44	Self Enquiry	1	9	Salaried	Male	2	3	King	3	Divorced	5	1	2	1	0	VP	34513
200498	0	22	Self Enquiry	1	12	Small Business	Male	3	3	Basic	3	Divorced	1	0	2	1	0	Executive	17773
200499	0	33	Self Enquiry	3	14	Small Business	Male	2	3	Deluxe	3	Married	1	0	2	1	1	Manager	22104
200500	0	32	Self Enquiry	1	15	Salaried	Female	3	3	Deluxe	3	Divorced	2	1	5	1	2	Manager	21322
200501	0	30	Company Invited	1	9	Small Business	Female	3	3	Basic	3	Married	2	0	3	1	1	Executive	17083
200502	0	53	Self Enquiry	3	6	Small Business	Female	2	3	Deluxe	5	Unmarried	1	0	2	1	1	Manager	23381
200503	0	34	Self Enquiry	1	6	Salaried	Male	2	3	Basic	3	Divorced	2	0	3	1	0	Executive	17691
200504	1	45	Company Invited	3		Salaried	Female	3	3	Deluxe	5	Divorced	3	0	2	0	0	Manager
200505	0	26	Self Enquiry	1	12	Salaried	Female	3	3	Basic	3	Divorced	2	1	2	0	0	Executive	17659
200506	0	37	Self Enquiry	1	9	Salaried	Male	2	3	Standard	3	Divorced	2	0	2	1	0	Senior Manager	24434
200507	0	29	Self Enquiry	3	9	Small Business	Female	3	3	Deluxe	3	Divorced	2	0	2	0	0	Manager	20561
200508	0	35	Self Enquiry	1	12	Salaried	Male	2	5	Deluxe	3	Unmarried	2	0	5	1	0	Manager	21646
200509	0	33	Company Invited	1	12	Salaried	Male	1	3	Deluxe	3	Married	4	0	5	1	0	Manager	22725
200510	0	54	Self Enquiry	2	25	Small Business	Male	2	3	Standard	4	Divorced	3	0	3	1	0	Senior Manager	25725
200511	0	36	Self Enquiry	1	15	Small Business	Male	2	4	Deluxe	4	Married	3	1	4	1	0	Manager	23847
200512	0	27	Self Enquiry	1	9	Small Business	Male	2	4	Basic	3	Single	1	0	2	0	0	Executive	17045
200513	1	20	Self Enquiry	1	16	Small Business	Male	2	3	Basic	3	Single	2	1	5	0	0	Executive	16009
200514	1	33	Company Invited	1	9	Salaried	Male	3	3	Basic	5	Single	2	1	5	1	2	Executive	18348
200515	0	35	Company Invited	1	9	Salaried	Male	2	4	Basic	3	Divorced	2	0	2	1	1	Executive	16281
200516	0	23	Self Enquiry	1	10	Small Business	Male	2	2	Basic	5	Divorced	3	0	4	0	1	Executive	17819
200517	0	25	Self Enquiry	3		Salaried	Male	2	2	Deluxe	4	Divorced	1	0	4	0	0	Manager	19851
200518	0		Self Enquiry	3	13	Small Business	Female	2	4	Deluxe	3	Single	1	0	2	1	1	Manager
200519	0	29	Company Invited	1	6	Salaried	Male	3	5	Basic	3	Married	2	0	2	1	0	Executive	17720
200520	0	48	Self Enquiry	3	8	Small Business	Male	2	2	Deluxe	4	Divorced	4	0	3	1	0	Manager	23120
200521	0	27	Company Invited	3		Small Business	Female	3	2	Deluxe	3	Married	2	1	2	1	2	Manager	19647
200522	0	37	Self Enquiry	1		Salaried	Male	3	2	Basic	3	Single	4	0	4	1	1	Executive	19680
200523	0	50	Self Enquiry	1	34	Small Business	Male	3	2	Basic	3	Divorced	2	1	2	1	2	Executive	18221
200524	0	34	Self Enquiry	1	15	Small Business	Fe Male	2	4	Standard	4	Unmarried	2	0	2	1	1	Senior Manager	23621
200525	1	24	Self Enquiry	3		Salaried	Female	3	3	Deluxe	3	Single	1	0	2	1	0	Manager	19577
200526	0	39	Self Enquiry	1		Large Business	Female	3	4	Deluxe	3	Single	2	0	2	1	0	Manager	19553
200527	0	32	Self Enquiry	3	16	Small Business	Male	2	3	Deluxe	3	Single	2	0	4	0	1	Manager	20396
200528	1	50	Company Invited	3	14	Large Business	Male	2	3	Deluxe	3	Divorced	4	1	5	1	0	Manager	21796
200529	0	38	Self Enquiry	1	6	Salaried	Female	2	2	Deluxe	3	Unmarried	1	0	2	1	1	Manager	22625
200530	0	27	Self Enquiry	1	6	Salaried	Female	3	3	Standard	5	Divorced	2	0	4	1	2	Senior Manager	22412
200531	0	32	Self Enquiry	1	9	Salaried	Fe Male	2	3	Standard	3	Unmarried	4	0	2	1	1	Senior Manager	26159
200532	0	47	Self Enquiry	3	20	Small Business	Male	2		Deluxe	5	Single	3	0	2	0	1	Manager	19960
200533	0	40	Company Invited	3	11	Salaried	Male	2	4	Standard	5	Divorced	6	1	5	0	1	Senior Manager	25475
200534	0	53	Self Enquiry	1	13	Salaried	Male	2	2	Super Deluxe	3	Divorced	4	0	2	0	0	AVP	29814
200535	0	41	Self Enquiry	2	16	Salaried	Male	3	4	King	3	Married	4	0	2	1	0	VP	34141
200536	0	60	Self Enquiry	3	22	Small Business	Male	2	3	Deluxe	5	Single	1	0	4	1	0	Manager	20405
200537	0	27	Company Invited	1	16	Salaried	Male	2	3	Standard	5	Married	2	0	3	1	0	Senior Manager	23793
200538	0	41	Self Enquiry	2	6	Salaried	Male	2	4	King	3	Divorced	2	0	2	1	1	VP	34189
200539	0		Self Enquiry	3	14	Small Business	Male	2	3	Basic	4	Divorced	1	0	2	1	0	Executive
200540	1	28	Self Enquiry	1	6	Salaried	Female	3	5	Basic	4	Single	1	1	2	1	0	Executive	17216
200541	0	36	Company Invited	1	14	Salaried	Female	3	2	Standard	5	Divorced	1	0	3	0	0	Senior Manager	26713
200542	0	38	Self Enquiry	1	6	Salaried	Female	2	3	Standard	3	Unmarried	5	1	2	0	1	Senior Manager	22861
200543	0		Company Invited	1	30	Small Business	Male	2	5	Basic	3	Single	3	0	3	0	1	Executive	18708
200544	0	47	Company Invited	3	9	Small Business	Female	2	3	Super Deluxe	3	Married	1	1	5	1	1	AVP	28770
200545	0	30	Self Enquiry	3	33	Small Business	Male	2	3	Deluxe	3	Married	1	0	3	1	0	Manager	20304
200546	0	29	Self Enquiry	3	16	Salaried	Male	2	3	Basic	3	Single	2	0	4	0	0	Executive	17642
200547	1	42	Company Invited	1	25	Small Business	Male	2	2	Basic	3	Married	7	1	3	1	1	Executive	17759
200548	0	43	Company Invited	3	21	Salaried	Male	2	4	Deluxe	3	Divorced	4	0	5	0	1	Manager	21804
200549	0	34	Self Enquiry	1	14	Small Business	Female	3	3	Deluxe	3	Single	4	0	4	1	1	Manager	21142
200550	0	23	Self Enquiry	1	15	Small Business	Male	2	3	Basic	5	Divorced	2	0	3	0	1	Executive	17500
200551	0	39	Self Enquiry	2	9	Salaried	Female	2	2	Deluxe	4	Divorced	1	0	2	1	0	Manager	21389
200552	0	56	Self Enquiry	1	15	Small Business	Male	2	3	Super Deluxe	3	Divorced	1	0	4	0	0	AVP	26103
200553	0	40	Self Enquiry	1	8	Small Business	Female	2	4	Basic	3	Single	1	1	3	1	1	Executive	17342
200554	0	27	Self Enquiry	1	13	Small Business	Female	2	4	Deluxe	5	Unmarried	1	0	3	1	0	Manager	21811
200555	0	29	Self Enquiry	3	16	Small Business	Male	2	3	Basic	4	Married	2	0	2	0	1	Executive	17297
200556	0	53	Self Enquiry	1	12	Salaried	Male	2	3	Deluxe	3	Single	3	0	5	1	0	Manager	17450
200557	0	35	Company Invited	1	8	Salaried	Female	3	3	Deluxe	5	Married	3	0	4	0	0	Manager	20093
200558	0	32	Company Invited	1	30	Salaried	Male	3	3	Deluxe	3	Divorced	2	0	4	1	0	Manager	20309
200559	0	38	Self Enquiry	1	8	Small Business	Male	3	3	Basic	3	Divorced	7	1	4	0	0	Executive	18057
200560	0	34	Self Enquiry	1	14	Salaried	Female	2	3	Deluxe	5	Married	4	0	5	1	0	Manager	20121
200561	0	52	Self Enquiry	3	9	Small Business	Male	2	4	Super Deluxe	5	Divorced	2	0	5	1	0	AVP	31856
200562	1	33	Self Enquiry	1	6	Salaried	Male	3	3	Basic	3	Single	2	1	3	1	0	Executive	17686
200563	0	25	Self Enquiry	3	32	Small Business	Female	2	3	Deluxe	3	Single	2	0	4	0	0	Manager	21180
200564	0	45	Self Enquiry	3	8	Large Business	Male	2	5	Deluxe	3	Unmarried	1	0	5	0	0	Manager	21632
200565	0		Self Enquiry	1	16	Small Business	Male	3	2	Basic	3	Single	2	0	2	1	1	Executive	18505
200566	1	47	Company Invited	3	33	Salaried	Female	3	1	Deluxe	3	Unmarried	5	1	4	1	2	Manager	21397
200567	0	34	Self Enquiry	3	8	Salaried	Male	2	3	Deluxe	3	Single	2	0	5	0	0	Manager	21274
200568	1	55	Self Enquiry	1	8	Small Business	Male	3	3	King	5	Divorced	6	1	2	1		VP	34859
200569	0	36	Company Invited	3	14	Salaried	Male	3	4	Standard	5	Unmarried	2	0	2	0	2	Senior Manager	22587
200570	0	52	Company Invited	1		Small Business	Male	2	3	Basic	3	Divorced	1	0	3	1	0	Executive
200571	0	26		1		Salaried	Female	3	5	Basic	3	Married	4	0	4	1	2	Executive
200572	0	29		1		Small Business	Female	3	3	Deluxe	3	Divorced	5	0	2	1	0	Manager
200573	1	26	Self Enquiry	3	14	Large Business	Male	2	4	Deluxe	5	Single	7	0	3	1	1	Manager	20326
200574	0	34	Self Enquiry	1	6	Salaried	Female	3	1	Basic	3	Single	3	0	2	0	0	Executive	18280
200575	0	54	Self Enquiry	1	25	Small Business	Female	3	3	Deluxe	5	Married	1	1	3	0	0	Manager	20485
200576	0	27		3		Small Business	Male	2	3	Deluxe	3	Divorced	1	0	3	0	1	Manager
200577	0	37	Self Enquiry	1	16	Salaried	Female	2	3	Basic	5	Married	1	1	3	1	1	Executive	17782
200578	0	38	Company Invited	1	8	Salaried	Female	3	1	Deluxe	5	Single	7	1	2	1	2	Manager	20980
200579	0	34		1		Small Business	Female	2	4	Basic	5	Single	2	0	2	1	1	Executive
200580	0	35	Self Enquiry	3	14	Salaried	Female	3	3	Basic	3	Divorced	2	0	3	0	0	Executive	17572
200581	0		Self Enquiry	1	6	Salaried	Male	2	5	Basic	3	Divorced	4	0	4	1	0	Executive
200582	0	40	Company Invited	1		Small Business	Female	2	1	Deluxe	4	Divorced	2	0	3	0	1	Manager
200583	0	34	Self Enquiry	3	14	Salaried	Female	3	3	Deluxe	5	Divorced	6	0	2	1	0	Manager	21500
200584	0	42	Company Invited	1	14	Salaried	Male	3	3	King	3	Married	2	0	5	0	1	VP	33430
200585	1	23	Self Enquiry	1	12	Salaried	Male	3	1	Basic	5	Divorced	2	1	3	1	2	Executive	16601
200586	0	24	Company Invited	1	15	Salaried	Male	2	4	Basic	4	Married	2	0	5	1	0	Executive	17694
200587	0	52	Self Enquiry	1	17	Salaried	Female	2	3	Deluxe	3	Divorced	1	0	2	1	1	Manager	18149
200588	0	50	Self Enquiry	1	8	Small Business	Male	3	3	Super Deluxe	3	Divorced	6	0	2	0	1	AVP	32639
200589	1	29	Self Enquiry	1	6	Salaried	Female	2	4	Basic	5	Divorced	2	1	2	0	0	Executive	17319
200590	0	33	Self Enquiry	1	13	Small Business	Male	2	3	Standard	3	Divorced	1	0	4	0	0	Senior Manager	26691
200591	1	33	Self Enquiry	3	22	Small Business	Female	3	3	Deluxe	5	Single	6	0	3	1	0	Manager	20324
200592	0	47	Self Enquiry	1	8	Salaried	Female	2	3	Super Deluxe	3	Divorced	2	1	4	1	0	AVP	31752
200593	0	36	Self Enquiry	1	6	Salaried	Female	2	3	Deluxe	4	Divorced	1	0	5	0	0	Manager	20228
200594	0	29	Self Enquiry	1	29	Salaried	Male	2	1	Basic	3	Divorced	2	0	2	1	1	Executive	17700
200595	1	58	Self Enquiry	1	8	Salaried	Male	2	3	King	4	Single	1	1	3	1	1	VP	34246
200596	0	35	Self Enquiry	1	6	Salaried	Female	2	1	Basic	3	Single	4	0	3	0	0	Executive	17506
200597	0	42	Self Enquiry	1	6	Salaried	Female	2	4	Deluxe	3	Divorced	1	1	3	0	1	Manager	21062
200598	1	28		1		Small Business	Male	2	3	Basic	3	Single	7	0	3	0	0	Executive
200599	0	36	Self Enquiry	2	19	Salaried	Male	2	3	Basic	4	Divorced	5	0	3	1	0	Executive	17143
200600	0	32	Self Enquiry	1	10	Salaried	Female	3	4	Deluxe	3	Divorced	2	0	4	1	0	Manager	21162
200601	0	40	Company Invited	1	22	Small Business	Male	2	4	Deluxe	3	Single	7	0	5	1	1	Manager	20094
200602	0	30	Self Enquiry	1	8	Small Business	Female	2	4	Deluxe	3	Unmarried	6	1	2	1	1	Manager	21877
200603	0	45	Self Enquiry	1	8	Salaried	Female	3	4	Basic	3	Single	2	0	3	1	1	Executive	17274
200604	0	42	Self Enquiry	1		Salaried	Male	3	3	Deluxe	4	Divorced	2	0	3	1	1	Manager
200605	0	38	Company Invited	1	18	Salaried	Male	2	4	Deluxe	5	Married	3	0	5	1	0	Manager	21288
200606	0	34	Company Invited	1	22	Salaried	Female	3	4	Basic	3	Single	2	0	5	1	1	Executive	17553
200607	1	49	Self Enquiry	3	17	Small Business	Female	2	3	Standard	3	Divorced	2	0	4	0	1	Senior Manager	22654
200608	1	55	Self Enquiry	3	8	Small Business	Male	2	3	Deluxe	3	Single	5	0	2	0	1	Manager	20160
200609	0	43	Self Enquiry	1	20	Salaried	Male	3	3	Super Deluxe	5	Divorced	7	0	5	1	0	AVP	32159
200610	0	27	Self Enquiry	1	11	Large Business	Male	2	4	Standard	3	Married	2	1	3	0	0	Senior Manager	27808
200611	0	35	Self Enquiry	1	13	Salaried	Male	2	3	Standard	3	Unmarried	4	0	3	0	0	Senior Manager	25221
200612	0	28	Self Enquiry	3		Small Business	Female	2	3	Deluxe	4	Divorced	2	1	3	1	0	Manager	19779
200613	0		Self Enquiry	2	9	Salaried	Male	2	3	Basic	3	Divorced	1	0	2	1	1	Executive
200614	1	26	Company Invited	1	11	Small Business	Female	2	4	Basic	3	Divorced	2	1	2	0	1	Executive	17366
200615	0	27	Company Invited	1	9	Small Business	Male	2	3	Basic	3	Divorced	2	0	2	1	0	Executive	16706
200616	0	51	Self Enquiry	3	32	Small Business	Female	3	3	Super Deluxe	3	Divorced	3	0	3	0	1	AVP	31307
200617	0	44	Self Enquiry	1	10	Small Business	Male	2	3	Deluxe	4	Single	1	0	2	1	0	Manager	20933
200618	0		Self Enquiry	1	8	Small Business	Male	3	1	Basic	5	Single	1	0	2	1	2	Executive	18424
200619	0		Self Enquiry	3	6	Small Business	Male	2	1	Deluxe	5	Married	2	0	4	0	0	Manager
200620	0	35	Self Enquiry	1	33	Small Business	Female	2	4	Basic	5	Single	2	0	4	1	1	Executive	17559
200621	0	36	Self Enquiry	3	6	Salaried	Male	2	3	Deluxe	3	Divorced	2	1	3	1	1	Manager	21201
200622	0	32		3		Salaried	Male	3	3	Deluxe	3	Married	3	0	2	0	0	Manager
200623	0		Company Invited	1	11	Salaried	Male	3	4	Basic	3	Married	1	0	5	0	0	Executive
200624	0	53	Self Enquiry	3	13	Small Business	Female	3	4	Standard	3	Divorced	1	1	2	0	0	Senior Manager	25934
200625	0	45	Self Enquiry	3	15	Small Business	Male	3	3	Standard	5	Married	5	1	2	1	0	Senior Manager	25761
200626	0	32	Self Enquiry	1	14	Small Business	Female	3	1	Deluxe	3	Divorced	6	0	3	1	2	Manager	20175
200627	0	52	Company Invited	1	31	Small Business	Female	2	4	Super Deluxe	3	Divorced	4	0	5	0	1	AVP	28826
200628	0	37	Self Enquiry	3	22	Small Business	Male	3	4	Deluxe	3	Married	5	0	5	1	2	Manager	21334
200629	0	28	Self Enquiry	2	14	Small Business	Male	3		Basic	3	Married	2	0	2	0	1	Executive	19936
200630	0	22	Self Enquiry	1		Salaried	Male	2	4	Deluxe	3	Divorced	7	0	2	1	0	Manager	19775
200631	0	44	Self Enquiry	1	14	Salaried	Male	3	1	Basic	3	Divorced	3	1	3	1	2	Executive	17818
200632	0	42	Company Invited	1	8	Small Business	Male	2	3	Basic	3	Single	6	1	2	0	1	Executive	17515
200633	0	36	Self Enquiry	2	14	Salaried	Male	3	4	Basic	5	Divorced	1	0	2	1	2	Executive	17342
200634	0		Self Enquiry	3	9	Salaried	Male	3	3	Deluxe	5	Divorced	2	1	4	1	0	Manager
200635	0	35	Self Enquiry	1	15	Salaried	Female	3	4	Standard	3	Divorced	2	1	4	1	1	Senior Manager	25685
200636	1	35	Company Invited	1	31	Salaried	Female	3	3	Basic	4	Married	2	1	3	0	0	Executive	17022
200637	0	32	Company Invited	1	6	Salaried	Male	3	3	Basic	3	Married	1	0	5	0	0	Executive	17314
200638	0	25	Self Enquiry	3		Small Business	Male	2	4	Deluxe	5	Divorced	2	0	3	1	1	Manager
200639	0		Self Enquiry	1	6	Large Business	Female	2	3	Basic	5	Divorced	3	0	4	1	0	Executive	18580
200640	0	24	Company Invited	1	10	Salaried	Male	2	4	Basic	3	Divorced	1	0	3	0	0	Executive	18162
200641	0	32	Company Invited	3	11	Salaried	Male	2	3	Deluxe	4	Divorced	2	0	3	1	1	Manager	21524
200642	0	38	Self Enquiry	3	15	Small Business	Male	3	4	Basic	4	Divorced	1	0	4	0	0	Executive	17899
200643	0	42	Self Enquiry	1	9	Salaried	Female	3	1	Deluxe	3	Divorced	3	1	5	0	0	Manager	20231
200644	0	31	Self Enquiry	1	17	Salaried	Male	2	3	Basic	3	Divorced	4	1	3	1	1	Executive	17356
200645	1	29	Self Enquiry	3	6	Small Business	Female	2	4	Basic	3	Married	7	1	2	0	1	Executive	17800
200646	0	53	Self Enquiry	3	14	Small Business	Male	3	3	Super Deluxe	3	Divorced	6	0	3	0	2	AVP	26836
200647	0	35	Self Enquiry	1	31	Large Business	Male	3	4	Standard	4	Divorced	4	0	3	1	1	Senior Manager	25903
200648	0	37	Company Invited	3	27	Small Business	Female	2	3	Basic	3	Divorced	6	0	2	1	1	Executive	17973
200649	0	53	Self Enquiry	1	29	Salaried	Female	3	3	Super Deluxe	3	Single	7	0	5	1	1	AVP	29275
200650	0	43	Company Invited	1	6	Salaried	Female	2	3	Deluxe	3	Divorced	5	0	2	1	1	Manager	20562
200651	0	47	Self Enquiry	3		Small Business	Female	2	3	Deluxe	3	Divorced	1	1	2	1	0	Manager	19537
200652	0	37	Company Invited	3	25	Small Business	Male	2	3	Standard	4	Unmarried	2	1	5	0	0	Senior Manager	22642
200653	0	50	Company Invited	1	8	Salaried	Male	3	3	Super Deluxe	5	Married	2	0	5	1	2	AVP	32924
200654	0	39	Self Enquiry	2	8	Salaried	Female	2	4	Deluxe	3	Divorced	1	0	3	0	0	Manager	20204
200655	0	33	Self Enquiry	2	9	Salaried	Male	2	3	Basic	4	Married	4	1	5	0	1	Executive	17277
200656	1	32	Self Enquiry	1	31	Salaried	Male	2	3	Basic	3	Single	2	1	5	1	0	Executive	17795
200657	0	29	Self Enquiry	1	13	Small Business	Female	3	4	Basic	3	Married	7	0	5	1	0	Executive	17532
200658	0	44	Self Enquiry	1	15	Salaried	Male	3	3	Basic	5	Divorced	2	1	3	1	0	Executive	17559
200659	0	28	Self Enquiry	3	11	Small Business	Male	3	3	Deluxe	3	Single	2	0	3	1	0	Manager	19908
200660	1	58	Company Invited	1	8	Salaried	Male	2	4	Basic	3	Married	1	1	2	0	0	Executive	17380
200661	0	43	Self Enquiry	1		Salaried	Female	2	3	Deluxe	4	Married	5	0	3	1	0	Manager	19765
200662	1	20	Self Enquiry	3	8	Small Business	Female	2	4	Basic	3	Single	2	0	4	0	1	Executive	17044
200663	1	21	Self Enquiry	1	24	Salaried	Female	3	3	Basic	3	Single	2	0	3	1	1	Executive	17693
200664	0	36	Self Enquiry	1	20	Salaried	Male	3	3	Deluxe	3	Divorced	1	1	5	1	2	Manager	21586
200665	0	47	Self Enquiry	3	8	Salaried	Female	3	4	Basic	3	Single	2	1	2	1	0	Executive	18294
200666	1		Self Enquiry	1	9	Salaried	Female	2	3	Deluxe	3	Divorced	1	1	5	1	1	Manager
200667	1	41	Self Enquiry	1	8	Salaried	Female	2	5	Basic	3	Married	5	1	3	0	0	Executive	17778
200668	0	28	Self Enquiry	1	15	Small Business	Female	3	3	Basic	3	Married	6	0	3	1	1	Executive	17377
200669	1	39	Self Enquiry	1	12	Small Business	Male	3	3	Basic	5	Divorced	1	1	2	1	1	Executive	17404
200670	0	27	Self Enquiry	1	10	Salaried	Female	3	3	Basic	3	Single	2	0	2	1	1	Executive	17318
200671	0	34	Self Enquiry	1	16	Salaried	Male	2	3	Basic	4	Married	2	0	2	1	0	Executive	17008
200672	0	42	Self Enquiry	3	20	Small Business	Female	3	4	Deluxe	3	Single	1	0	3	0	0	Manager	21244
200673	0	33	Self Enquiry	1	6	Salaried	Male	3	4	Basic	5	Single	4	1	4	0	0	Executive	17799
200674	0	58	Self Enquiry	1	11	Large Business	Female	2	4	Standard	4	Married	3	1	5	1	1	Senior Manager	25552
200675	0	31	Self Enquiry	3	13	Salaried	Male	2	4	Basic	3	Divorced	4	0	4	1	1	Executive	17329
200676	0		Self Enquiry	1	27	Salaried	Female	2	3	Deluxe	3	Divorced	2	1	3	0	1	Manager
200677	0	49	Self Enquiry	1	14	Salaried	Female	2	3	Standard	4	Divorced	5	0	4	0	0	Senior Manager	22403
200678	0	48	Self Enquiry	1	26	Small Business	Male	2	3	Basic	3	Divorced	5	0	2	0	0	Executive	17259
200679	0	31	Company Invited	3	26	Small Business	Female	2	3	Deluxe	3	Divorced	2	0	2	1	0	Manager	21932
200680	0	36	Self Enquiry	1		Salaried	Male	3	3	Basic	3	Single	3	0	3	0	2	Executive	19678
200681	0	38	Self Enquiry	1	6	Large Business	Female	3	3	Standard	5	Divorced	2	0	4	1	2	Senior Manager	28582
200682	0	32	Company Invited	1	6	Salaried	Female	3	4	Basic	4	Divorced	7	0	3	1	0	Executive	17332
200683	1	25	Self Enquiry	3	25	Small Business	Male	2	4	Basic	4	Divorced	2	1	2	0	0	Executive	17413
200684	0	40	Self Enquiry	3	16	Small Business	Male	3	4	Standard	4	Married	3	0	4	1	1	Senior Manager	24705
200685	0	26	Company Invited	3		Small Business	Male	2	4	Deluxe	5	Single	2	0	3	1	1	Manager
200686	0	41	Self Enquiry	1		Small Business	Male	2	3	Basic	5	Single	3	1	4	1	0	Executive	19721
200687	0	36	Self Enquiry	1	8	Small Business	Male	3	3	Basic	3	Single	5	0	5	1	0	Executive	17519
200688	1	19	Self Enquiry	3	27	Salaried	Male	2	4	Basic	4	Single	2	1	2	0	1	Executive	17121
200689	1	20	Self Enquiry	1	10	Large Business	Male	2	3	Basic	5	Single	2	0	3	1	1	Executive	17973
200690	0	31	Self Enquiry	1	18	Small Business	Female	2	3	Deluxe	3	Divorced	1	1	4	0	1	Manager	20855
200691	0		Company Invited	1	15	Small Business	Male	2	3	Basic	4	Married	1	1	4	0	1	Executive	18617
200692	0	32	Self Enquiry	1	9	Small Business	Female	3	3	Deluxe	5	Divorced	2	0	2	1	1	Manager	21725
200693	1	36	Self Enquiry	3	9	Salaried	Male	2	4	Standard	3	Divorced	2	1	2	1	0	Senior Manager	25325
200694	0	33	Self Enquiry	1	6	Salaried	Female	2	4	Deluxe	3	Unmarried	1	0	4	0	0	Manager	21949
200695	1	37	Self Enquiry	3	6	Salaried	Male	2	4	Standard	3	Divorced	6	0	2	1	1	Senior Manager	25609
200696	0	45	Company Invited	1		Salaried	Male	2	3	Deluxe	4	Divorced	2	0	4	1	1	Manager
200697	0	29	Company Invited	3	26	Large Business	Female	2	3	Basic	3	Divorced	2	0	3	0	1	Executive	17157
200698	0	35	Self Enquiry	3		Small Business	Female	2	3	Deluxe	3	Divorced	2	0	4	1	0	Manager	19601
200699	0	52	Self Enquiry	1	6	Salaried	Male	3	3	Super Deluxe	3	Divorced	3	0	2	1	1	AVP	32099
200700	1	58	Self Enquiry	1	8	Large Business	Male	2	3	Basic	3	Single	5	0	2	1	1	Executive	17479
200701	0	53	Self Enquiry	3	8	Small Business	Male	2	3	Super Deluxe	3	Married	7	0	3	1	0	AVP	29852
200702	0	30	Self Enquiry	3	14	Salaried	Male	3	3	Standard	3	Married	6	0	3	1	0	Senior Manager	22264
200703	0	38	Company Invited	3	16	Large Business	Female	2	3	Deluxe	3	Single	2	1	3	0	1	Manager	20666
200704	0	35	Self Enquiry	3	9	Salaried	Male	3	3	Standard	3	Married	7	0	5	0	1	Senior Manager	22823
200705	0	39	Self Enquiry	3	8	Salaried	Male	2	1	Standard	3	Unmarried	1	0	2	1	1	Senior Manager	22880
200706	1	40	Company Invited	3	30	Salaried	Fe Male	3	1	Super Deluxe	4	Unmarried	5	1	3	1	2	AVP	28194
200707	0	47	Company Invited	1	22	Small Business	Male	3	1	Deluxe	3	Married	2	1	2	0	0	Manager	20067
200708	0	36	Company Invited	3	14	Large Business	Male	2	3	Deluxe	3	Married	5	0	3	1	0	Manager	20079
200709	1	31	Company Invited	1	15	Small Business	Male	2	4	Basic	5	Single	1	1	3	1	0	Executive	17321
200710	0	33	Company Invited	3	23	Salaried	Male	2	3	Super Deluxe	3	Single	2	0	3	1	1	AVP	32444
200711	1	29	Self Enquiry	1	16	Salaried	Female	3	4	Basic	5	Single	7	1	5	1	1	Executive	17404
200712	0		Self Enquiry	1	19	Salaried	Female	2	3	Basic	3	Single	4	0	3	1	0	Executive	18452
200713	0	45	Self Enquiry	1	6	Small Business	Female	3	3	Basic	3	Married	4	0	5	0	1	Executive	17270
200714	0	50	Self Enquiry	1	6	Small Business	Male	3	3	Super Deluxe	3	Married	1	0	5	0	2	AVP	32399
200715	0	33	Company Invited	1	6	Salaried	Female	2	1	Deluxe	4	Divorced	2	1	3	0	1	Manager	20488
200716	0	41	Company Invited	1	15	Small Business	Male	3	3	King	3	Married	3	0	4	1	2	VP	34419
200717	0	27	Self Enquiry	1	22	Large Business	Female	2	3	Basic	4	Divorced	1	0	2	1	0	Executive	17811
200718	0		Company Invited	1	29	Salaried	Male	2	3	Deluxe	5	Divorced	2	1	2	1	0	Manager	18633
200719	0		Self Enquiry	3	10	Salaried	Female	2	3	Deluxe	3	Single	2	1	3	1	1	Manager
200720	1	30	Self Enquiry	1	28	Salaried	Female	2	3	Basic	3	Divorced	5	1	2	0	1	Executive	17132
200721	0	50	Self Enquiry	1	30	Salaried	Male	3	3	Super Deluxe	3	Divorced	4	1	4	0	0	AVP	28973
200722	0	38	Company Invited	1	16	Small Business	Male	3	3	Basic	3	Divorced	1	0	5	0	2	Executive	17684
200723	0	46	Self Enquiry	1	13	Small Business	Male	3	3	Standard	3	Married	7	0	2	0	2	Senior Manager	25845
200724	0	24		1		Small Business	Female	2	4	Deluxe	3	Married	2	0	3	1	1	Manager
200725	1		Self Enquiry	1	20	Salaried	Male	2	4	Basic	4	Married	2	1	5	1	1	Executive
200726	0		Company Invited	1	6	Salaried	Female	3	3	Deluxe	5	Divorced	2	0	5	1	2	Manager
200727	0	18	Company Invited	1	11	Salaried	Male	3	3	Basic	3	Single	2	0	2	1	1	Executive	16051
200728	0	54	Self Enquiry	1	23	Large Business	Female	2	3	Standard	3	Divorced	1	0	5	1	0	Senior Manager	25739
200729	0	35	Self Enquiry	1	31	Small Business	Female	2	3	Standard	3	Married	2	1	3	1	1	Senior Manager	25388
200730	0	30	Self Enquiry	1	14	Salaried	Female	3	1	Standard	5	Divorced	1	1	2	0	2	Senior Manager	26416
200731	1	20	Self Enquiry	1	17	Small Business	Female	3	4	Basic	5	Single	2	1	3	0	1	Executive	17600
200732	1	30	Company Invited	1	11	Small Business	Female	2	3	Basic	4	Single	1	0	3	0	0	Executive	17422
200733	0	26	Self Enquiry	1	8	Small Business	Male	2	1	Deluxe	3	Divorced	2	0	3	1	1	Manager	20472
200734	0	22	Self Enquiry	1	14	Salaried	Male	3	5	Basic	5	Divorced	2	0	2	1	0	Executive	17451
200735	0	48	Self Enquiry	1		Salaried	Male	3	4	Deluxe	3	Single	3	0	2	0	0	Manager
200736	0	48	Self Enquiry	1	10	Salaried	Male	3	4	Standard	3	Unmarried	1	0	5	1	1	Senior Manager	25999
200737	0	41	Self Enquiry	1	13	Small Business	Female	2		Deluxe	3	Single	7	0	3	1	0	Manager	20003
200738	0	39	Self Enquiry	1	6	Salaried	Female	3	4	Super Deluxe	3	Divorced	2	0	3	0	1	AVP	27742
200739	0	27	Self Enquiry	1	8	Salaried	Female	2	3	Deluxe	3	Divorced	1	0	5	0	1	Manager
200740	0		Self Enquiry	1	16	Salaried	Male	2	3	Basic	3	Married	2	0	5	1	0	Executive
200741	0	42	Self Enquiry	3	11	Small Business	Male	2	3	King	3	Divorced	7	0	4	0	1	VP	33303
200742	0	50	Self Enquiry	1	15	Salaried	Male	3	3	Basic	3	Divorced	5	0	5	1	0	Executive	17380
200743	0	59	Self Enquiry	1	8	Salaried	Female	3	4	Super Deluxe	3	Single	4	1	5	0	2	AVP	28726
200744	1	37	Self Enquiry	1		Small Business	Female	3	5	Deluxe	4	Divorced	6	0	4	1	0	Manager	19777
200745	0	55	Company Invited	1	24	Small Business	Male	3	3	Deluxe	4	Divorced	4	1	5	1	2	Manager	21385
200746	0	41	Company Invited	1	13	Salaried	Female	2	5	King	3	Married	2	0	4	1		VP	34973
200747	0	38	Self Enquiry	3	9	Salaried	Male	2	3	Deluxe	3	Unmarried	1	1	3	1	1	Manager	21861
200748	1	26	Company Invited	3	35	Small Business	Male	3		Deluxe	5	Single	1	0	3	0	0	Manager	19969
200749	1	52	Self Enquiry	3	8	Small Business	Female	2	5	King	3	Divorced	2	0	3	1		VP	34845
200750	0	44	Self Enquiry	3	34	Small Business	Female	2	1	Super Deluxe	3	Divorced	4	1	2	1	1	AVP	28320
200751	0	50	Company Invited	3	6	Salaried	Female	3	3	Deluxe	3	Divorced	1	0	2	1	1	Manager	21347
200752	1	36	Self Enquiry	1	22	Salaried	Female	2	1	Basic	5	Single	2	0	2	1	0	Executive	17743
200753	0	39	Company Invited	1	28	Small Business	Fe Male	2	3	Standard	5	Unmarried	2	1	5	1	0	Senior Manager	25880
200754	0	33	Company Invited	3	14	Salaried	Female	2	4	Basic	3	Single	1	0	2	1	1	Executive	17342
200755	0	45	Self Enquiry	3	17	Salaried	Female	2	3	Super Deluxe	3	Divorced	4	0	4	1	1	AVP	32650
200756	0		Company Invited	1	35	Small Business	Female	3	3	Basic	3	Single	1	0	3	1	0	Executive
200757	0	34	Self Enquiry	3	6	Small Business	Male	3	1	Deluxe	3	Married	1	0	5	1	2	Manager	24725
200758	0	59	Self Enquiry	3	6	Large Business	Male	3	3	Standard	3	Divorced	4	1	2	0	1	Senior Manager	26904
200759	0	45	Self Enquiry	2	30	Small Business	Male	2	3	Basic	4	Single	2	0	4	0	0	Executive	17177
200760	0	53	Company Invited	3	8	Small Business	Female	2	4	Standard	4	Divorced	3	0	2	0	1	Senior Manager	22525
200761	1	36	Self Enquiry	1		Salaried	Male	2	3	Deluxe	3	Married	1	0	4	0	0	Manager	19834
200762	1	26	Company Invited	1	8	Salaried	Male	2	3	Basic	5	Divorced	7	1	5	1	0	Executive	17042
200763	0	34	Self Enquiry	3	16	Salaried	Female	2	3	Basic	3	Divorced	2	1	2	0	1	Executive	17220
200764	0	28	Self Enquiry	3	16	Small Business	Male	3	3	Basic	4	Divorced	2	0	5	1	1	Executive	16052
200765	0	38	Company Invited	1	9	Salaried	Male	2	3	Basic	3	Divorced	4	0	3	1	1	Executive	17821
200766	0	50	Self Enquiry	1	8	Small Business	Male	3	3	King	3	Divorced	3	1	2	1	1	VP	34237
200767	0		Self Enquiry	1	9	Salaried	Female	2	3	Deluxe	4	Single	4	0	4	1	0	Manager
200768	0	40	Self Enquiry	3	32	Small Business	Male	3	3	Deluxe	5	Divorced	2	0	2	1	1	Manager	23396
200769	0	26	Company Invited	1	6	Small Business	Female	3	4	Basic	3	Married	2	0	2	1	0	Executive	17007
200770	0	46	Self Enquiry	1	6	Small Business	Male	2	3	King	3	Married	1	0	5	1	1	VP	34627
200771	0	54	Self Enquiry	3	8	Salaried	Female	2	4	Standard	3	Divorced	7	0	5	1	0	Senior Manager	25686
200772	0	56	Company Invited	1	15	Small Business	Female	3	3	Basic	3	Divorced	3	0	2	0	0	Executive	17942
200773	0	36	Self Enquiry	1	18	Small Business	Fe Male	2	4	Standard	3	Unmarried	1	0	2	1	0	Senior Manager	23858
200774	0	55	Company Invited	1	8	Small Business	Male	2	4	Super Deluxe	5	Single	1	0	3	1	1	AVP	31756
200775	0	43	Self Enquiry	3	31	Small Business	Male	3	4	Standard	3	Married	6	0	4	1	1	Senior Manager	25798
200776	1	20	Company Invited	3	15	Small Business	Female	2	3	Basic	3	Single	2	1	4	0	0	Executive	17323
200777	1	21	Self Enquiry	1	16	Salaried	Female	2	4	Basic	5	Single	2	0	3	1	0	Executive	16416
200778	0	46	Self Enquiry	1		Salaried	Female	3	4	Deluxe	5	Married	1	1	2	1	2	Manager	19615
200779	1	51	Self Enquiry	1	10	Salaried	Male	2	3	Basic	3	Divorced	1	1	2	1	1	Executive	17461
200780	1	28	Company Invited	1	30	Large Business	Male	3	4	Standard	5	Unmarried	2	0	2	0	0	Senior Manager	23722
200781	0		Self Enquiry	1	6	Small Business	Male	2	4	Basic	5	Divorced	2	0	3	0	1	Executive
200782	0	30	Self Enquiry	1	26	Salaried	Male	2	3	Deluxe	5	Divorced	1	0	4	1	0	Manager	24957
200783	0		Self Enquiry	1	13	Large Business	Female	2	1	Basic	3	Divorced	2	0	3	1	1	Executive	18376
200784	0	38	Self Enquiry	1	23	Salaried	Female	3	4	Standard	3	Divorced	1	0	2	0	2	Senior Manager	23823
200785	0	40	Self Enquiry	1	26	Large Business	Male	3	3	Standard	3	Divorced	5	0	3	1	1	Senior Manager	25322
200786	0	27	Company Invited	1		Salaried	Male	2	5	Basic	3	Divorced	2	0	2	1	1	Executive	19621
200787	0	55	Company Invited	1	8	Salaried	Male	3	3	Standard	4	Divorced	4	0	2	1	1	Senior Manager	25976
200788	0		Self Enquiry	1	16	Salaried	Female	2	3	Deluxe	3	Single	4	0	4	1	1	Manager	18660
200789	1	44	Self Enquiry	2	6	Small Business	Male	3	4	Standard	5	Divorced	1	0	4	1	0	Senior Manager	25482
200790	0	33	Self Enquiry	1	11	Salaried	Male	2	4	Standard	3	Married	5	0	3	0	0	Senior Manager	22119
200791	1	35	Self Enquiry	3	10	Large Business	Male	2	3	Standard	5	Unmarried	1	1	4	1	1	Senior Manager	24582
200792	1	33	Company Invited	1		Small Business	Female	2	4	Deluxe	3	Single	2	0	5	1	0	Manager	19508
200793	0	28	Self Enquiry	1	21	Salaried	Male	2	3	Basic	3	Married	2	0	4	1	1	Executive	17207
200794	0	34	Company Invited	1	9	Salaried	Male	2	3	Deluxe	3	Unmarried	1	0	2	1	0	Manager	22756
200795	0	37	Self Enquiry	3	16	Salaried	Female	2	4	Deluxe	3	Married	3	1	4	0	0	Manager	21694
200796	1		Self Enquiry	1	10	Large Business	Male	2	3	Basic	3	Divorced	2	1	3	1	0	Executive	18691
200797	1	26	Self Enquiry	1	27	Small Business	Male	2	3	Basic	3	Married	2	0	5	1	1	Executive	17377
200798	1	33	Self Enquiry	1	31	Small Business	Male	2	4	Basic	4	Single	5	1	4	0	0	Executive	17313
200799	0	42	Self Enquiry	1	8	Small Business	Male	2	3	Super Deluxe	5	Divorced	1	0	3	1	1	AVP	32665
200800	1	28	Company Invited	1	6	Small Business	Male	2	4	Basic	4	Married	2	0	4	0	0	Executive	17596
200801	1	50	Company Invited	3		Salaried	Male	2	3	Deluxe	3	Single	4	1	2	0	0	Manager	19728
200802	0	33	Company Invited	3		Salaried	Female	1	3	Deluxe	4	Divorced	1	0	4	1	0	Manager
200803	0	34	Company Invited	1	9	Salaried	Male	2	4	Basic	3	Divorced	4	0	2	1	0	Executive	17979
200804	0	48	Company Invited	1	6	Small Business	Male	2	1	Super Deluxe	3	Single	3	0	2	0	0	AVP	31885
200805	0	45	Company Invited	3	15	Salaried	Female	3	4	Deluxe	3	Divorced	2	0	3	0	0	Manager	20593
200806	0	52	Self Enquiry	1	13	Salaried	Male	2	3	Standard	4	Unmarried	1	0	3	1	1	Senior Manager	25445
200807	0	38	Self Enquiry	3	16	Small Business	Male	3	4	Standard	3	Married	1	1	3	1	0	Senior Manager	23740
200808	0	29	Self Enquiry	1	34	Salaried	Female	3	3	Basic	3	Married	5	0	5	0	1	Executive	17514
200809	0	28	Self Enquiry	1	9	Small Business	Female	3	3	Standard	4	Married	1	0	4	0	0	Senior Manager	22655
200810	0	46	Self Enquiry	3	9	Small Business	Male	2	3	Super Deluxe	3	Divorced	4	0	2	1	0	AVP	32465
200811	0	38	Self Enquiry	3	8	Small Business	Male	2	3	Standard	4	Unmarried	1	0	4	1	0	Senior Manager	22351
200812	0	43	Company Invited	1	33	Salaried	Female	2	3	Standard	5	Divorced	1	0	4	0	0	Senior Manager	25820
200813	1	39	Company Invited	1	8	Salaried	Male	2	3	Super Deluxe	3	Married	1	0	3	1	0	AVP	27169
200814	0	40	Self Enquiry	1	20	Small Business	Male	2	4	King	3	Single	2	0	3	1	1	VP	34626
200815	0	21	Self Enquiry	1	6	Large Business	Female	3	4	Basic	4	Single	2	1	5	0	2	Executive	17070
200816	0	39	Company Invited	1	15	Salaried	Male	3	3	Deluxe	4	Unmarried	21	0	2	1	0	Manager	21782
200817	0	36	Company Invited	1	24	Salaried	Male	3	3	Deluxe	3	Unmarried	3	0	3	1	0	Manager	22779
200818	0	31	Company Invited	3	26	Salaried	Male	3	1	Basic	3	Divorced	1	0	5	1	1	Executive	17791
200819	0	28	Self Enquiry	1	8	Salaried	Male	3	4	Basic	4	Divorced	1	0	2	0	2	Executive	18201
200820	0	35	Company Invited	3	17	Small Business	Male	2		Deluxe	3	Married	2	0	5	0	0	Manager	19968
200821	0	49	Self Enquiry	3	14	Large Business	Male	2	4	Super Deluxe	4	Divorced	7	0	4	1	0	AVP	28120
200822	0		Company Invited	1	8	Salaried	Male	3	3	Deluxe	3	Single	3	0	4	1	2	Manager
200823	0	29	Company Invited	1	16	Salaried	Female	3	3	Basic	4	Married	1	0	5	1	0	Executive	18291
200824	0	42	Self Enquiry	1		Small Business	Male	2	5	Deluxe	3	Single	5	0	3	1	0	Manager
200825	0	29	Self Enquiry	1	14	Small Business	Male	3	4	Deluxe	3	Divorced	2	1	3	0	0	Manager	20056
200826	0	38	Self Enquiry	2	6	Salaried	Male	2	1	Basic	3	Divorced	2	0	4	1	0	Executive	17844
200827	0	28	Company Invited	1	12	Salaried	Male	2	4	Basic	3	Married	2	1	4	1	0	Executive	17703
200828	1	18	Company Invited	1	14	Small Business	Male	3	3	Basic	3	Single	2	0	5	0	0	Executive	16904
200829	1	33	Self Enquiry	3	15	Small Business	Female	3	3	Deluxe	5	Unmarried	1	1	3	0	1	Manager	23224
200830	0	41	Self Enquiry	1		Salaried	Male	2	3	Basic	3	Divorced	4	1	3	1	0	Executive	19766
200831	1	31	Company Invited	1	21	Small Business	Male	3	3	Basic	3	Divorced	2	0	4	1	2	Executive	17610
200832	0	37	Self Enquiry	1	31	Small Business	Female	2	4	Deluxe	3	Married	1	0	3	0	1	Manager	20731
200833	0	27	Self Enquiry	1	12	Salaried	Male	2	4	Basic	3	Divorced	2	0	2	1	1	Executive	17539
200834	0	34	Self Enquiry	3	15	Salaried	Female	3	3	Deluxe	3	Divorced	2	0	2	1	2	Manager	20714
200835	0	35	Self Enquiry	2		Large Business	Male	3	3	Basic	3	Single	2	0	5	0	1	Executive
200836	1	29	Self Enquiry	3	29	Salaried	Female	2	4	Standard	5	Divorced	2	0	3	0	0	Senior Manager	22336
200837	0	40	Company Invited	1	15	Small Business	Fe Male	2	3	Standard	3	Unmarried	1	0	4	0	0	Senior Manager	28499
200838	1	42	Company Invited	3	18	Salaried	Male	2	3	Super Deluxe	5	Single	1	1	5	1	1	AVP	28758
200839	0	42	Self Enquiry	3	10	Small Business	Male	2	3	Deluxe	5	Single	1	0	5	1	1	Manager	20155
200840	0	35	Self Enquiry	1	6	Small Business	Male	2	4	Basic	3	Divorced	7	0	2	1	1	Executive	17258
200841	0		Self Enquiry	1	30	Small Business	Male	2	3	Basic	4	Single	1	0	5	1	0	Executive	18597
200842	1	28	Self Enquiry	1	18	Salaried	Female	3	3	Basic	3	Divorced	2	1	4	1	0	Executive	17515
200843	0	26		1		Small Business	Male	2	1	Basic	3	Divorced	2	0	5	1	1	Executive
200844	0	30	Self Enquiry	3	16	Small Business	Male	3	4	Deluxe	3	Divorced	2	0	2	1	0	Manager	21578
200845	0	40	Company Invited	1		Small Business	Female	3	4	Deluxe	3	Divorced	4	1	2	1	0	Manager
200846	0	35	Self Enquiry	1	8	Salaried	Male	2	4	Standard	4	Married	3	0	4	1	0	Senior Manager	25274
200847	0	34	Company Invited	1	6	Small Business	Male	3	4	Deluxe	5	Single	1	0	2	1	2	Manager	20343
200848	0	35	Company Invited	1	10	Salaried	Male	2	4	Basic	3	Divorced	2	0	2	1	0	Executive	17376
200849	1	43	Self Enquiry	3	15	Small Business	Female	2	5	Deluxe	3	Single	1	0	2	1	1	Manager	20346
200850	0	32	Company Invited	3	8	Salaried	Female	3	3	Basic	5	Married	2	0	3	0	1	Executive	17827
200851	0	56	Self Enquiry	1	10	Large Business	Female	3	3	King	5	Married	5	0	4	0		VP	34943
200852	0	29	Self Enquiry	1	12	Small Business	Female	2	3	Basic	3	Divorced	2	0	3	0	0	Executive	18131
200853	0	19	Self Enquiry	1	15	Salaried	Male	2	3	Basic	5	Single	2	0	3	0	0	Executive	17552
200854	0	45	Self Enquiry	1		Small Business	Female	2	3	Basic	3	Divorced	5	1	3	1	0	Executive
200855	0	37	Self Enquiry	1	6	Salaried	Female	2	4	Deluxe	3	Divorced	2	0	2	1	1	Manager	21474
200856	0	20	Self Enquiry	1	9	Salaried	Male	2	4	Basic	3	Single	2	0	3	0	1	Executive	18033
200857	1	44	Self Enquiry	1	16	Salaried	Male	3	3	Basic	3	Single	2	1	3	1	2	Executive	17936
200858	0	53	Self Enquiry	1	13	Small Business	Female	2	3	King	3	Married	4	0	2	1	0	VP	33606
200859	0	29	Self Enquiry	1	21	Salaried	Female	3	5	Basic	3	Divorced	1	1	5	1	0	Executive	17168
200860	1	22	Company Invited	1	9	Salaried	Male	2	4	Basic	3	Divorced	1	1	3	0	0	Executive	17853
200861	0	46	Self Enquiry	3	8	Small Business	Female	3	3	Super Deluxe	5	Divorced	1	0	2	1	0	AVP	32048
200862	0	44	Company Invited	1	23	Salaried	Male	3	5	Basic	3	Single	3	0	4	1	0	Executive	17290
200863	0		Self Enquiry	2	8	Salaried	Male	2	3	Basic	3	Divorced	2	0	2	0	0	Executive	18600
200864	1	41	Company Invited	1	11	Salaried	Male	3	4	Basic	5	Married	7	0	3	1	0	Executive	17107
200865	0		Self Enquiry	3	35	Salaried	Male	3	3	Deluxe	5	Married	1	0	2	1	1	Manager
200866	0	40	Company Invited	3		Small Business	Male	3	3	Deluxe	4	Divorced	6	0	4	1	2	Manager
200867	0	50	Company Invited	1	8	Small Business	Female	1	3	Super Deluxe	5	Divorced	3	0	3	1	0	AVP	32856
200868	0	28	Self Enquiry	1	25	Small Business	Male	3	4	Basic	5	Divorced	2	0	3	1	2	Executive	18196
200869	0	46	Self Enquiry	1	21	Salaried	Male	2	3	King	4	Divorced	6	0	3	1	1	VP	34081
200870	0	35	Self Enquiry	3	23	Salaried	Male	3	3	Deluxe	5	Divorced	4	1	3	1	1	Manager	23966
200871	1	24	Self Enquiry	1	23	Salaried	Female	3	3	Basic	4	Divorced	2	0	2	0	1	Executive	17210
200872	0	33	Company Invited	3		Small Business	Female	2	3	Deluxe	3	Divorced	2	0	3	0	1	Manager	19539
200873	0	36	Self Enquiry	1	12	Salaried	Male	2	5	Basic	3	Married	2	0	2	0	0	Executive	17741
200874	0		Self Enquiry	1	13	Salaried	Male	2	3	Deluxe	3	Married	2	0	5	1	1	Manager	18491
200875	0	44	Self Enquiry	1		Salaried	Male	2	3	Deluxe	3	Single	2	0	5	1	1	Manager	19541
200876	0	20	Self Enquiry	3	27	Small Business	Male	2	1	Basic	3	Single	2	0	3	0	0	Executive	17678
200877	0	46	Self Enquiry	1	8	Large Business	Male	2	3	Deluxe	3	Married	3	0	2	1	0	Manager	22379
200878	0	42	Company Invited	2	8	Small Business	Male	3	1	Deluxe	5	Divorced	1	0	2	0	2	Manager	21272
200879	0	60	Self Enquiry	3	13	Small Business	Male	2	1	Deluxe	3	Married	1	1	5	0	0	Manager	20220
200880	0	32	Company Invited	1	19	Salaried	Female	3	4	Basic	4	Divorced	2	0	5	0	0	Executive	17743
200881	0	32	Company Invited	1	8	Salaried	Female	2		Deluxe	3	Single	5	1	5	1	1	Manager	19998
200882	0	36	Self Enquiry	1	6	Large Business	Female	3	5	Standard	5	Married	3	1	2	1	2	Senior Manager	25252
200883	0	33	Self Enquiry	1	15	Small Business	Male	2	3	Basic	3	Divorced	1	0	2	1	0	Executive	17781
200884	0	40	Self Enquiry	3	16	Large Business	Female	2	4	Deluxe	4	Married	1	0	5	1	0	Manager	21852
200885	0	25	Self Enquiry	3	16	Salaried	Male	2		Deluxe	3	Single	1	0	2	0	1	Manager	19950
200886	0		Self Enquiry	1	6	Small Business	Male	3	3	Basic	4	Divorced	1	1	4	1	2	Executive	18579
200887	0	42	Company Invited	1	32	Small Business	Female	2	3	Standard	5	Divorced	4	1	3	0	1	Senior Manager	28191
200888	0	35	Company Invited	3	14	Small Business	Female	3	4	Standard	3	Divorced	5	1	5	1	2	Senior Manager	25377
200889	0	27	Self Enquiry	1	20	Salaried	Male	2	3	Basic	5	Divorced	2	1	4	1	0	Executive	17235
200890	0	54	Company Invited	1	6	Salaried	Female	2	3	Standard	3	Married	1	0	5	1	1	Senior Manager	25502
200891	0	44	Self Enquiry	1	8	Salaried	Female	3	1	Basic	3	Divorced	2	0	4	1	0	Executive	17011
200892	1	19	Company Invited	1	16	Small Business	Female	3	4	Basic	4	Single	2	1	5	1	1	Executive	16859
200893	0		Self Enquiry	1	6	Salaried	Female	3	3	Basic	3	Married	2	0	2	0	2	Executive
200894	0	54	Self Enquiry	1	9	Salaried	Male	2	3	Super Deluxe	3	Divorced	4	0	5	1	1	AVP	32779
200895	0	31	Self Enquiry	1	17	Small Business	Male	3	3	Deluxe	5	Divorced	2	1	2	0	2	Manager	21833
200896	0	31	Self Enquiry	1	30	Small Business	Female	3	4	Deluxe	5	Unmarried	2	0	5	0	2	Manager	21812
200897	0	59	Self Enquiry	3	9	Salaried	Female	2	4	Deluxe	3	Single	6	0	3	0	0	Manager	20171
200898	0	43	Self Enquiry	1	9	Salaried	Male	3	5	King	3	Divorced	4	0	5	1		VP	34740
200899	0	49	Self Enquiry	1	10	Small Business	Male	2	4	King	3	Divorced	3	0	3	0	0	VP	33711
200900	0		Company Invited	1	9	Large Business	Male	2	3	Basic	4	Divorced	2	0	3	1	1	Executive	18692
200901	0	48	Self Enquiry	1	8	Large Business	Male	3	1	Basic	4	Single	6	0	2	0	2	Executive	17559
200902	0	27	Self Enquiry	1	10	Salaried	Male	3	3	Basic	3	Married	2	0	4	1	1	Executive	17517
200903	0	29	Self Enquiry	1	13	Salaried	Male	2	3	Deluxe	3	Married	2	1	3	0	0	Manager	21623
200904	0	48	Self Enquiry	1	6	Salaried	Male	3	4	King	3	Single	7	0	3	1	0	VP	33265
200905	0	29	Self Enquiry	1	6	Salaried	Female	2	4	Super Deluxe	3	Married	4	0	2	0	1	AVP	31124
200906	0	34	Self Enquiry	1	26	Large Business	Female	2	1	Basic	3	Divorced	1	0	1	1	0	Executive	17585
200907	0	44	Self Enquiry	3	11	Small Business	Male	2	3	King	4	Divorced	1	0	5	1	1	VP	33213
200908	0	33	Self Enquiry	3	16	Small Business	Male	2	1	Standard	3	Married	1	1	4	1	1	Senior Manager	23380
200909	0	19	Self Enquiry	1	31	Salaried	Female	2	1	Basic	3	Single	2	1	5	1	0	Executive	17994
200910	0	23	Self Enquiry	1	6	Salaried	Male	2	3	Basic	3	Divorced	2	0	4	0	1	Executive	16223
200911	1	25	Company Invited	3	30	Salaried	Male	3	5	Basic	3	Single	2	1	1	1	1	Executive	16118
200912	0	26	Self Enquiry	1	10	Salaried	Male	2	3	Basic	3	Single	2	1	1	0	0	Executive	17875
200913	1	45	Self Enquiry	3	8	Small Business	Female	3	5	King	4	Single	3	1	5	0	2	VP	33824
200914	0	55	Company Invited	1	14	Small Business	Male	2	4	Super Deluxe	4	Married	2	1	3	1	1	AVP	28577
200915	1	21	Company Invited	1	16	Salaried	Female	2	4	Basic	3	Single	2	0	4	1	0	Executive	17625
200916	0	46	Self Enquiry	3	10	Small Business	Female	2	4	King	4	Divorced	3	0	5	1	0	VP	33789
200917	0	34	Self Enquiry	3		Small Business	Female	2	3	Deluxe	5	Single	1	1	3	1	0	Manager	19538
200918	0	51	Company Invited	3	15	Salaried	Male	2	3	King	4	Married	5	1	4	1		VP	34847
200919	0	59	Self Enquiry	1	24	Small Business	Male	3	3	Standard	3	Unmarried	7	0	3	1	1	Senior Manager	25512
200920	0	34	Company Invited	1		Small Business	Female	2	3	Deluxe	4	Married	5	0	3	1	0	Manager
200921	0	28	Company Invited	1	6	Small Business	Male	2	3	Basic	3	Single	1	1	4	0	0	Executive	17154
200922	0	44	Self Enquiry	1	10	Salaried	Male	3	1	King	5	Married	2	0	5	1	2	VP	34190
200923	0	34	Company Invited	2		Salaried	Male	2	4	Deluxe	4	Divorced	5	0	5	0	1	Manager	19490
200924	0		Self Enquiry	1	12	Salaried	Male	3	3	Basic	3	Divorced	1	1	3	1	1	Executive	18506
200925	0	42	Self Enquiry	1	13	Small Business	Female	3	1	Deluxe	4	Divorced	7	1	1	0	0	Manager	17372
200926	0	43	Self Enquiry	3	10	Small Business	Fe Male	2	4	Standard	3	Unmarried	4	0	3	1	0	Senior Manager	25231
200927	0	36	Self Enquiry	1	8	Salaried	Female	2	3	Deluxe	4	Single	1	1	3	1	0	Manager	20410
200928	1	44	Self Enquiry	1	21	Small Business	Female	3	3	Standard	3	Divorced	2	0	3	0	1	Senior Manager	22978
200929	0		Company Invited	1	8	Salaried	Male	2	4	Basic	3	Divorced	2	1	4	1	0	Executive
200930	0	51	Company Invited	1	12	Small Business	Female	2	4	Basic	3	Single	1	0	5	1	1	Executive	17838
200931	0	30	Company Invited	1		Small Business	Female	3	3	Deluxe	3	Single	1	1	3	1	2	Manager	19695
200932	1	29	Self Enquiry	1	13	Large Business	Female	2	3	Basic	3	Married	4	1	4	1	1	Executive	18339
200933	0	28	Self Enquiry	1	6	Large Business	Male	2	3	Basic	5	Single	3	0	4	0	0	Executive	17080
200934	0	25	Self Enquiry	1	6	Small Business	Female	2	3	Basic	4	Single	2	0	3	1	0	Executive	17096
200935	0	32	Self Enquiry	3	14	Small Business	Male	2	1	Deluxe	3	Divorced	2	0	5	0	0	Manager	21209
200936	0	45	Company Invited	1	31	Small Business	Female	2	3	King	4	Single	4	0	4	1	1	VP	33061
200937	0	39	Self Enquiry	1	19	Small Business	Female	3	4	Super Deluxe	4	Married	7	1	3	1	2	AVP	32123
200938	0	58	Self Enquiry	1	29	Salaried	Male	2	3	Basic	3	Married	2	0	3	1	1	Executive	17372
200939	1	32	Self Enquiry	1		Salaried	Male	3	3	Deluxe	3	Divorced	2	0	3	1	1	Manager	19883
200940	1		Self Enquiry	1	29	Small Business	Male	3	3	Basic	5	Single	1	0	3	0	2	Executive
200941	0	30	Self Enquiry	1		Large Business	Female	2	4	Deluxe	3	Divorced	1	0	4	1	1	Manager	19627
200942	0	36	Self Enquiry	1	16	Large Business	Female	3	3	Standard	3	Divorced	4	0	3	0	2	Senior Manager	22094
200943	0		Self Enquiry	2	6	Salaried	Female	2	3	Basic	5	Single	7	0	5	1	0	Executive	18423
200944	0	28	Company Invited	1	6	Salaried	Female	2	5	Deluxe	3	Divorced	1	0	3	1	0	Manager	21674
200945	0	50	Self Enquiry	1	34	Salaried	Female	2	3	Super Deluxe	5	Divorced	5	1	5	0	0	AVP	31880
200946	1	40	Self Enquiry	3	31	Small Business	Male	2	4	Standard	4	Unmarried	3	1	5	0	1	Senior Manager	24094
200947	1	52	Self Enquiry	3	11	Salaried	Male	3	3	Standard	4	Unmarried	1	1	4	1	1	Senior Manager	23446
200948	0	30	Self Enquiry	1	23	Small Business	Female	3	3	Standard	5	Divorced	2	1	4	0	2	Senior Manager	26916
200949	0	39	Self Enquiry	1		Salaried	Male	2	3	Deluxe	3	Single	1	0	3	0	0	Manager	19534
200950	0	31	Company Invited	3	8	Salaried	Female	2	3	Standard	3	Married	2	1	1	1	0	Senior Manager	24852
200951	0	41	Company Invited	3	16	Small Business	Male	2	5	Deluxe	4	Single	2	0	1	1	0	Manager	21151
200952	1	31	Company Invited	3	6	Salaried	Female	2	3	Basic	4	Single	2	1	5	1	1	Executive	17302
200953	1	44	Self Enquiry	1	9	Salaried	Male	2	3	Basic	5	Divorced	5	0	5	1	1	Executive	17362
200954	0	42	Company Invited	1	8	Salaried	Male	2	3	Super Deluxe	3	Divorced	1	1	4	0	1	AVP	32861
200955	0	55	Self Enquiry	1	8	Small Business	Female	2	5	King	3	Divorced	5	0	4	1	1	VP	34187
200956	0	56	Self Enquiry	2	14	Salaried	Male	2	3	King	4	Single	7	0	4	1		VP	34717
200957	0		Company Invited	1	22	Salaried	Male	3	3	Basic	3	Married	1	0	3	1	2	Executive	18544
200958	0	34	Self Enquiry	1	15	Salaried	Male	2	3	Standard	3	Married	1	0	5	1	1	Senior Manager	23500
200959	0	40	Self Enquiry	1		Salaried	Male	3	3	Deluxe	3	Single	2	0	3	1	2	Manager	19661
200960	0		Company Invited	3	6	Small Business	Female	3	3	Deluxe	5	Married	1	0	3	0	1	Manager
200961	0	35	Company Invited	1		Salaried	Male	2	3	Deluxe	3	Single	2	1	1	1	1	Manager
200962	0	51	Self Enquiry	2	11	Salaried	Male	2	3	Super Deluxe	4	Married	2	1	3	1	1	AVP	29026
200963	0	38	Self Enquiry	3	8	Salaried	Female	2	3	Deluxe	5	Married	4	0	4	0	1	Manager	21893
200964	0	34	Self Enquiry	3	21	Small Business	Female	3	3	Deluxe	5	Single	2	0	1	1	2	Manager	21125
200965	0		Self Enquiry	1	25	Small Business	Male	3	3	Basic	3	Divorced	4	0	5	1	2	Executive	18669
200966	1	58	Self Enquiry	1	13	Small Business	Female	2	4	Standard	5	Divorced	1	1	4	1	0	Senior Manager	25008
200967	0	40	Self Enquiry	1	6	Salaried	Male	2	3	Basic	4	Divorced	4	0	1	1	1	Executive	17387
200968	0	36	Company Invited	3		Small Business	Female	2	1	Deluxe	5	Divorced	3	0	1	1	0	Manager	19639
200969	0	48	Self Enquiry	1	10	Salaried	Male	2	3	Standard	3	Unmarried	2	0	5	1	1	Senior Manager	22898
200970	0	27	Self Enquiry	3	17	Small Business	Female	3	1	Basic	3	Divorced	1	0	3	1	1	Executive	17534
200971	0	51	Self Enquiry	1	17	Large Business	Fe Male	2	4	Super Deluxe	4	Unmarried	4	0	1	0	1	AVP	28142
200972	0	18	Company Invited	1	6	Salaried	Female	3	3	Basic	3	Single	2	0	5	1	1	Executive	16611
200973	0	35	Self Enquiry	1	6	Small Business	Female	2	4	Deluxe	3	Divorced	1	0	1	1	1	Manager	20363
200974	0	27	Company Invited	3	8	Salaried	Male	2	5	Deluxe	3	Single	4	0	4	1	1	Manager	20071
200975	1	55	Self Enquiry	3	19	Small Business	Male	2	1	Super Deluxe	3	Single	7	1	3	1	1	AVP	28695
200976	0	56	Self Enquiry	1	29	Salaried	Male	3	3	Super Deluxe	4	Divorced	5	1	4	1	2	AVP	28402
200977	0	34	Company Invited	1	32	Large Business	Female	3	4	Basic	3	Married	2	0	1	1	0	Executive	17029
200978	0	40	Self Enquiry	1	8	Small Business	Female	2	1	Deluxe	3	Married	6	0	3	1	0	Manager	21377
200979	0	34	Self Enquiry	1	35	Small Business	Male	2	3	Deluxe	3	Divorced	5	0	3	0	0	Manager	20429
200980	1	31	Company Invited	3	8	Salaried	Female	2	4	Basic	3	Single	1	0	5	0	1	Executive	17785
200981	1	35	Company Invited	3		Small Business	Female	3	3	Deluxe	3	Divorced	1	1	5	1	2	Manager	19614
200982	0	38	Company Invited	1	13	Salaried	Male	2	1	Basic	3	Married	2	0	3	0	0	Executive	17610
200983	0	34	Self Enquiry	1	8	Large Business	Female	3	3	Deluxe	3	Unmarried	2	0	5	1	1	Manager	21687
200984	0	28	Self Enquiry	3		Salaried	Male	2	4	Deluxe	5	Divorced	2	0	4	1	0	Manager	19724
200985	1	31	Self Enquiry	1	28	Small Business	Male	3	3	Deluxe	3	Divorced	2	1	5	1	0	Manager	21179
200986	0	39	Self Enquiry	3	27	Salaried	Male	2	4	Deluxe	3	Divorced	4	1	1	0	1	Manager	21120
200987	0	51	Company Invited	3	8	Small Business	Male	2	3	Standard	4	Divorced	3	0	4	0	0	Senior Manager	25596
200988	0	41	Company Invited	1	28	Salaried	Female	3	3	Deluxe	3	Married	4	1	5	0	0	Manager	20467
200989	0	37	Self Enquiry	1	10	Salaried	Male	2	3	Basic	3	Divorced	1	1	5	1	1	Executive	17996
200990	0	33	Company Invited	3	11	Salaried	Male	3	3	Deluxe	3	Divorced	7	0	1	1	2	Manager	24998
200991	0		Self Enquiry	3	8	Small Business	Male	2	3	Deluxe	4	Divorced	1	1	1	0	1	Manager
200992	0	39	Company Invited	1	31	Salaried	Male	3	3	Standard	3	Divorced	4	0	1	0	0	Senior Manager	25920
200993	0	25	Self Enquiry	3	24	Salaried	Male	3	1	Deluxe	3	Divorced	3	0	1	0	0	Manager	21232
200994	0	52	Company Invited	1	34	Small Business	Female	2	1	Super Deluxe	3	Divorced	3	1	4	0	0	AVP	28247
200995	0		Self Enquiry	1	12	Small Business	Female	3	4	Deluxe	3	Single	2	1	4	1	1	Manager
200996	0	27	Self Enquiry	3	16	Small Business	Female	3	4	Deluxe	3	Divorced	2	1	3	1	2	Manager	20769
200997	1	27	Self Enquiry	1	23	Salaried	Female	2	3	Basic	3	Single	2	1	5	1	0	Executive	17394
200998	0		Self Enquiry	1	8	Small Business	Male	2	4	Basic	3	Single	1	0	3	0	0	Executive
200999	0	42	Self Enquiry	2	16	Salaried	Female	2	3	Super Deluxe	5	Divorced	1	0	3	0	1	AVP	31799
201000	0	52	Self Enquiry	1	14	Salaried	Female	2	3	Basic	5	Divorced	1	0	1	1	1	Executive	17950
201001	0		Self Enquiry	1	17	Small Business	Female	3	3	Basic	3	Single	5	0	3	0	1	Executive	18629
201002	0	35	Company Invited	1	24	Salaried	Male	2	3	Standard	3	Unmarried	3	0	3	0	0	Senior Manager	24362
201003	0	25	Self Enquiry	1	6	Large Business	Male	2	3	Basic	3	Divorced	5	0	5	1	1	Executive	18229
201004	0		Self Enquiry	1	13	Salaried	Male	3	1	Basic	5	Single	1	0	1	1	0	Executive	18578
201005	0	29	Self Enquiry	2	23	Salaried	Male	2	4	Standard	5	Unmarried	2	0	3	0	0	Senior Manager	22988
201006	1	49	Company Invited	1		Salaried	Male	3	4	Deluxe	5	Single	4	0	3	0	1	Manager
201007	1	29	Company Invited	1	20	Salaried	Female	2	3	Standard	3	Unmarried	1	1	5	1	0	Senior Manager	22553
201008	0	54	Self Enquiry	1	6	Small Business	Female	2	3	Super Deluxe	3	Single	7	0	4	1	1	AVP	32328
201009	0	58	Self Enquiry	1	6	Small Business	Female	3	3	King	5	Divorced	4	1	1	1		VP	34701
201010	0	55	Self Enquiry	1	6	Small Business	Male	2	1	Super Deluxe	3	Married	3	0	5	1	0	AVP	29732
201011	0	36	Self Enquiry	3	9	Small Business	Fe Male	2	3	Deluxe	4	Unmarried	4	1	4	0	1	Manager	24278
201012	1	31	Company Invited	3	6	Salaried	Female	2	5	Basic	3	Single	2	0	3	1	1	Executive	16359
201013	0	30	Self Enquiry	3		Small Business	Female	3	3	Deluxe	5	Married	1	0	3	1	0	Manager	19779
201014	0	31	Self Enquiry	1	14	Salaried	Female	3	3	Super Deluxe	4	Single	4	0	1	1	0	AVP	31422
201015	0	34	Company Invited	1	6	Salaried	Male	3	3	Basic	5	Married	6	0	1	1	2	Executive	17996
201016	1	31	Self Enquiry	1	14	Salaried	Female	2	4	Basic	4	Single	2	0	4	0	1	Executive	16261
201017	0	27	Self Enquiry	1	17	Salaried	Male	3	3	Basic	5	Divorced	1	0	5	1	2	Executive	17099
201018	0	36	Self Enquiry	1	10	Salaried	Male	2	4	Deluxe	3	Single	2	0	5	1	1	Manager	20810
201019	0	36	Self Enquiry	3	22	Small Business	Female	3	4	Deluxe	5	Divorced	5	0	5	1	0	Manager	20647
201020	0		Self Enquiry	1	6	Large Business	Male	3	3	Basic	3	Divorced	1	0	3	1	0	Executive	18420
201021	1	25		3		Salaried	Male	3	4	Basic	5	Divorced	4	0	1	1	0	Executive
201022	0		Company Invited	1	11	Large Business	Male	2	1	Basic	3	Single	1	0	5	1	0	Executive	18500
201023	0	56	Self Enquiry	1	6	Salaried	Female	2	3	Basic	5	Divorced	3	0	5	1	1	Executive	17066
201024	0	47	Self Enquiry	1	8	Small Business	Female	2	3	Super Deluxe	3	Divorced	4	0	5	1	0	AVP	32169
201025	0		Self Enquiry	3	10	Small Business	Female	2	3	Deluxe	3	Divorced	2	1	5	1	0	Manager
201026	0	32	Self Enquiry	3	13	Small Business	Male	3	3	Deluxe	3	Divorced	5	0	5	1	1	Manager	24204
201027	0	34	Self Enquiry	1	6	Salaried	Female	2	4	Basic	4	Divorced	6	0	1	1	1	Executive	18294
201028	0	41	Self Enquiry	1	11	Small Business	Male	2	1	Basic	3	Divorced	3	1	1	1	1	Executive	17127
201029	0		Company Invited	1	15	Salaried	Male	2	3	Deluxe	3	Married	4	0	3	1	0	Manager
201030	0	31	Self Enquiry	3	14	Salaried	Male	2	3	Standard	3	Married	2	0	3	1	0	Senior Manager	25793
201031	1	46	Self Enquiry	3	15	Small Business	Male	2	3	Standard	3	Married	5	0	3	0	1	Senior Manager	25096
201032	1		Company Invited	1	8	Salaried	Female	2	4	Basic	5	Single	3	1	3	0	0	Executive	18646
201033	1	31	Company Invited	1	6	Salaried	Female	3	1	Standard	4	Unmarried	2	0	3	1	2	Senior Manager	22446
201034	0	45	Self Enquiry	1	26	Small Business	Male	3	5	Standard	5	Married	3	1	3	0	0	Senior Manager	25851
201035	0	31	Self Enquiry	2	14	Small Business	Female	3	1	Basic	4	Single	1	0	1	0	2	Executive	17109
201036	1		Company Invited	1	8	Salaried	Male	3	3	Basic	3	Divorced	7	1	3	1	1	Executive
201037	0	45	Self Enquiry	1	35	Large Business	Male	2	3	Standard	3	Divorced	5	1	5	1	0	Senior Manager	24380
201038	0	48	Self Enquiry	3	13	Small Business	Male	3	3	Deluxe	5	Married	5	0	4	1	1	Manager	20486
201039	1	34	Self Enquiry	2	15	Large Business	Female	2	3	Basic	3	Divorced	2	0	1	1	0	Executive	17742
201040	0	40	Company Invited	1	14	Small Business	Male	2	4	Standard	4	Married	3	0	1	1	1	Senior Manager	28757
201041	0	28	Self Enquiry	3	11	Small Business	Male	2	3	Deluxe	5	Unmarried	1	0	1	1	0	Manager	23463
201042	0	44	Company Invited	1	11	Salaried	Male	2	4	Basic	3	Single	4	0	1	0	1	Executive	18162
201043	0	53	Self Enquiry	1	8	Small Business	Male	2	1	Super Deluxe	4	Single	5	0	1	1	0	AVP	31598
201044	0	49	Self Enquiry	1	11	Large Business	Male	3	3	Deluxe	3	Divorced	3	0	3	0	0	Manager	21651
201045	0	40	Self Enquiry	1	8	Small Business	Male	3	3	Basic	3	Married	3	0	1	0	0	Executive	17345
201046	0		Self Enquiry	1	26	Salaried	Male	2	3	Basic	4	Single	2	0	5	1	1	Executive	18420
201047	0	33		3		Small Business	Male	2	3	Deluxe	5	Divorced	1	0	3	0	0	Manager
201048	0	34	Self Enquiry	3		Salaried	Male	2	5	Deluxe	5	Single	4	0	5	1	1	Manager	19759
201049	0	30	Self Enquiry	3	22	Salaried	Male	3	3	Deluxe	3	Divorced	1	0	3	0	2	Manager	20301
201050	0		Company Invited	1	15	Small Business	Female	3	3	Basic	3	Single	2	0	4	1	1	Executive	18673
201051	0	44	Company Invited	3		Small Business	Female	3	3	Deluxe	3	Divorced	1	0	4	1	1	Manager	19768
201052	0	30	Company Invited	1	13	Large Business	Male	3	3	Basic	3	Married	2	0	5	0	0	Executive	16274
201053	0	57	Self Enquiry	1	6	Salaried	Male	3	1	Deluxe	3	Divorced	1	0	3	1	2	Manager	19900
201054	0	49	Self Enquiry	1	13	Salaried	Male	2	3	Standard	4	Married	4	0	4	0	1	Senior Manager	25466
201055	0	34	Company Invited	1	21	Small Business	Male	3	3	Super Deluxe	5	Married	1	0	4	1	2	AVP	32007
201056	1	28	Company Invited	3	6	Large Business	Male	3	3	Basic	3	Divorced	4	0	3	1	0	Executive	17909
201057	1	29	Company Invited	3	19	Large Business	Female	2	3	Deluxe	4	Single	6	0	3	0	1	Manager	20765
201058	1	34	Self Enquiry	3		Small Business	Female	2	4	Deluxe	4	Single	1	1	5	1	0	Manager	19599
201059	0	35	Self Enquiry	3	13	Salaried	Male	3	3	Basic	3	Divorced	2	0	3	1	0	Executive	17404
201060	1	24	Company Invited	1	15	Small Business	Male	2	3	Basic	5	Single	3	1	3	0	1	Executive	18172
201061	0	24	Company Invited	3	19	Salaried	Female	3	3	Basic	4	Divorced	2	0	1	0	0	Executive	17033
201062	0	44	Company Invited	1	8	Small Business	Male	2	3	Standard	3	Unmarried	6	1	1	0	1	Senior Manager	25209
201063	0	29	Self Enquiry	3	25	Salaried	Male	3	4	Deluxe	3	Married	2	0	4	1	0	Manager	23620
201064	0	30	Self Enquiry	2	6	Salaried	Male	2	3	Basic	3	Married	1	0	1	0	1	Executive	17064
201065	0		Self Enquiry	1	10	Salaried	Male	1	3	Deluxe	3	Divorced	1	1	4	0	0	Manager
201066	0		Self Enquiry	1	10	Small Business	Female	2	4	Basic	4	Divorced	1	0	1	0	0	Executive
201067	0	47	Self Enquiry	3		Small Business	Female	3	3	Deluxe	3	Divorced	4	1	5	1	0	Manager	19591
201068	1	28	Company Invited	1	8	Small Business	Male	2	4	Basic	5	Single	1	0	4	0	0	Executive	17561
201069	0	28	Self Enquiry	1	6	Salaried	Male	3	4	Basic	3	Married	2	0	4	0	1	Executive	16563
201070	0	28	Company Invited	3		Salaried	Male	2	3	Deluxe	5	Single	1	0	3	1	1	Manager	19898
201071	0	49	Self Enquiry	1		Small Business	Female	2	4	Deluxe	5	Divorced	5	0	3	1	1	Manager	19789
201072	0	29	Company Invited	1	8	Salaried	Female	3	3	Basic	4	Divorced	1	0	5	0	2	Executive	18180
201073	0	28	Self Enquiry	1	35	Salaried	Male	3	5	Deluxe	4	Divorced	2	0	1	1	2	Manager	21549
201074	0	33	Self Enquiry	1	14	Salaried	Male	3	3	Deluxe	3	Unmarried	3	1	3	0	2	Manager	21388
201075	0	32	Self Enquiry	1	16	Small Business	Male	1	3	Standard	3	Unmarried	3	0	1	0	0	Senior Manager	26244
201076	0	54	Company Invited	1	17	Small Business	Female	2	3	Super Deluxe	3	Married	4	0	3	1	0	AVP	31032
201077	1	29	Self Enquiry	1	6	Large Business	Male	3	4	Basic	5	Single	7	0	3	0	2	Executive	17362
201078	0	44	Self Enquiry	1	34	Salaried	Male	2	3	Super Deluxe	5	Divorced	4	0	1	1	0	AVP	31328
201079	0	39	Self Enquiry	1	12	Salaried	Female	2	3	Standard	4	Unmarried	5	0	3	0	1	Senior Manager	23376
201080	0	46	Self Enquiry	3	9	Salaried	Female	2	3	Super Deluxe	4	Divorced	1	0	4	1	0	AVP	31606
201081	0	35	Self Enquiry	1	22	Salaried	Fe Male	3	4	Standard	4	Unmarried	2	0	1	1	2	Senior Manager	23606
201082	0	23	Self Enquiry	1	26	Salaried	Male	3	3	Deluxe	3	Single	1	0	4	1	2	Manager	17272
201083	1	40	Self Enquiry	1	15	Salaried	Male	2	3	Basic	5	Single	4	0	1	1	1	Executive	17018
201084	0	34	Self Enquiry	3	6	Large Business	Male	3	4	Standard	3	Divorced	2	1	1	1	1	Senior Manager	22083
201085	1		Company Invited	1	9	Salaried	Female	2	3	Basic	3	Single	2	0	4	1	1	Executive
201086	0	50	Company Invited	1	28	Small Business	Male	2	5	Super Deluxe	3	Single	2	1	1	1	1	AVP	29411
201087	0	34	Self Enquiry	3	13	Large Business	Male	2	3	Basic	3	Married	1	1	1	0	1	Executive	17308
201088	0	42	Self Enquiry	1		Small Business	Male	3	4	Basic	4	Married	5	0	1	1	2	Executive	19841
201089	0	37	Self Enquiry	1		Small Business	Male	2	3	Deluxe	3	Married	2	0	1	0	0	Manager
201090	0	29	Self Enquiry	1	14	Salaried	Female	2	5	Deluxe	5	Married	4	0	1	0	0	Manager	24715
201091	0	33	Self Enquiry	1		Salaried	Male	2	4	Deluxe	4	Single	2	0	1	0	1	Manager
201092	0	45	Self Enquiry	1	34	Large Business	Male	3	3	Basic	3	Married	5	0	3	1	2	Executive	17132
201093	0	42	Company Invited	1	8	Salaried	Male	2	3	Standard	3	Married	3	1	3	1	0	Senior Manager	25124
201094	0	40	Self Enquiry	3	15	Small Business	Male	2	3	Deluxe	5	Married	1	0	3	1	1	Manager	20473
201095	0	33	Self Enquiry	1	34	Salaried	Male	3	3	Deluxe	3	Married	2	1	1	1	0	Manager	20207
201096	0	40	Self Enquiry	2	12	Small Business	Male	2	3	Super Deluxe	3	Single	2	1	3	1	1	AVP	31437
201097	0	24	Self Enquiry	1	27	Large Business	Male	2	4	Basic	5	Married	1	0	3	0	0	Executive	17296
201098	0		Company Invited	1	14	Salaried	Male	3	3	Deluxe	3	Married	4	1	3	1	1	Manager
201099	0	45	Self Enquiry	1	6	Large Business	Male	3	3	Standard	4	Married	2	0	3	1	1	Senior Manager	22441
201100	0	35	Self Enquiry	3	34	Salaried	Female	3	4	Basic	3	Married	1	0	4	1	2	Executive	17430
201101	0	32	Self Enquiry	1	11	Salaried	Female	3	4	Deluxe	4	Married	4	0	3	1	0	Manager	20878
201102	0	36	Self Enquiry	3	8	Salaried	Male	3	3	Basic	3	Single	4	1	3	0	0	Executive	17644
201103	0	48	Self Enquiry	3	22	Salaried	Female	3	3	Deluxe	3	Married	1	0	4	1	0	Manager	21439
201104	0	29	Self Enquiry	1	15	Salaried	Male	3	1	Basic	3	Married	7	0	5	1	0	Executive	17451
201105	0	33	Self Enquiry	3	14	Salaried	Male	2	3	Deluxe	5	Married	3	0	5	1	0	Manager	21392
201106	1	30	Self Enquiry	3	6	Salaried	Male	3	4	Deluxe	5	Married	2	0	4	1	1	Manager	24714
201107	0	38	Company Invited	2	16	Salaried	Male	3	3	Deluxe	3	Married	4	0	3	0	2	Manager	21077
201108	0	35	Self Enquiry	1	6	Small Business	Male	3	4	Basic	5	Single	2	0	1	0	2	Executive	17450
201109	0	30	Self Enquiry	3	35	Large Business	Male	2	3	Standard	4	Married	4	0	4	0	1	Senior Manager	24250
201110	1	35	Self Enquiry	1	8	Salaried	Female	3	3	Basic	5	Married	2	1	1	1	1	Executive	17074
201111	1	53	Self Enquiry	1	8	Large Business	Female	3	4	Standard	3	Married	1	0	5	1	2	Senior Manager	25169
201112	1	38	Self Enquiry	1		Small Business	Male	2	3	Deluxe	4	Married	5	0	4	0	0	Manager	19855
201113	0		Company Invited	1	6	Large Business	Male	3	3	Deluxe	5	Married	5	0	4	1	2	Manager
201114	0	48	Self Enquiry	1	21	Salaried	Female	3	3	Basic	5	Married	1	0	1	1	0	Executive	17367
201115	0	34	Self Enquiry	1	13	Small Business	Male	2	3	Basic	3	Single	2	0	1	0	1	Executive	17972
201116	0	55	Self Enquiry	3	32	Small Business	Male	2	4	King	3	Married	2	0	3	1	1	VP	34586
201117	0	34	Self Enquiry	1	6	Salaried	Male	2	3	Deluxe	3	Married	1	0	4	1	0	Manager	20484
201118	0	26	Self Enquiry	1	9	Salaried	Female	2	3	Basic	3	Married	2	0	3	1	1	Executive	17061
201119	0	38	Self Enquiry	3	20	Salaried	Male	3	3	Deluxe	4	Married	1	0	5	1	2	Manager	24924
201120	0		Self Enquiry	3	22	Salaried	Female	2	3	Deluxe	4	Single	3	0	1	0	0	Manager
201121	0	36	Self Enquiry	3	6	Salaried	Female	3	3	Deluxe	3	Unmarried	7	0	1	1	1	Manager	21815
201122	0	29	Self Enquiry	1		Small Business	Male	2	3	Basic	5	Single	2	1	3	0	1	Executive	19723
201123	0	35	Self Enquiry	1	16	Small Business	Female	2	3	Deluxe	3	Single	4	1	1	1	0	Manager	21142
201124	0	39	Self Enquiry	3	12	Small Business	Male	2	1	Standard	3	Married	3	0	4	1	1	Senior Manager	23237
201125	0	29	Company Invited	1	8	Salaried	Male	2	3	Deluxe	3	Married	2	0	3	0	0	Manager	23853
201126	0	50	Self Enquiry	3	5	Small Business	Male	2	3	King	3	Married	5	1	5	0	1	VP	34331
201127	0	23	Self Enquiry	1	16	Large Business	Male	2	1	Basic	3	Married	3	0	1	1	0	Executive	17073
201128	0	36	Company Invited	1	12	Salaried	Male	3	1	Deluxe	5	Married	4	1	4	1	1	Manager	20562
201129	0	42	Self Enquiry	1	15	Salaried	Male	3	4	King	3	Single	1	0	1	1	1	VP	34613
201130	0		Self Enquiry	1	34	Salaried	Male	2	1	Deluxe	3	Married	2	0	5	1	0	Manager	18407
201131	0	34	Company Invited	1	16	Large Business	Male	3	4	Deluxe	3	Married	2	0	4	1	1	Manager	20063
201132	0	40	Self Enquiry	3		Salaried	Female	2	3	Deluxe	5	Married	2	0	3	0	1	Manager	19639
201133	0	43	Self Enquiry	1		Large Business	Male	2	1	Basic	4	Married	6	0	5	1	1	Executive	19876
201134	0	35	Self Enquiry	1	13	Salaried	Male	3	4	Basic	3	Married	2	0	3	1	0	Executive	17690
201135	0	46	Self Enquiry	3	6	Salaried	Male	2	1	Super Deluxe	5	Single	2	0	4	1	1	AVP	32567
201136	1	28	Self Enquiry	1	30	Small Business	Male	2	3	Basic	4	Married	2	1	1	0	0	Executive	17408
201137	0	22	Company Invited	1	32	Salaried	Female	2	4	Basic	3	Married	2	1	3	0	0	Executive	17814
201138	0	50	Company Invited	1	26	Small Business	Male	2	3	Super Deluxe	3	Married	3	1	4	1	1	AVP	26245
201139	0	32	Self Enquiry	1	11	Salaried	Female	2	1	Basic	3	Married	4	0	5	1	1	Executive	18312
201140	0	44	Self Enquiry	1	13	Small Business	Female	2	3	King	3	Married	1	1	4	1	1	VP	34049
201141	0	30	Self Enquiry	1	13	Small Business	Male	2	4	Basic	4	Married	2	0	5	0	0	Executive	17141
201142	0	45	Self Enquiry	1	11	Small Business	Female	2	5	Deluxe	5	Single	2	1	3	1	0	Manager	20769
201143	0	45		3		Small Business	Male	2	4	Deluxe	5	Married	2	0	3	0	0	Manager
201144	0	31	Company Invited	3	8	Salaried	Male	2	3	Deluxe	5	Single	1	0	1	0	0	Manager	20332
201145	0	36	Self Enquiry	1		Salaried	Female	3	3	Deluxe	3	Married	1	1	1	0	2	Manager	19663
201146	0	34	Company Invited	1		Salaried	Male	2	1	Deluxe	3	Married	2	0	4	1	0	Manager	19724
201147	0	49	Self Enquiry	1	31	Salaried	Female	2	3	Basic	5	Married	2	0	3	0	0	Executive	18211
201148	0	39	Self Enquiry	1	16	Small Business	Male	3	3	Deluxe	5	Married	3	0	5	1	2	Manager	20377
201149	0		Self Enquiry	1	25	Salaried	Male	3	4	Basic	5	Married	2	0	1	0	0	Executive
201150	0	35	Self Enquiry	1	24	Salaried	Male	2	1	Deluxe	5	Married	2	0	3	0	1	Manager	20208
201151	0	28	Self Enquiry	1	33	Small Business	Female	2	5	Deluxe	5	Married	1	0	4	1	0	Manager	20208
201152	0	21	Self Enquiry	1	11	Small Business	Male	3	3	Basic	3	Single	2	0	1	1	1	Executive	18117
201153	1	18	Company Invited	3	9	Small Business	Female	3	3	Basic	3	Single	2	1	5	0	1	Executive	16569
201154	0	47	Self Enquiry	2	32	Salaried	Female	3	3	King	3	Married	4	0	4	1		VP	34658
201155	0	39	Self Enquiry	1	9	Small Business	Male	3	4	Deluxe	3	Married	1	0	4	0	2	Manager	18069
201156	0	40	Self Enquiry	1	21	Salaried	Female	3	4	Standard	3	Married	2	0	1	1	1	Senior Manager	25435
201157	0		Company Invited	1	14	Salaried	Female	2	3	Deluxe	3	Married	2	0	5	1	1	Manager
201158	0	37	Self Enquiry	1	25	Salaried	Male	2	3	Deluxe	3	Married	4	0	1	0	0	Manager	20768
201159	0	39	Company Invited	1	10	Small Business	Female	2		Deluxe	3	Single	1	0	3	1	0	Manager	20042
201160	0	45	Self Enquiry	1	8	Salaried	Female	2	4	Deluxe	3	Married	2	0	4	1	1	Manager	20770
201161	0	38	Self Enquiry	1	8	Small Business	Female	2	4	Standard	3	Married	4	1	5	1	1	Senior Manager	22756
201162	1	35	Self Enquiry	3	16	Small Business	Male	2	4	Standard	5	Married	1	0	5	1	1	Senior Manager	25306
201163	0		Self Enquiry	1	16	Small Business	Female	3	3	Basic	4	Married	2	0	1	1	0	Executive
201164	0	40	Self Enquiry	1	22	Salaried	Female	2	3	Standard	3	Unmarried	7	1	4	1	0	Senior Manager	22945
201165	0	44	Company Invited	2	6	Salaried	Male	2	3	Deluxe	3	Married	5	1	5	1	1	Manager	20743
201166	0	48	Company Invited	1	10	Small Business	Male	2	4	Super Deluxe	3	Married	3	0	5	1	1	AVP	30202
201167	1	35	Self Enquiry	3	21	Small Business	Male	2	5	Deluxe	3	Married	7	1	1	1	1	Manager	20440
201168	0		Company Invited	1	8	Large Business	Female	2	3	Basic	3	Single	2	1	3	1	1	Executive
201169	0		Self Enquiry	1	14	Small Business	Female	2	1	Basic	3	Married	1	0	4	0	0	Executive	18517
201170	0	27	Company Invited	1	8	Small Business	Male	2	3	Basic	3	Single	3	0	3	0	1	Executive	17580
201171	1	40	Self Enquiry	1	13	Salaried	Male	3	3	Basic	5	Single	4	1	3	0	1	Executive	17166
201172	0	29	Self Enquiry	3	16	Small Business	Male	2	4	Deluxe	3	Single	1	0	4	1	0	Manager	20869
201173	0	36	Self Enquiry	1	11	Salaried	Female	2	3	Standard	5	Married	5	0	4	1	1	Senior Manager	23008
201174	0	25	Company Invited	1	8	Salaried	Male	3	1	Deluxe	3	Married	2	0	1	0	1	Manager	20206
201175	0	39	Self Enquiry	1	18	Small Business	Male	3	3	Deluxe	4	Married	5	0	3	1	1	Manager	20295
201176	0	49	Self Enquiry	1	28	Salaried	Female	3	3	Super Deluxe	4	Married	4	0	4	0	1	AVP	31413
201177	0	50	Self Enquiry	1	23	Salaried	Female	2	4	Standard	5	Married	6	0	3	1	0	Senior Manager	28269
201178	0	20	Self Enquiry	3	8	Small Business	Female	2	3	Basic	3	Single	2	0	4	0	0	Executive	17783
201179	0	34	Self Enquiry	1	9	Salaried	Female	3	3	Deluxe	4	Married	2	0	5	1	2	Manager	20433
201180	0	36	Self Enquiry	1	13	Salaried	Male	3	3	Basic	4	Single	3	0	1	0	2	Executive	17013
201181	0	49	Self Enquiry	1	12	Salaried	Female	2	4	Super Deluxe	3	Married	3	1	5	1	0	AVP	28966
201182	0	36		1		Small Business	Female	2	4	Deluxe	3	Married	1	0	5	1	1	Manager
201183	0	36	Self Enquiry	1	9	Salaried	Male	3	1	Deluxe	5	Married	7	0	1	1	2	Manager	21842
201184	0	54	Self Enquiry	1	28	Small Business	Female	3	3	Super Deluxe	3	Married	4	0	1	1	1	AVP	32426
201185	0	43	Self Enquiry	1	21	Salaried	Male	3	4	Super Deluxe	3	Married	2	0	3	1	1	AVP	32603
201186	1	35	Company Invited	3		Salaried	Male	2	3	Deluxe	3	Single	4	1	3	1	0	Manager	19581
201187	0	38	Company Invited	1		Salaried	Male	2	3	Deluxe	3	Married	1	0	5	1	0	Manager	19735
201188	0		Self Enquiry	3	11	Small Business	Male	2	4	Deluxe	4	Married	2	1	5	0	0	Manager
201189	0	33	Self Enquiry	3	8	Small Business	Male	3	3	Deluxe	3	Married	2	0	3	1	1	Manager	20505
201190	0	32	Self Enquiry	1	8	Small Business	Male	2	3	Deluxe	4	Married	1	0	4	0	1	Manager	20470
201191	0	31	Self Enquiry	3	11	Salaried	Female	3	3	Deluxe	3	Married	2	0	1	0	2	Manager	20476
201192	0	49	Self Enquiry	1	22	Small Business	Female	3	3	Basic	5	Married	5	1	1	1	1	Executive	17587
201193	0	38	Company Invited	1	8	Small Business	Female	2	4	Basic	4	Single	2	0	1	1	0	Executive	17440
201194	0	47	Self Enquiry	3	8	Salaried	Female	2	1	Super Deluxe	4	Married	7	0	1	0	0	AVP	30972
201195	0	49	Self Enquiry	1	6	Salaried	Male	2	3	Super Deluxe	3	Single	5	0	3	1	0	AVP	30379
201196	0	41	Self Enquiry	3	29	Salaried	Male	3	3	Standard	3	Unmarried	4	1	3	0	2	Senior Manager	22082
201197	0	20	Self Enquiry	3	15	Salaried	Male	2	3	Basic	5	Single	2	0	1	0	1	Executive	17728
201198	0	33	Company Invited	3	22	Salaried	Female	2	3	Deluxe	3	Married	2	1	1	0	0	Manager	20368
201199	0	36	Self Enquiry	1	32	Salaried	Male	3	3	Deluxe	3	Married	7	0	3	1	0	Manager	20347
201200	0	44	Self Enquiry	2	6	Salaried	Female	2	3	Basic	3	Married	5	1	3	1	0	Executive	18195
201201	1		Self Enquiry	1	14	Small Business	Male	3	4	Basic	3	Single	2	1	4	1	2	Executive
201202	0	38	Self Enquiry	1	10	Small Business	Female	2	3	Basic	3	Married	1	0	5	0	0	Executive	18306
201203	0	53	Self Enquiry	1	30	Small Business	Male	2	1	Standard	3	Married	4	0	3	0	1	Senior Manager	22005
201204	1	48	Company Invited	3	13	Small Business	Female	3	3	Basic	3	Married	3	1	4	1	1	Executive	17655
201205	1	32	Self Enquiry	1	8	Salaried	Male	3	3	Basic	4	Single	2	0	3	1	1	Executive	16393
201206	0	26	Company Invited	1	13	Small Business	Male	3	3	Basic	3	Single	2	0	4	1	2	Executive	17570
201207	0		Self Enquiry	1	28	Large Business	Male	3	4	Basic	4	Married	6	0	1	1	1	Executive	18537
201208	0		Self Enquiry	1	11	Small Business	Male	2	4	Deluxe	3	Married	2	0	4	1	1	Manager
201209	0	60	Self Enquiry	1	6	Small Business	Male	3	5	Standard	3	Married	4	0	5	0	0	Senior Manager	25883
201210	0	33	Self Enquiry	1	27	Small Business	Male	3	1	Basic	4	Married	2	0	1	1	1	Executive	17028
201211	0	37	Company Invited	3	6	Small Business	Male	2	5	Deluxe	3	Married	2	0	1	0	1	Manager	24525
201212	0	34	Self Enquiry	1	25	Salaried	Female	2	4	Basic	3	Married	2	0	4	1	1	Executive	17929
201213	1	23	Self Enquiry	3	13	Salaried	Male	2	3	Basic	3	Married	2	1	1	1	0	Executive	17275
201214	0	44	Self Enquiry	1	8	Salaried	Female	3	1	Standard	3	Married	2	1	4	1	0	Senior Manager	22879
201215	0	35	Company Invited	1	8	Small Business	Male	3		Basic	3	Single	1	1	3	1	0	Executive	19930
201216	0	43	Self Enquiry	3	8	Small Business	Male	3	3	Deluxe	3	Married	2	1	3	0	0	Manager	22847
201217	0	24		1		Small Business	Male	3	1	Basic	3	Married	2	0	1	0	0	Executive
201218	0	41	Self Enquiry	3	12	Small Business	Male	2	3	Standard	3	Unmarried	2	0	5	1	0	Senior Manager	24241
201219	0	29	Self Enquiry	1	15	Small Business	Female	2	3	Basic	3	Married	1	0	5	1	1	Executive	17974
201220	0	36	Self Enquiry	3		Salaried	Female	2	3	Deluxe	3	Single	4	0	4	1	1	Manager	19502
201221	0	45	Company Invited	1	6	Salaried	Male	3	4	Standard	3	Married	4	0	1	1	2	Senior Manager	25748
201222	1	24	Self Enquiry	2	28	Salaried	Male	2	5	Basic	3	Married	2	0	1	0	1	Executive	16555
201223	1	47	Company Invited	3	15	Salaried	Male	2	5	Super Deluxe	3	Married	1	0	5	1	1	AVP	27936
201224	0	26	Self Enquiry	1	23	Small Business	Male	3	5	Basic	3	Married	2	0	3	0	2	Executive	17305
201225	0	45	Self Enquiry	1	34	Large Business	Female	2	4	Super Deluxe	4	Single	2	0	3	1	0	AVP	31704
201226	0		Company Invited	1	16	Salaried	Male	2	3	Basic	3	Married	7	0	1	0	0	Executive	18433
201227	0		Self Enquiry	1	8	Salaried	Male	3	3	Basic	3	Married	2	0	5	0	2	Executive	18477
201228	0	41	Company Invited	2	10	Salaried	Male	2	5	Deluxe	4	Married	7	0	5	0	1	Manager	21430
201229	0	40	Self Enquiry	1	14	Salaried	Female	3	3	Deluxe	5	Married	3	1	1	0	0	Manager	21516
201230	0		Self Enquiry	1	35	Small Business	Male	3	3	Basic	5	Married	2	0	4	1	1	Executive
201231	0	46	Self Enquiry	1	19	Salaried	Male	2	3	Deluxe	4	Single	7	0	4	1	0	Manager	20562
201232	0	35	Self Enquiry	1	33	Salaried	Male	2	3	Deluxe	3	Married	3	0	5	0	1	Manager	21883
201233	0	30	Self Enquiry	1	22	Salaried	Male	2	3	Basic	3	Married	2	0	1	0	0	Executive	17862
201234	0	47	Company Invited	3	8	Small Business	Male	2		Deluxe	4	Married	1	0	1	0	1	Manager	19978
201235	0	46	Self Enquiry	3	8	Salaried	Male	3	3	Standard	3	Married	5	1	3	0	2	Senior Manager	25368
201236	1	36	Self Enquiry	3	19	Small Business	Male	3	4	Deluxe	5	Married	6	1	1	1	0	Manager	21134
201237	1	32	Self Enquiry	3	6	Salaried	Male	2	5	Deluxe	4	Unmarried	7	0	3	0	1	Manager	21735
201238	0	23	Self Enquiry	1	10	Small Business	Female	2	3	Basic	4	Single	2	0	3	1	1	Executive	18295
201239	0	31	Company Invited	1	30	Large Business	Female	1	3	Deluxe	3	Single	3	0	1	1	0	Manager	20238
201240	0	39	Company Invited	1	6	Salaried	Male	3	3	Deluxe	3	Married	2	1	5	1	2	Manager	21472
201241	0	32	Self Enquiry	3	25	Salaried	Male	3	5	Standard	3	Married	4	0	3	1	2	Senior Manager	24610
201242	0	40	Self Enquiry	3	13	Small Business	Male	2	3	King	4	Single	2	0	4	1		VP	34833
201243	0	45	Self Enquiry	2	10	Salaried	Female	2	5	Standard	3	Married	5	0	1	1	1	Senior Manager	24756
201244	0	30	Company Invited	1	8	Large Business	Female	3		Basic	5	Single	1	0	3	0	1	Executive	19968
201245	0	24	Company Invited	2	16	Small Business	Male	2	3	Basic	3	Married	1	0	4	1	1	Executive	17145
201246	1	30	Company Invited	2	14	Salaried	Female	3	4	Basic	3	Married	7	0	5	1	2	Executive	17180
201247	0	31	Self Enquiry	3	11	Large Business	Male	2	3	Deluxe	3	Married	2	0	5	0	1	Manager	23346
201248	0		Self Enquiry	1	14	Small Business	Female	3	3	Basic	3	Single	2	0	4	1	2	Executive	18445
201249	1	29	Self Enquiry	3	15	Small Business	Female	2	5	Basic	4	Single	2	0	1	1	1	Executive	17760
201250	0	29	Company Invited	1	6	Salaried	Male	3	1	Deluxe	3	Unmarried	1	1	3	0	1	Manager	21294
201251	0	30	Self Enquiry	3	21	Small Business	Male	3	4	Standard	5	Married	3	0	1	0	2	Senior Manager	22140
201252	0	34	Self Enquiry	1	8	Small Business	Male	3	1	Basic	3	Married	1	1	1	0	1	Executive	17932
201253	0	33	Company Invited	3	8	Small Business	Female	3	3	Deluxe	4	Single	1	0	1	0	0	Manager	20147
201254	0	49	Self Enquiry	3		Small Business	Female	3	3	Deluxe	3	Single	4	0	4	0	1	Manager	19507
201255	1	33	Self Enquiry	3	22	Salaried	Fe Male	3	3	Standard	5	Unmarried	3	1	5	0	0	Senior Manager	23564
201256	0	38	Company Invited	1	8	Small Business	Female	3	4	Basic	4	Married	5	0	3	0	0	Executive	17468
201257	1	31	Self Enquiry	3	22	Small Business	Male	3	3	Standard	3	Married	3	0	5	1	0	Senior Manager	23161
201258	0	29	Self Enquiry	1	10	Large Business	Female	3	4	Basic	5	Married	2	0	4	0	0	Executive	17109
201259	0	30	Self Enquiry	1	22	Salaried	Male	2	1	Deluxe	3	Married	4	0	1	1	0	Manager	20294
201260	0	32	Company Invited	1	11	Large Business	Male	3	3	Basic	4	Single	3	0	3	1	1	Executive	17718
201261	0	38	Self Enquiry	1	24	Small Business	Male	2	5	Deluxe	3	Married	4	1	5	0	1	Manager	20811
201262	1	43	Company Invited	1	23	Large Business	Male	2	4	Basic	3	Married	1	1	5	1	1	Executive	17437
201263	0	42	Self Enquiry	1	18	Small Business	Male	2	3	Basic	4	Married	1	0	1	1	1	Executive	17766
201264	0	55	Self Enquiry	1	8	Small Business	Male	2	4	King	5	Married	1	0	5	0	1	VP	34038
201265	0	33	Company Invited	1	10	Large Business	Male	2	3	Deluxe	4	Married	6	0	1	0	0	Manager	18055
201266	0	41	Self Enquiry	1	15	Salaried	Male	3	3	Basic	5	Married	2	0	5	1	1	Executive	17289
201267	0		Company Invited	3	16	Salaried	Male	2	3	Deluxe	3	Married	2	1	1	1	1	Manager
201268	0	53	Company Invited	1	6	Small Business	Female	2	4	Super Deluxe	3	Married	5	1	1	0	0	AVP	27965
201269	0		Self Enquiry	2	8	Salaried	Male	3	3	Basic	3	Single	1	0	1	0	0	Executive	18539
201270	0	34	Self Enquiry	3	9	Salaried	Female	2	5	Deluxe	3	Single	6	0	1	1	0	Manager	21029
201271	1	21	Self Enquiry	3	13	Small Business	Male	2	3	Basic	4	Single	2	0	5	1	1	Executive	17679
201272	0		Self Enquiry	1	12	Salaried	Female	2	4	Basic	3	Married	2	0	3	0	1	Executive	18702
201273	1	22	Self Enquiry	1	14	Small Business	Female	3	3	Basic	5	Married	2	1	3	0	1	Executive	17398
201274	0	31	Self Enquiry	3	35	Small Business	Female	3	4	Deluxe	3	Married	2	0	3	1	0	Manager	20468
201275	0	51	Self Enquiry	1	9	Large Business	Female	2	3	Standard	3	Married	3	0	4	1	1	Senior Manager	28116
201276	0		Self Enquiry	3	15	Small Business	Male	2	4	Deluxe	4	Married	2	0	4	0	1	Manager
201277	0	46	Self Enquiry	1	8	Small Business	Male	2	3	King	3	Married	1	1	1	1	1	VP	34328
201278	0	36	Self Enquiry	1	16	Salaried	Male	2	3	Standard	5	Married	1	1	5	1	1	Senior Manager	23321
201279	1	44	Company Invited	1	6	Small Business	Male	2	3	Basic	4	Married	2	1	3	1	1	Executive	17342
201280	0		Self Enquiry	2	14	Salaried	Male	2	3	Deluxe	4	Married	3	0	3	1	1	Manager
201281	1	35	Self Enquiry	3	33	Salaried	Male	2	3	Deluxe	3	Single	2	1	5	0	0	Manager	20813
201282	0	33	Self Enquiry	1	14	Salaried	Male	2	1	Basic	5	Married	7	0	3	1	1	Executive	18143
201283	0	28	Self Enquiry	1	6	Salaried	Male	2	3	Basic	3	Married	2	0	1	0	0	Executive	17044
201284	0	39	Self Enquiry	1	16	Small Business	Male	3	3	Standard	3	Unmarried	1	0	3	1	0	Senior Manager	28464
201285	0	46	Company Invited	3	32	Salaried	Male	3	4	Deluxe	4	Unmarried	1	0	4	1	2	Manager	22991
201286	0		Self Enquiry	1	8	Salaried	Female	2	3	Basic	5	Married	5	0	4	1	1	Executive	18377
201287	0	42	Self Enquiry	1	19	Small Business	Male	3	1	Deluxe	5	Married	6	0	4	1	0	Manager	20538
201288	0	35	Company Invited	1	8	Small Business	Male	2	3	Deluxe	3	Married	3	0	3	0	1	Manager	20762
201289	0	38	Company Invited	2	8	Salaried	Male	3	3	Basic	4	Married	6	0	3	1	2	Executive	17592
201290	1	34	Company Invited	1	15	Salaried	Male	3	3	Deluxe	5	Married	5	0	3	0	1	Manager	20346
201291	1		Self Enquiry	1	16	Small Business	Male	2	3	Deluxe	5	Single	2	0	4	0	0	Manager
201292	0		Company Invited	3	26	Salaried	Male	2	3	Deluxe	3	Married	3	0	3	1	0	Manager
201293	0	43	Company Invited	1	15	Salaried	Male	2	3	Basic	3	Single	5	0	3	0	1	Executive	17438
201294	0	41	Self Enquiry	1	11	Salaried	Male	2	1	Deluxe	4	Unmarried	4	0	5	1	0	Manager	21870
201295	0	41	Self Enquiry	3	10	Small Business	Female	2	3	Standard	3	Married	1	1	1	0	1	Senior Manager	25447
201296	0	30	Self Enquiry	1	16	Small Business	Fe Male	3	3	Standard	3	Unmarried	1	0	4	0	0	Senior Manager	24667
201297	1	26	Self Enquiry	2	26	Small Business	Female	3	3	Basic	4	Married	1	1	3	0	1	Executive	17148
201298	1	46	Self Enquiry	1	27	Small Business	Female	3	3	Deluxe	4	Married	5	0	3	1	2	Manager	23926
201299	0	40	Self Enquiry	1	6	Salaried	Female	2	3	Deluxe	3	Married	5	0	3	0	1	Manager	21513
201300	0	34	Self Enquiry	3	14	Large Business	Male	3	1	Deluxe	3	Married	2	0	1	0	2	Manager	21799
201301	0	58	Company Invited	3	8	Small Business	Male	2	3	Super Deluxe	4	Married	5	0	4	1	0	AVP	17705
201302	0	35	Self Enquiry	1	29	Small Business	Male	3	5	Basic	3	Married	1	0	1	1	0	Executive	17705
201303	0	47	Self Enquiry	1	10	Salaried	Female	3	4	Standard	4	Married	1	1	4	1	2	Senior Manager	25333
201304	0	40	Self Enquiry	1		Salaried	Female	2	3	Deluxe	5	Married	3	0	1	1	1	Manager
201305	0	54	Self Enquiry	1	13	Small Business	Female	3	3	Deluxe	3	Married	5	0	3	1	1	Manager	21854
201306	0	31	Company Invited	3	13	Small Business	Female	3	3	Standard	5	Married	3	0	1	1	2	Senior Manager	24637
201307	0		Self Enquiry	1	6	Small Business	Female	3	3	Basic	5	Married	2	0	1	1	0	Executive	18591
201308	0	38	Self Enquiry	3	8	Small Business	Female	3	5	Deluxe	3	Married	3	1	3	0	0	Manager	20405
201309	0	26	Self Enquiry	3		Small Business	Male	2	3	Deluxe	3	Single	2	0	1	0	0	Manager	19684
201310	0	58	Company Invited	1	21	Salaried	Male	2	3	Super Deluxe	3	Married	3	1	1	1	0	AVP	30787
201311	0	18	Company Invited	1	20	Small Business	Female	2	3	Basic	3	Single	2	0	5	1	0	Executive	16514
201312	1	31	Self Enquiry	2	24	Salaried	Male	2	1	Basic	5	Married	1	0	1	1	0	Executive	17956
201313	1	29	Self Enquiry	2	19	Salaried	Male	2	4	Basic	5	Married	5	1	5	1	1	Executive	17335
201314	0	45	Company Invited	3	8	Salaried	Female	3	3	Deluxe	3	Married	5	0	1	1	2	Manager	20154
201315	0	36	Self Enquiry	1	8	Salaried	Female	3	3	Deluxe	4	Married	5	1	4	0	0	Manager	21962
201316	0	43	Company Invited	3	8	Salaried	Male	3	3	Deluxe	3	Married	2	0	3	1	2	Manager	20675
201317	0	27	Company Invited	1	11	Salaried	Female	2	3	Basic	3	Single	1	1	1	1	1	Executive	17379
201318	0		Company Invited	1	26	Small Business	Male	2	3	Basic	3	Married	2	0	3	1	1	Executive
201319	0	32	Company Invited	3		Small Business	Male	3	3	Deluxe	3	Single	1	0	3	1	1	Manager	19648
201320	0	42	Company Invited	1	16	Large Business	Male	2	3	Basic	3	Married	4	0	4	1	0	Executive	17936
201321	0	47	Self Enquiry	1	15	Salaried	Female	3	3	Basic	3	Single	5	0	3	1	0	Executive	17105
201322	0	46	Self Enquiry	1	8	Salaried	Male	2	3	Standard	3	Married	4	0	1	1	1	Senior Manager	23578
201323	0	28	Company Invited	2	6	Salaried	Male	2	3	Basic	3	Married	2	0	4	0	1	Executive	17706
201324	0	29	Self Enquiry	1	35	Salaried	Male	3	5	Deluxe	3	Married	1	0	5	1	2	Manager	21384
201325	0		Self Enquiry	1	14	Salaried	Male	2	3	Basic	3	Single	5	0	1	1	1	Executive
201326	1	32	Self Enquiry	3	8	Small Business	Male	2	4	Deluxe	4	Unmarried	1	1	1	1	0	Manager	24907
201327	0	46	Self Enquiry	3	9	Large Business	Female	2	1	Super Deluxe	5	Married	3	0	3	1	0	AVP	28225
201328	0		Self Enquiry	3	29	Small Business	Female	2	4	Deluxe	3	Married	2	0	1	1	1	Manager	18540
201329	0	29	Self Enquiry	2	12	Small Business	Male	2	4	Basic	4	Married	2	0	3	1	1	Executive	17804
201330	0	43	Self Enquiry	1	12	Small Business	Female	2	4	King	3	Married	1	0	3	1	1	VP	34392
201331	0	48	Self Enquiry	1	16	Salaried	Male	3	4	King	4	Married	5	0	3	1		VP	34665
201332	1	29	Company Invited	1	30	Salaried	Male	3	4	Basic	3	Single	2	1	3	1	2	Executive	17439
201333	1	46	Self Enquiry	3	16	Salaried	Female	3	3	Standard	4	Married	6	0	1	0	2	Senior Manager	22314
201334	0	27	Company Invited	1		Salaried	Female	3	4	Basic	5	Married	1	0	4	1	0	Executive	19774
201335	0		Self Enquiry	1	25	Salaried	Male	2	3	Deluxe	3	Married	1	0	5	1	0	Manager
201336	0	55	Self Enquiry	1	8	Large Business	Male	3	4	Basic	3	Married	1	0	5	0	0	Executive	17662
201337	0	28	Self Enquiry	3	9	Small Business	Female	3	3	Basic	4	Married	2	0	1	1	0	Executive	17856
201338	1	30	Self Enquiry	3	15	Small Business	Male	2	3	Basic	3	Single	2	0	5	0	0	Executive	16081
201339	1	22	Self Enquiry	1	13	Salaried	Male	3	3	Basic	4	Single	2	1	3	1	0	Executive	17472
201340	0	36	Self Enquiry	3	16	Large Business	Female	3	4	Deluxe	3	Married	2	1	1	1	2	Manager	20673
201341	0		Self Enquiry	1	26	Salaried	Male	2	3	Deluxe	3	Married	2	0	5	0	0	Manager
201342	0	34	Self Enquiry	3	10	Salaried	Male	3	3	Standard	3	Married	3	1	4	0	2	Senior Manager	24713
201343	0	29	Self Enquiry	1	13	Salaried	Male	2	3	Basic	5	Single	4	0	4	0	0	Executive	17062
201344	0	37	Self Enquiry	1		Small Business	Male	3	3	Deluxe	5	Married	6	1	3	0	0	Manager
201345	0	35	Self Enquiry	1		Salaried	Female	2	4	Deluxe	4	Married	1	1	1	1	1	Manager	19788
201346	0	45	Self Enquiry	1	31	Salaried	Female	3	4	Deluxe	3	Married	1	0	4	0	0	Manager	20906
201347	0		Company Invited	2	8	Salaried	Male	3	4	Deluxe	3	Single	2	0	3	1	0	Manager
201348	0	40	Self Enquiry	1	6	Salaried	Male	3	3	Super Deluxe	5	Married	3	0	3	1	2	AVP	31823
201349	0	26	Self Enquiry	1	6	Salaried	Female	2	4	Basic	3	Married	2	1	4	0	0	Executive	17933
201350	0	27	Self Enquiry	3	8	Small Business	Female	2	1	Deluxe	3	Unmarried	1	0	1	0	1	Manager	21500
201351	0	48	Company Invited	1	28	Small Business	Female	2	3	Super Deluxe	3	Married	4	0	5	0	0	AVP	32174
201352	0	44	Self Enquiry	1	6	Salaried	Male	3		Deluxe	5	Married	3	0	3	1	2	Manager	20033
201353	1	34	Company Invited	1	22	Large Business	Male	2	5	Basic	5	Married	2	1	3	1	0	Executive	17307
201354	1	56	Self Enquiry	1	30	Salaried	Male	3	3	Basic	3	Single	2	0	3	0	0	Executive	17587
201355	0	36	Self Enquiry	3	23	Small Business	Male	2	4	Deluxe	4	Married	3	0	4	1	0	Manager	20507
201356	0	41		3		Small Business	Female	2	3	Deluxe	4	Married	6	0	3	1	1	Manager
201357	0	42	Self Enquiry	1	12	Small Business	Male	2	3	Standard	5	Married	1	0	3	1	0	Senior Manager	28348
201358	0	31	Self Enquiry	3	16	Small Business	Female	2	3	Deluxe	3	Married	3	1	1	0	0	Manager	21583
201359	0	34	Self Enquiry	3	9	Small Business	Female	3	4	Deluxe	3	Married	4	1	3	0	0	Manager	23103
201360	0		Self Enquiry	1	10	Small Business	Female	3	1	Basic	3	Married	1	0	5	1	2	Executive
201361	0	26	Company Invited	1	12	Salaried	Male	3	1	Basic	3	Married	1	0	4	1	1	Executive	17544
201362	0	45	Company Invited	1	6	Small Business	Male	2	3	Deluxe	3	Single	5	0	1	1	1	Manager	20399
201363	0	33	Self Enquiry	3	16	Small Business	Male	2	3	Deluxe	3	Single	2	0	1	0	0	Manager	20487
201364	0	28	Company Invited	3	6	Salaried	Male	2	4	Deluxe	3	Married	2	1	1	0	0	Manager	21834
201365	1	29	Company Invited	3	30	Large Business	Male	2	1	Basic	5	Single	2	0	3	1	1	Executive	16091
201366	0	39	Company Invited	3	27	Salaried	Female	2	5	Deluxe	3	Married	7	0	5	0	0	Manager	20736
201367	0	27	Self Enquiry	1	8	Large Business	Male	2	3	Basic	4	Married	2	0	4	1	1	Executive	17226
201368	0	34	Company Invited	1	28	Salaried	Male	2	4	Deluxe	3	Married	2	1	1	1	0	Manager	20747
201369	1	28	Self Enquiry	3	19	Small Business	Fe Male	2	3	Deluxe	3	Unmarried	4	1	5	1	1	Manager	24854
201370	0	47	Company Invited	1	20	Large Business	Male	3	3	Deluxe	4	Married	1	0	3	0	2	Manager	20467
201371	0	56	Self Enquiry	3	17	Small Business	Female	2	4	Deluxe	5	Married	5	0	5	0	1	Manager	20380
201372	0	39	Self Enquiry	1	15	Small Business	Male	2	3	Deluxe	5	Married	2	0	4	1	0	Manager	20151
201373	0	38	Company Invited	1	14	Small Business	Female	2	4	Deluxe	4	Married	2	1	1	1	0	Manager	17133
201374	0	58	Self Enquiry	3	27	Salaried	Female	3	3	Super Deluxe	3	Married	5	1	5	1	0	AVP	32875
201375	1	32	Company Invited	1	11	Salaried	Female	2	1	Basic	3	Single	4	1	1	0	1	Executive	17432
201376	0	38	Self Enquiry	1		Salaried	Male	3	3	Basic	3	Married	3	0	1	1	1	Executive	19771
201377	0	49	Company Invited	1	8	Salaried	Male	2	3	King	3	Married	4	0	3	1	0	VP	34161
201378	0	42	Self Enquiry	3	18	Small Business	Male	3	3	Deluxe	3	Married	4	1	1	0	0	Manager	20087
201379	1	27	Company Invited	2	28	Salaried	Female	2	4	Basic	4	Married	2	0	1	1	0	Executive	17863
201380	0	35	Self Enquiry	3	24	Small Business	Male	3	3	Deluxe	5	Married	1	0	3	0	0	Manager	17144
201381	0	28	Company Invited	1	22	Small Business	Male	2	3	Basic	3	Single	2	0	3	0	0	Executive	17144
201382	0	31	Company Invited	1	9	Small Business	Male	2	3	Basic	5	Married	2	1	1	0	0	Executive	18065
201383	0	36	Company Invited	1	15	Salaried	Male	3	1	Basic	4	Married	2	0	5	1	0	Executive	17810
201384	0	34	Self Enquiry	3	6	Small Business	Male	2	3	Standard	3	Unmarried	2	0	5	1	0	Senior Manager	24888
201385	0	34	Self Enquiry	3	19	Small Business	Male	2	3	Standard	3	Married	2	0	1	1	1	Senior Manager	23628
201386	0	26	Self Enquiry	1	6	Small Business	Male	3	3	Basic	5	Single	1	0	5	1	2	Executive	17867
201387	0	29	Self Enquiry	1	6	Salaried	Male	2	3	Deluxe	5	Married	1	0	3	1	0	Manager	20373
201388	0	32	Company Invited	1	21	Small Business	Female	2	3	Deluxe	3	Married	6	0	3	0	1	Manager	21667
201389	0	31	Company Invited	1	6	Salaried	Male	2		Deluxe	5	Married	2	0	1	1	1	Manager	20003
201390	1	28	Self Enquiry	1	23	Large Business	Male	2	4	Basic	3	Married	6	0	3	0	1	Executive	17367
201391	0	38	Self Enquiry	3	6	Salaried	Male	2	4	Basic	5	Single	5	0	3	0	1	Executive	17858
201392	0	35	Self Enquiry	3	13	Salaried	Female	2	3	Deluxe	3	Married	2	1	4	1	1	Manager	20204
201393	0		Self Enquiry	3	15	Small Business	Male	2	3	Deluxe	3	Single	2	0	1	0	1	Manager
201394	0	32	Self Enquiry	1	11	Salaried	Male	2	4	Deluxe	3	Unmarried	1	0	1	0	1	Manager	24679
201395	1	31	Company Invited	3	32	Small Business	Male	3	3	Deluxe	3	Married	2	1	3	0	1	Manager	20617
201396	1	53	Self Enquiry	3	30	Salaried	Male	3	3	Standard	5	Unmarried	7	1	3	1	2	Senior Manager	25448
201397	0	54	Self Enquiry	1	15	Salaried	Female	3	3	Deluxe	3	Married	4	0	5	0	1	Manager	17897
201398	0	33	Company Invited	1	13	Salaried	Male	2	3	Deluxe	3	Married	2	0	5	1	1	Manager	20968
201399	0	43	Self Enquiry	1	17	Salaried	Male	1	3	Standard	3	Married	2	0	1	1	0	Senior Manager	22510
201400	0	38	Company Invited	2	6	Salaried	Male	2	3	Basic	4	Married	1	1	1	1	1	Executive	17991
201401	0	55	Self Enquiry	2	32	Salaried	Male	3	1	King	4	Married	5	1	5	1		VP	34636
201402	0	31	Self Enquiry	1	8	Small Business	Female	2	5	Basic	3	Married	2	1	5	1	0	Executive	16129
201403	0	39	Self Enquiry	3	21	Small Business	Male	3	3	Super Deluxe	5	Unmarried	1	0	1	1	2	AVP	28341
201404	0	42	Company Invited	1		Salaried	Male	2	4	Deluxe	3	Single	2	0	3	1	1	Manager
201405	0	31	Company Invited	1	16	Small Business	Female	2	3	Standard	3	Married	5	0	1	1	1	Senior Manager	26031
201406	0	54	Self Enquiry	1		Small Business	Female	3	3	Deluxe	5	Single	7	1	1	0	0	Manager
201407	0	24	Self Enquiry	1		Salaried	Male	2	4	Deluxe	3	Single	2	0	3	1	1	Manager	19617
201408	0	23	Self Enquiry	1	18	Salaried	Male	3	3	Basic	3	Single	2	0	5	1	0	Executive	17647
201409	0	40	Company Invited	1	17	Large Business	Female	3	3	Deluxe	3	Married	2	0	3	1	1	Manager	21323
201410	0	40	Self Enquiry	3	8	Small Business	Female	3	3	Deluxe	4	Married	4	0	3	1	1	Manager	20677
201411	0	25	Self Enquiry	2	8	Salaried	Female	2	3	Basic	4	Married	5	0	4	0	0	Executive	17187
201412	0		Self Enquiry	1	6	Small Business	Male	3	3	Basic	4	Married	2	0	5	0	1	Executive
201413	0		Self Enquiry	1	8	Salaried	Male	2	3	Basic	3	Married	7	1	5	0	0	Executive
201414	0	47	Self Enquiry	1	31	Small Business	Male	2	3	Standard	3	Unmarried	3	0	3	1	0	Senior Manager	23633
201415	0	33	Company Invited	1	6	Small Business	Male	2	4	Basic	3	Married	2	0	3	0	0	Executive	17008
201416	0	38	Self Enquiry	3		Salaried	Male	2	3	Deluxe	4	Married	1	0	4	1	1	Manager
201417	0	31	Self Enquiry	3	8	Salaried	Male	2	3	Basic	3	Married	1	0	4	1	0	Executive	18067
201418	0	38	Company Invited	1	12	Salaried	Male	3	4	Deluxe	3	Married	3	0	4	1	1	Manager	20321
201419	0	42	Self Enquiry	1	24	Salaried	Male	2	3	Deluxe	5	Married	7	1	1	0	0	Manager	20410
201420	0	41	Self Enquiry	1	6	Salaried	Male	3	3	Basic	3	Married	4	0	1	0	0	Executive	17782
201421	0	47	Company Invited	1	6	Small Business	Female	3	3	Standard	4	Married	1	0	5	0	0	Senior Manager	26957
201422	0	35	Self Enquiry	1	17	Small Business	Male	2	3	Basic	3	Married	1	1	5	0	0	Executive	17660
201423	0		Self Enquiry	1	6	Salaried	Male	3	3	Basic	3	Single	1	0	3	0	2	Executive	18375
201424	0	35	Self Enquiry	1	15	Small Business	Male	2	3	Deluxe	3	Single	2	0	4	0	1	Manager	20098
201425	0	33	Self Enquiry	1		Small Business	Female	3	3	Deluxe	3	Married	1	1	1	1	1	Manager	19878
201426	0	32	Self Enquiry	1	35	Salaried	Female	2	4	Basic	4	Single	2	0	3	1	0	Executive	17837
201427	0	40	Self Enquiry	1	6	Salaried	Male	2	3	Basic	3	Married	1	0	1	0	0	Executive	17406
201428	0	32	Self Enquiry	3	6	Small Business	Male	3	4	Basic	4	Married	1	0	1	0	2	Executive	17269
201429	0		Self Enquiry	1	30	Salaried	Male	2	3	Deluxe	3	Single	1	0	4	1	0	Manager
201430	0	38	Self Enquiry	1	16	Small Business	Female	2	5	Standard	3	Married	4	0	1	1	1	Senior Manager	28206
201431	0	32	Self Enquiry	3	6	Small Business	Female	2	3	Standard	3	Married	2	0	5	1	0	Senior Manager	25422
201432	0	37	Self Enquiry	1	16	Salaried	Female	2	1	Standard	3	Married	2	1	1	0	1	Senior Manager	28744
201433	0	25	Self Enquiry	3	14	Salaried	Female	2	3	Deluxe	3	Married	1	1	1	1	1	Manager	19907
201434	0		Company Invited	3	126	Salaried	Male	2	3	Basic	3	Married	3	0	1	1	1	Executive	18482
201435	0	44	Self Enquiry	1	6	Small Business	Male	2	3	Basic	3	Single	7	1	4	0	1	Executive	17436
201436	0	21	Self Enquiry	3	11	Small Business	Male	2	3	Basic	5	Single	2	1	1	1	0	Executive	17380
201437	0	39	Company Invited	1	15	Salaried	Male	2	3	King	3	Single	3	0	4	0	1	VP	34431
201438	1	23	Company Invited	3	15	Small Business	Male	2	3	Basic	5	Married	2	0	5	1	0	Executive	16790
201439	0	36	Self Enquiry	3	9	Small Business	Female	3	4	Standard	3	Married	1	0	3	1	0	Senior Manager	22644
201440	0	36	Company Invited	1	10	Salaried	Female	3	3	Deluxe	4	Married	1	0	3	1	1	Manager	20131
201441	0	56	Company Invited	1	6	Salaried	Male	2	3	Deluxe	3	Married	2	0	3	0	0	Manager	21306
201442	1	29	Self Enquiry	1		Small Business	Male	2	3	Basic	3	Married	1	1	3	1	0	Executive	19787
201443	0	42	Self Enquiry	1	8	Salaried	Male	2	3	King	3	Married	6	0	3	1	1	VP	33880
201444	1	56	Self Enquiry	1	13	Large Business	Male	3	3	Basic	3	Married	1	0	4	1	2	Executive	17339
201445	0	41	Self Enquiry	1	34	Salaried	Female	2	4	Super Deluxe	4	Married	1	0	5	1	1	AVP	28570
201446	0	34	Self Enquiry	3	34	Small Business	Female	3	4	Deluxe	3	Married	2	0	5	1	0	Manager	21712
201447	0	36	Company Invited	3	21	Small Business	Male	2	5	Deluxe	3	Married	2	0	1	1	0	Manager	20406
201448	0	41	Self Enquiry	3	9	Salaried	Male	2	4	Deluxe	4	Married	3	0	3	0	1	Manager	23938
201449	0	32	Self Enquiry	1	8	Large Business	Male	3	3	Basic	5	Single	2	0	1	1	1	Executive	17439
201450	0	35	Self Enquiry	2	32	Salaried	Fe Male	2	3	Standard	3	Unmarried	2	1	1	1	0	Senior Manager	23837
201451	0	38	Self Enquiry	3	16	Salaried	Female	3	3	Deluxe	3	Married	2	0	4	0	2	Manager	20343
201452	1	50	Company Invited	3	6	Salaried	Male	3	3	Deluxe	3	Married	1	0	3	1	1	Manager	21728
201453	0	36	Self Enquiry	3	17	Small Business	Female	3	4	Deluxe	3	Married	5	0	1	1	1	Manager	21652
201454	0	45	Self Enquiry	3		Salaried	Female	2	3	Deluxe	3	Single	1	0	1	1	0	Manager	19850
201455	0	40	Self Enquiry	1	8	Salaried	Male	2	4	Basic	3	Single	3	0	5	0	1	Executive	17809
201456	0	35	Company Invited	1	24	Salaried	Male	3	3	Deluxe	3	Married	2	1	3	1	0	Manager	20689
201457	0	40	Self Enquiry	1	8	Small Business	Female	3	3	Basic	3	Married	3	0	1	1	1	Executive	17001
201458	0	35	Self Enquiry	1	6	Salaried	Female	3	5	Basic	3	Married	2	0	3	0	1	Executive	17977
201459	0		Self Enquiry	1	19	Salaried	Male	2	4	Deluxe	4	Married	5	1	4	1	0	Manager
201460	0		Self Enquiry	1	34	Small Business	Female	3	4	Basic	5	Single	2	0	1	0	1	Executive
201461	1	50	Self Enquiry	3	34	Small Business	Male	2	4	Standard	5	Married	5	1	5	0	0	Senior Manager	25854
201462	0	39	Self Enquiry	3	30	Small Business	Female	2	4	Super Deluxe	3	Married	1	0	1	1	1	AVP	27031
201463	0	31	Company Invited	1	11	Small Business	Male	3	3	Deluxe	5	Unmarried	1	0	1	0	2	Manager	24936
201464	0	26	Self Enquiry	3	11	Salaried	Female	1	4	Basic	3	Single	1	0	1	0	0	Executive	17966
201465	0	36	Company Invited	1	29	Small Business	Male	2	1	Deluxe	3	Married	5	0	3	0	0	Manager	17571
201466	0	39	Self Enquiry	1	12	Small Business	Male	2	4	Standard	5	Married	5	0	4	1	0	Senior Manager	24991
201467	0	27	Self Enquiry	1	10	Salaried	Male	2	1	Deluxe	4	Married	2	1	4	1	0	Manager	21142
201468	0	49	Company Invited	3	8	Small Business	Male	3	4	Deluxe	4	Married	3	0	3	1	2	Manager	20390
201469	0	34		1		Small Business	Male	2	1	Deluxe	3	Married	3	0	3	0	1	Manager
201470	1	41	Self Enquiry	3	6	Salaried	Female	3	3	Deluxe	3	Single	1	1	4	0	2	Manager	20993
201471	0	49	Company Invited	1	14	Salaried	Male	3	4	Deluxe	4	Married	2	0	1	0	0	Manager	20130
201472	1	37	Self Enquiry	1	8	Salaried	Male	3	4	Basic	3	Single	7	1	3	0	2	Executive	17090
201473	0	33	Company Invited	1	9	Salaried	Female	2	3	Basic	3	Married	2	1	1	1	1	Executive	17909
201474	0		Self Enquiry	1	8	Small Business	Male	2	3	Basic	4	Married	1	0	5	1	1	Executive	18468
201475	0	32	Company Invited	1	8	Salaried	Male	3	3	Basic	3	Single	1	0	3	1	1	Executive	18068
201476	0	59	Self Enquiry	1	9	Small Business	Female	2	1	Basic	5	Married	5	1	1	0	1	Executive	17670
201477	0	30	Self Enquiry	1	30	Salaried	Male	3	3	Basic	3	Married	2	0	3	1	2	Executive	17693
201478	0	38	Company Invited	1	29	Salaried	Male	2	4	Standard	3	Unmarried	1	0	3	1	0	Senior Manager	24526
201479	0	36	Self Enquiry	1	33	Small Business	Male	3	3	Deluxe	3	Married	7	0	3	0	0	Manager	20237
201480	0	35	Self Enquiry	1	22	Small Business	Male	2	1	Basic	4	Married	1	0	4	1	1	Executive	17426
201481	0		Self Enquiry	1	21	Salaried	Female	2	4	Deluxe	3	Single	1	1	1	1	1	Manager
201482	0	31	Self Enquiry	1	32	Salaried	Male	2	3	Basic	3	Married	2	0	3	1	1	Executive	17911
201483	0	34	Self Enquiry	1	25	Small Business	Male	3	3	Basic	3	Married	1	0	3	0	0	Executive	17661
201484	1	28	Self Enquiry	1	30	Salaried	Male	2	4	Basic	3	Single	6	1	1	0	0	Executive	17028
201485	0	29	Self Enquiry	1	27	Salaried	Female	2	1	Standard	5	Married	2	0	5	1	1	Senior Manager	24980
201486	0	32	Self Enquiry	1	11	Salaried	Male	3	1	Basic	4	Married	1	1	1	1	2	Executive	18298
201487	0	22	Company Invited	1	22	Small Business	Male	3	1	Basic	3	Married	2	1	3	0	2	Executive	17935
201488	0	53	Self Enquiry	3	8	Salaried	Female	3	4	Super Deluxe	3	Married	3	0	3	0	0	AVP	30427
201489	0		Self Enquiry	1	8	Salaried	Male	2	3	Basic	3	Single	6	1	1	0	0	Executive
201490	0		Company Invited	1	17	Salaried	Female	3	1	Deluxe	3	Married	1	0	5	0	1	Manager
201491	1		Self Enquiry	3	15	Salaried	Male	2	4	Basic	5	Single	1	0	1	0	0	Executive	18407
201492	0	34	Self Enquiry	1	13	Salaried	Fe Male	2	3	Standard	4	Unmarried	1	0	5	0	0	Senior Manager	26994
201493	0	21	Self Enquiry	1	21	Salaried	Male	3	3	Basic	3	Single	2	0	5	1	1	Executive	16232
201494	1	34	Self Enquiry	1	12	Small Business	Male	2	3	Basic	5	Single	3	0	4	0	0	Executive	17960
201495	0	53	Self Enquiry	1	11	Salaried	Female	2	3	King	3	Married	5	0	4	1	0	VP	34094
201496	1		Company Invited	1	22	Salaried	Female	3	5	Basic	5	Single	2	1	4	0	0	Executive
201497	0	42	Self Enquiry	3	14	Small Business	Male	2	3	Deluxe	4	Married	1	0	3	1	0	Manager	21825
201498	0	44	Self Enquiry	1	13	Small Business	Female	2	4	Standard	3	Married	4	0	4	0	0	Senior Manager	25248
201499	0	46	Self Enquiry	3	8	Small Business	Female	2	3	King	5	Single	4	0	1	1	1	VP	33947
201500	0	33	Self Enquiry	1	8	Small Business	Male	3	3	Basic	3	Single	5	0	3	0	2	Executive	17496
201501	0	44	Self Enquiry	1	16	Salaried	Male	2	3	Deluxe	3	Married	3	1	3	0	1	Manager	21465
201502	0	30	Self Enquiry	1	15	Small Business	Male	2	4	Basic	3	Single	2	0	4	0	1	Executive	17206
201503	1	39	Self Enquiry	3	11	Large Business	Male	2	3	Deluxe	3	Married	4	0	1	0	0	Manager	17086
201504	1	24	Self Enquiry	1	6	Small Business	Male	3	3	Basic	3	Married	3	1	3	0	2	Executive	17293
201505	0	43	Self Enquiry	1	8	Small Business	Female	3	1	Basic	3	Married	2	0	1	1	2	Executive	17645
201506	1	50	Self Enquiry	3	9	Small Business	Male	2	4	Basic	3	Married	2	1	4	1	1	Executive	17683
201507	0	35	Self Enquiry	3	8	Small Business	Female	3	3	Basic	3	Married	2	0	1	1	2	Executive	17014
201508	0		Self Enquiry	1	11	Salaried	Female	2	4	Basic	5	Married	1	1	1	1	1	Executive	18419
201509	0	33	Company Invited	3	6	Salaried	Female	2	1	Deluxe	5	Married	3	0	3	0	1	Manager	20376
201510	0	35	Self Enquiry	1	10	Salaried	Male	3	3	Basic	3	Married	2	0	4	1	1	Executive	16951
201511	0	27	Self Enquiry	1	8	Salaried	Female	2	3	Basic	5	Married	2	0	3	1	1	Executive	17341
201512	1	26	Self Enquiry	1	31	Salaried	Male	2	5	Basic	3	Single	2	0	1	0	0	Executive	17293
201513	0	27	Company Invited	3	14	Salaried	Male	2	3	Standard	3	Unmarried	2	0	1	1	0	Senior Manager	23726
201514	0		Company Invited	1	6	Small Business	Female	2	3	Deluxe	3	Single	2	0	3	1	0	Manager
201515	1	41	Self Enquiry	1	18	Large Business	Female	2	3	King	3	Married	2	0	4	1	1	VP	34545
201516	0	34	Company Invited	3		Small Business	Male	3	3	Deluxe	3	Single	1	0	5	0	1	Manager	19568
201517	0	37	Self Enquiry	1	25	Salaried	Male	3	3	Basic	4	Married	5	0	4	0	1	Executive	18022
201518	0	46	Company Invited	3	11	Small Business	Male	3	3	Deluxe	3	Single	5	1	5	1	1	Manager	20772
201519	0	35	Self Enquiry	1	14	Salaried	Male	2	1	Basic	3	Married	2	0	5	1	1	Executive	17269
201520	1	48	Self Enquiry	1	6	Salaried	Male	3	4	Standard	3	Single	1	1	5	0	0	Senior Manager	20381
201521	1		Self Enquiry	1	11	Large Business	Male	2	3	Basic	3	Single	2	1	1	0	0	Executive	18441
201522	0	44	Self Enquiry	3	6	Small Business	Female	3	3	Deluxe	5	Married	6	1	1	1	1	Manager	20454
201523	0	35	Company Invited	1	17	Small Business	Male	3	4	Standard	5	Married	3	1	5	1	2	Senior Manager	24884
201524	0		Self Enquiry	3	29	Small Business	Female	2	4	Deluxe	3	Married	1	1	1	0	0	Manager
201525	0	33	Company Invited	1	6	Salaried	Fe Male	3	3	Standard	3	Unmarried	2	1	1	1	0	Senior Manager	28458
201526	0	35	Company Invited	3	5	Salaried	Male	3	3	Standard	5	Married	2	0	4	0	0	Senior Manager	24069
201527	0		Self Enquiry	1	29	Small Business	Female	1	3	Basic	5	Married	4	1	4	0	0	Executive
201528	0	31	Self Enquiry	1	13	Salaried	Male	2	3	Deluxe	3	Married	4	0	3	0	1	Manager	20915
201529	0	37	Self Enquiry	1	6	Salaried	Male	2	4	Deluxe	3	Married	2	0	5	0	0	Manager	20993
201530	0	32	Self Enquiry	1	6	Small Business	Male	2	3	Deluxe	3	Married	2	1	4	1	1	Manager	21162
201531	0	38	Company Invited	1	35	Salaried	Female	2	3	Deluxe	3	Single	2	0	3	1	0	Manager	17406
201532	0	50	Self Enquiry	1	13	Small Business	Female	2	4	King	3	Married	6	1	4	1	1	VP	33740
201533	0	59	Self Enquiry	3	31	Salaried	Female	4	3	Standard	5	Unmarried	1	0	3	1	1	Senior Manager	22637
201534	0	36	Self Enquiry	1	14	Large Business	Female	2	3	Standard	3	Married	2	0	4	1	0	Senior Manager	25096
201535	0	55	Self Enquiry	1	14	Small Business	Female	2	3	Super Deluxe	3	Married	3	1	3	1	1	AVP	29756
201536	0	36	Company Invited	1	17	Salaried	Male	3	4	Deluxe	4	Unmarried	2	0	4	1	1	Manager	21499
201537	0	45	Self Enquiry	1	13	Salaried	Male	2	3	Standard	5	Married	3	0	3	0	0	Senior Manager	24724
201538	0	35	Company Invited	1	6	Small Business	Male	3	3	Basic	5	Married	5	0	1	0	1	Executive	17194
201539	1		Self Enquiry	1	15	Small Business	Male	3	4	Basic	3	Married	1	1	1	1	2	Executive	18388
201540	0	59	Company Invited	3	6	Salaried	Female	2	4	Deluxe	3	Single	1	0	5	1	0	Manager	20473
201541	0	29	Self Enquiry	1	8	Salaried	Male	3	3	Basic	4	Married	1	0	4	1	0	Executive	17703
201542	0	31	Self Enquiry	1	6	Small Business	Male	2	3	Basic	4	Single	2	0	3	1	0	Executive	17501
201543	0	32	Self Enquiry	1	6	Salaried	Male	3	3	Deluxe	4	Married	2	0	3	1	0	Manager	21220
201544	0	36	Self Enquiry	1	12	Salaried	Female	2	1	Basic	3	Married	4	0	1	0	0	Executive	18038
201545	0	31	Self Enquiry	1		Salaried	Female	3	3	Deluxe	3	Single	2	0	5	1	2	Manager
201546	0	35	Self Enquiry	3		Small Business	Male	2	4	Deluxe	5	Single	1	0	1	1	1	Manager
201547	0	45	Self Enquiry	1	12	Salaried	Male	2	3	Standard	5	Married	5	1	3	1	1	Senior Manager	28245
201548	0	37	Self Enquiry	1	13	Small Business	Male	1	3	Standard	3	Single	5	0	1	0	0	Senior Manager	28664
201549	0	46	Self Enquiry	2	11	Small Business	Male	3		Deluxe	4	Married	1	1	5	1	2	Manager	20021
201550	0	30	Self Enquiry	1	6	Salaried	Male	2	4	Deluxe	3	Married	2	1	1	1	1	Manager	20126
201551	0	35	Self Enquiry	1	6	Small Business	Male	1	4	Basic	3	Single	2	0	4	1	0	Executive	17859
201552	0	55	Self Enquiry	3	6	Salaried	Male	3	3	Standard	3	Married	4	0	1	0	2	Senior Manager	25239
201553	0	38	Company Invited	1	12	Small Business	Female	3	5	Deluxe	3	Married	1	1	1	0	2	Manager	20329
201554	0	34	Self Enquiry	1		Small Business	Male	3	3	Deluxe	4	Married	2	0	5	1	2	Manager
201555	0	56	Self Enquiry	1	13	Salaried	Male	2	5	Standard	3	Unmarried	5	0	1	0	0	Senior Manager	22260
201556	0	23	Self Enquiry	3	8	Large Business	Male	3	3	Basic	5	Married	4	0	3	1	2	Executive	17322
201557	0	51	Self Enquiry	1	15	Salaried	Male	3	3	Basic	3	Married	4	0	3	1	0	Executive	17075
201558	0		Self Enquiry	1	8	Salaried	Male	4	4	Deluxe	3	Married	2	0	4	1	1	Manager
201559	1	46	Self Enquiry	3	15	Small Business	Male	3	4	Standard	3	Unmarried	2	0	5	1	2	Senior Manager	24619
201560	0	40	Company Invited	1	6	Salaried	Male	3	4	Super Deluxe	4	Married	2	0	1	1	1	AVP	28503
201561	0	51	Self Enquiry	3	27	Small Business	Male	3	3	Deluxe	3	Single	1	1	5	0	2	Manager	20441
201562	0	30	Self Enquiry	3	10	Small Business	Female	3	4	Deluxe	4	Married	2	1	3	1	0	Manager	20209
201563	0	46	Company Invited	1	6	Small Business	Male	2	4	Standard	5	Married	3	1	1	1	1	Senior Manager	25673
201564	0	32	Self Enquiry	3	12	Small Business	Male	2		Deluxe	3	Single	2	0	5	1	1	Manager	20010
201565	0	54	Self Enquiry	1	8	Large Business	Female	2	3	Standard	3	Married	1	0	4	0	0	Senior Manager	28549
201566	0	24	Self Enquiry	3	9	Salaried	Female	2		Deluxe	3	Married	1	0	4	0	0	Manager	19999
201567	0	28	Company Invited	3	10	Small Business	Male	2	3	Deluxe	3	Married	2	0	1	0	0	Manager
201568	0	58	Self Enquiry	3	16	Small Business	Male	2	3	Super Deluxe	3	Single	1	0	3	0	1	AVP	28872
201569	0	44	Company Invited	1	29	Small Business	Male	3	3	Deluxe	4	Married	5	0	3	0	1	Manager	17042
201570	1	37	Self Enquiry	2	12	Salaried	Male	3	3	Basic	5	Married	5	1	1	0	2	Executive	17073
201571	0	32	Self Enquiry	1	6	Salaried	Male	3	3	Basic	5	Single	2	0	1	0	1	Executive	17956
201572	1	20	Company Invited	1	12	Salaried	Female	3	4	Basic	3	Single	2	1	1	0	0	Executive	17926
201573	0	34	Self Enquiry	1		Salaried	Female	2	3	Deluxe	3	Single	2	0	3	0	0	Manager	19809
201574	0	37	Company Invited	1	8	Salaried	Male	3	4	Deluxe	3	Married	6	0	1	1	2	Manager	20163
201575	0	59	Company Invited	2	8	Salaried	Female	2	4	King	3	Married	1	0	1	0	1	VP	33844
201576	0	50	Company Invited	1	6	Salaried	Female	3	3	King	4	Married	4	1	1	0	2	VP	33172
201577	1	25	Self Enquiry	3	11	Small Business	Male	2	4	Deluxe	3	Single	2	1	3	0	1	Manager	20744
201578	0	25	Self Enquiry	1	13	Small Business	Male	3	4	Basic	3	Married	2	0	1	0	2	Executive	17889
201579	0	22	Self Enquiry	1	21	Small Business	Female	2	3	Basic	3	Single	2	0	1	1	1	Executive	17871
201580	0	51	Company Invited	1	6	Small Business	Female	1	4	Standard	5	Unmarried	4	0	1	1	0	Senior Manager	22484
201581	1	34	Company Invited	1	13	Salaried	Male	3	5	Deluxe	3	Single	2	1	5	1	0	Manager	21074
201582	0	54	Company Invited	2	32	Salaried	Female	1	1	Super Deluxe	3	Single	3	1	3	1	0	AVP	32328
201583	0	24	Self Enquiry	1	24	Salaried	Male	2	3	Basic	3	Married	1	0	4	0	0	Executive	17774
201584	0	34	Self Enquiry	1		Salaried	Female	2	4	Deluxe	4	Married	7	0	3	1	0	Manager	19505
201585	0	37	Self Enquiry	3	9	Salaried	Male	2	3	Standard	3	Unmarried	3	0	3	0	1	Senior Manager	22428
201586	0	34	Self Enquiry	1	11	Small Business	Fe Male	2	4	Standard	5	Unmarried	3	0	1	1	1	Senior Manager	26631
201587	0	36	Company Invited	3	17	Large Business	Female	3	3	Standard	3	Married	1	0	5	0	2	Senior Manager	24738
201588	0	36	Self Enquiry	1	9	Salaried	Female	2	3	Basic	3	Married	6	0	1	0	1	Executive	17835
201589	0	43	Company Invited	3	32	Salaried	Male	3	3	Super Deluxe	3	Married	2	1	1	1	0	AVP	31959
201590	0	30	Company Invited	1	29	Salaried	Male	3	5	Basic	3	Married	2	0	3	0	0	Executive	17613
201591	0	33	Company Invited	3	28	Small Business	Male	3	3	Deluxe	4	Married	1	0	1	0	0	Manager	21146
201592	1	56	Self Enquiry	1	20	Salaried	Female	3		Basic	4	Married	1	1	5	1	0	Executive	19963
201593	0	51	Self Enquiry	1	12	Salaried	Male	2	3	King	3	Single	1	0	5	1	1	VP	34537
201594	1	31	Self Enquiry	3	12	Salaried	Male	3	5	Deluxe	3	Married	5	1	3	0	2	Manager	21172
201595	0	26	Self Enquiry	1	12	Salaried	Female	2	4	Basic	4	Married	2	0	3	1	1	Executive	17368
201596	1	58	Self Enquiry	1	29	Small Business	Female	3	3	Standard	3	Married	2	0	3	1	0	Senior Manager	25312
201597	1	19	Self Enquiry	3	28	Small Business	Male	2	3	Basic	3	Single	2	1	1	1	0	Executive	16675
201598	0	22	Self Enquiry	1	8	Large Business	Male	3	3	Basic	3	Married	1	0	5	1	0	Executive	17523
201599	0	49	Self Enquiry	1	26	Small Business	Female	3	3	Deluxe	5	Married	2	0	1	1	0	Manager	21567
201600	0	43	Company Invited	1		Small Business	Female	3	1	Basic	3	Single	5	0	3	0	2	Executive	19739
201601	0	50	Company Invited	3	18	Small Business	Fe Male	3	3	Standard	3	Unmarried	5	0	5	1	2	Senior Manager	24208
201602	1	31	Self Enquiry	3		Salaried	Female	3	5	Deluxe	3	Married	4	1	3	0	2	Manager	19559
201603	0	41	Self Enquiry	3	15	Salaried	Male	3	3	Standard	3	Married	4	1	1	0	1	Senior Manager	23189
201604	0	26	Self Enquiry	2	31	Salaried	Female	3	3	Basic	3	Married	2	0	4	1	1	Executive	17942
201605	0	36	Self Enquiry	1	12	Small Business	Male	2		Deluxe	4	Married	7	0	4	0	1	Manager	19941
201606	1	51	Company Invited	1	14	Salaried	Male	2	5	Standard	3	Unmarried	3	0	1	1	0	Senior Manager	25650
201607	0	39	Self Enquiry	3	10	Salaried	Female	2	4	Deluxe	3	Married	5	0	5	1	1	Manager	20902
201608	0	25	Self Enquiry	3	34	Salaried	Male	2	4	Deluxe	3	Married	3	0	4	1	1	Manager	23639
201609	0	30	Self Enquiry	2	15	Salaried	Male	2	3	Deluxe	3	Married	1	1	3	1	1	Manager	21347
201610	1		Self Enquiry	1	15	Small Business	Female	2	3	Basic	5	Single	1	0	4	1	0	Executive
201611	0		Self Enquiry	1	35	Small Business	Male	2	3	Basic	3	Single	6	0	1	1	0	Executive	18452
201612	0	38	Self Enquiry	1		Large Business	Female	2	3	Deluxe	3	Single	4	1	5	1	0	Manager
201613	0	30	Self Enquiry	1	24	Salaried	Female	3	3	Basic	3	Single	2	0	1	1	2	Executive	17632
201614	0	32	Company Invited	3		Small Business	Male	2	5	Deluxe	3	Married	1	0	1	0	1	Manager	19668
201615	0	30	Self Enquiry	1	11	Large Business	Female	2	3	Basic	5	Married	6	0	5	0	1	Executive	18204
201616	0	30	Self Enquiry	1	8	Small Business	Male	2	4	Basic	3	Single	1	0	4	0	0	Executive	17720
201617	0	41	Company Invited	1	16	Salaried	Male	3	4	Super Deluxe	5	Married	5	0	1	1	0	AVP	32181
201618	0	41	Self Enquiry	1	15	Salaried	Male	3	3	Basic	5	Married	3	0	1	0	0	Executive	17238
201619	0	19	Self Enquiry	1	9	Small Business	Female	3	3	Basic	4	Single	2	0	3	1	0	Executive	16483
201620	0	40	Company Invited	1	32	Small Business	Female	2	3	Deluxe	4	Married	2	0	1	0	1	Manager	20605
201621	0	35	Self Enquiry	3	6	Small Business	Male	3	3	Standard	4	Married	2	0	4	0	0	Senior Manager	22295
201622	0	53	Self Enquiry	3	12	Small Business	Male	2	3	Deluxe	3	Married	3	1	5	0	1	Manager	17306
201623	0	45	Self Enquiry	1	15	Salaried	Male	2	3	Deluxe	4	Married	1	0	4	1	0	Manager	17348
201624	0	32	Company Invited	3	14	Small Business	Fe Male	2	3	Standard	3	Unmarried	2	0	4	1	1	Senior Manager	23998
201625	0	29	Company Invited	1		Large Business	Male	2	3	Deluxe	3	Married	2	0	3	0	0	Manager
201626	0	51	Self Enquiry	1	13	Small Business	Male	2	4	Deluxe	3	Married	3	0	3	1	1	Manager	21132
201627	0	58	Self Enquiry	1	15	Small Business	Female	3	4	Basic	4	Married	5	1	1	1	1	Executive	18346
201628	0	40	Self Enquiry	3	10	Small Business	Male	3	4	Standard	3	Married	1	0	1	1	1	Senior Manager	25855
201629	0	34	Company Invited	3	8	Small Business	Female	3	3	Basic	3	Married	7	0	5	0	0	Executive	17231
201630	0	22	Self Enquiry	1	25	Small Business	Male	3	3	Basic	3	Married	2	0	1	1	0	Executive	17323
201631	0	27	Company Invited	1	15	Small Business	Male	2	3	Basic	4	Married	7	0	3	1	1	Executive	17024
201632	0	28	Self Enquiry	1	27	Small Business	Male	2	3	Basic	3	Married	2	0	1	0	0	Executive	17713
201633	0	57	Self Enquiry	1	30	Salaried	Male	2	1	Standard	3	Married	4	1	4	1	0	Senior Manager	24439
201634	0	27	Company Invited	1	9	Small Business	Male	3	4	Basic	3	Married	2	1	1	0	2	Executive	17566
201635	0	50	Self Enquiry	1	17	Salaried	Female	2	3	King	4	Single	4	0	5	0		VP	34926
201636	0	41	Self Enquiry	1	20	Salaried	Male	2	3	Basic	3	Married	5	0	4	1	1	Executive	17451
201637	0	30	Self Enquiry	3	11	Salaried	Female	2	3	Standard	3	Married	3	0	4	1	1	Senior Manager	24419
201638	0	38	Self Enquiry	3	6	Salaried	Fe Male	2	4	Deluxe	3	Unmarried	5	0	1	0	1	Manager	23686
201639	0	32	Self Enquiry	1	12	Salaried	Male	2	3	Basic	3	Single	4	0	1	0	1	Executive	18038
201640	0	27	Self Enquiry	1	23	Large Business	Male	2	3	Basic	4	Married	1	1	4	0	0	Executive	18058
201641	1	19	Company Invited	3	6	Large Business	Female	3	5	Basic	5	Single	1	0	3	1	0	Executive	17325
201642	0	36	Company Invited	1	9	Small Business	Male	1	3	Basic	4	Single	5	0	4	1	0	Executive	17088
201643	0	30	Company Invited	1	15	Small Business	Male	3	3	Deluxe	5	Married	2	0	1	1	1	Manager	18072
201644	0	45	Self Enquiry	3	10	Salaried	Female	1		Deluxe	5	Married	5	1	4	0	0	Manager	20006
201645	0	56	Self Enquiry	1		Salaried	Female	3	3	Basic	5	Married	5	1	4	1	1	Executive
201646	0	33	Self Enquiry	1	8	Salaried	Male	2	3	Basic	3	Single	1	0	3	1	0	Executive	17500
201647	1	19	Self Enquiry	1	8	Salaried	Male	2	4	Basic	3	Single	2	0	5	1	0	Executive	16102
201648	0	46	Self Enquiry	3	6	Small Business	Female	3	3	Standard	5	Married	2	0	1	1	2	Senior Manager	25453
201649	0	38	Self Enquiry	1	15	Salaried	Female	3	3	Basic	3	Single	2	0	1	1	2	Executive	17288
201650	0		Self Enquiry	1	18	Small Business	Female	3	3	Basic	3	Married	1	1	4	1	1	Executive
201651	0	34	Self Enquiry	1	33	Small Business	Female	3	3	Basic	4	Single	3	0	3	0	0	Executive	17311
201652	1	41	Self Enquiry	3	26	Small Business	Female	3	3	Basic	4	Single	2	1	4	0	1	Executive	18140
201653	0		Self Enquiry	1	6	Small Business	Male	2	4	Basic	3	Married	3	0	3	1	0	Executive	18690
201654	0	53	Self Enquiry	1		Small Business	Female	2	1	Deluxe	5	Married	2	0	1	1	0	Manager
201655	0	33	Self Enquiry	1	20	Small Business	Female	3	3	Basic	4	Married	2	0	5	1	1	Executive	17756
201656	0	40	Self Enquiry	1	10	Small Business	Female	2	3	King	3	Married	2	0	5	1	1	VP	34033
201657	0	55	Self Enquiry	1	20	Small Business	Male	3	1	King	4	Single	1	0	1	1	1	VP	33722
201658	0	34	Company Invited	1	8	Salaried	Male	2	4	Deluxe	3	Married	2	0	4	0	1	Manager	24547
201659	0	51	Self Enquiry	1	9	Small Business	Female	3	3	Super Deluxe	4	Single	4	0	5	1	1	AVP	28734
201660	0	52	Self Enquiry	1	6	Salaried	Male	3	4	King	3	Married	1	0	1	1		VP	34999
201661	0	27	Self Enquiry	1	15	Small Business	Female	4	3	Basic	4	Single	2	0	3	0	1	Executive	17279
201662	1	35	Self Enquiry	1	29	Salaried	Male	2	4	Deluxe	3	Married	4	1	4	1	0	Manager	20916
201663	0	43	Company Invited	1	13	Small Business	Male	2	1	Basic	3	Married	5	0	4	1	0	Executive	17089
201664	0	45	Company Invited	1	8	Small Business	Male	3	4	Super Deluxe	3	Married	1	0	4	1	2	AVP	31792
201665	0		Self Enquiry	1	27	Salaried	Male	3	1	Basic	5	Married	2	1	3	1	0	Executive	18564
201666	0	35	Company Invited	1		Small Business	Female	2	3	Deluxe	4	Single	6	0	1	0	0	Manager
201667	0	42	Company Invited	1	27	Small Business	Female	2	3	Deluxe	3	Married	3	0	1	0	0	Manager	20265
201668	0	38	Self Enquiry	1	8	Salaried	Male	2	3	Deluxe	3	Married	1	0	1	1	1	Manager	21553
201669	0	38	Self Enquiry	1	35	Large Business	Male	2	3	Deluxe	3	Married	4	0	1	0	0	Manager	21261
201670	0	27	Company Invited	1		Large Business	Male	2	4	Deluxe	5	Married	6	0	3	1	0	Manager
201671	0	49	Company Invited	1	24	Salaried	Male	3	3	Deluxe	3	Married	2	1	1	0	0	Manager	21804
201672	0		Company Invited	1	16	Small Business	Male	2	3	Basic	3	Married	2	1	3	1	1	Executive
201673	0	40	Self Enquiry	1	25	Small Business	Male	1	3	Deluxe	3	Married	1	1	1	1	0	Manager	17741
201674	1	38	Self Enquiry	1	35	Small Business	Male	3	3	Deluxe	5	Married	1	1	3	1	2	Manager	21673
201675	1	29	Self Enquiry	3	33	Small Business	Female	2	3	Standard	3	Married	2	0	3	0	0	Senior Manager	22639
201676	0	22	Self Enquiry	1	11	Salaried	Male	2	1	Basic	4	Married	2	1	4	1	0	Executive	17328
201677	0	36	Company Invited	1	24	Small Business	Female	3	3	Basic	3	Single	2	0	3	0	1	Executive	17153
201678	0	40	Company Invited	1		Salaried	Male	3	4	Deluxe	3	Married	1	0	5	0	1	Manager	19876
201679	0	46	Self Enquiry	1	6	Small Business	Male	3	3	Standard	5	Married	1	0	1	0	2	Senior Manager	24396
201680	1	32	Self Enquiry	3	10	Small Business	Male	2	5	Standard	3	Married	2	0	1	1	0	Senior Manager	25400
201681	0	30	Company Invited	1	6	Salaried	Male	2	4	Standard	3	Unmarried	2	0	5	1	1	Senior Manager	23474
201682	0	27	Company Invited	3	26	Salaried	Fe Male	2	3	Deluxe	3	Unmarried	2	0	1	1	1	Manager	24981
201683	0	51	Self Enquiry	1	14	Salaried	Male	2	4	Standard	4	Married	6	0	3	1	1	Senior Manager	27490
201684	1	30	Self Enquiry	1	9	Large Business	Female	2	3	Basic	5	Single	6	1	4	0	0	Executive	17657
201685	0	41	Self Enquiry	3	12	Salaried	Female	3	3	Standard	3	Single	4	1	1	0	0	Senior Manager	28591
201686	1	30	Company Invited	3	32	Small Business	Female	2	4	Deluxe	5	Unmarried	6	0	1	1	1	Manager	21696
201687	1	29	Self Enquiry	1	6	Large Business	Male	2	3	Basic	3	Single	1	0	1	0	0	Executive	17058
201688	0	45	Company Invited	3	12	Small Business	Fe Male	2	4	Standard	3	Unmarried	7	0	4	1	0	Senior Manager	23865
201689	0	54	Self Enquiry	3	9	Small Business	Female	2	3	Deluxe	5	Married	3	0	4	1	0	Manager	20940
201690	0	36	Self Enquiry	1	11	Salaried	Male	3	3	Deluxe	4	Single	1	0	1	1	1	Manager	20914
201691	0	33	Self Enquiry	1	10	Small Business	Female	2	4	Basic	4	Married	7	0	4	0	1	Executive	17622
201692	0	37	Company Invited	1	17	Salaried	Male	2	3	Standard	3	Married	2	1	3	1	1	Senior Manager	27185
201693	0	38	Self Enquiry	3	9	Salaried	Male	3	3	Standard	3	Married	1	0	1	1	1	Senior Manager	25609
201694	0	31		1		Small Business	Male	2	5	Deluxe	3	Married	1	0	3	0	0	Manager
201695	0	59	Self Enquiry	1	9	Salaried	Male	3	4	Basic	3	Married	4	0	3	0	0	Executive	17177
201696	0	37	Company Invited	3	10	Small Business	Male	2	3	Basic	3	Married	5	0	4	1	0	Executive	17793
201697	0	29	Company Invited	3	6	Small Business	Female	2	3	Standard	3	Married	2	0	3	1	1	Senior Manager	22918
201698	0	35	Company Invited	3	6	Small Business	Fe Male	3	3	Standard	3	Unmarried	2	0	5	1	0	Senior Manager	23789
201699	1	29	Self Enquiry	1	24	Small Business	Male	2	4	Basic	3	Single	2	1	3	0	0	Executive	17389
201700	0	52	Self Enquiry	1	8	Salaried	Female	2	4	Basic	3	Single	1	0	3	1	0	Executive	18212
201701	0	42	Self Enquiry	1	10	Large Business	Male	2	3	King	3	Married	2	0	1	0	0	VP	34232
201702	0	59	Self Enquiry	2	12	Small Business	Male	2	3	Basic	3	Married	1	0	4	0	0	Executive	17267
201703	0	50	Self Enquiry	3	6	Small Business	Female	3	3	King	3	Married	4	0	1	1	0	VP	34517
201704	1	33	Self Enquiry	1	20	Small Business	Male	2	3	Basic	3	Married	6	1	1	1	1	Executive	17436
201705	0	43	Self Enquiry	3	22	Small Business	Female	3	3	Super Deluxe	3	Married	6	1	3	0	0	AVP	31064
201706	1	33	Self Enquiry	1	8	Salaried	Female	2	3	Basic	5	Married	1	0	3	1	1	Executive	17707
201707	0	52	Company Invited	3	8	Salaried	Male	3	4	King	3	Single	2	1	1	1	0	VP	34068
201708	0		Self Enquiry	3	10	Salaried	Female	2	3	Basic	4	Married	3	0	3	1	1	Executive
201709	1		Self Enquiry	1	6	Salaried	Male	3	4	Basic	3	Single	1	1	5	0	2	Executive
201710	0	39	Self Enquiry	1	6	Small Business	Female	3	3	Basic	3	Married	1	0	3	1	0	Executive	17232
201711	0	32	Company Invited	3		Small Business	Male	3	3	Deluxe	3	Married	1	0	4	1	1	Manager
201712	0	41	Self Enquiry	1	25	Salaried	Male	2	3	Deluxe	5	Married	3	0	1	0	0	Manager	18072
201713	0	40	Self Enquiry	1	30	Large Business	Male	3	3	Deluxe	3	Married	2	0	3	1	1	Manager	18319
201714	0	45	Self Enquiry	1	6	Salaried	Male	3	1	King	3	Married	1	0	4	1	1	VP	34202
201715	0	31	Company Invited	1	9	Small Business	Male	3	3	Standard	3	Married	1	0	4	1	0	Senior Manager	28675
201716	0	33	Self Enquiry	1	11	Salaried	Female	3	4	Basic	3	Married	2	0	1	0	0	Executive	17911
201717	0	34	Self Enquiry	1	8	Salaried	Male	2	4	Deluxe	5	Married	7	0	4	0	1	Manager	20957
201718	0		Self Enquiry	1	6	Small Business	Female	2	4	Basic	5	Married	3	0	4	0	1	Executive
201719	0	45	Company Invited	1	13	Salaried	Male	3	1	Deluxe	3	Married	5	0	1	1	0	Manager	21434
201720	1	37	Company Invited	1	16	Small Business	Male	3	3	Standard	3	Married	7	0	3	0	2	Senior Manager	25048
201721	0	39	Company Invited	1	8	Large Business	Fe Male	3	3	Standard	3	Unmarried	1	0	1	1	2	Senior Manager	25938
201722	0	29	Self Enquiry	1	21	Salaried	Male	2	3	Basic	3	Single	2	0	3	1	1	Executive	17340
201723	0	42	Self Enquiry	1	23	Salaried	Female	2	1	Deluxe	5	Unmarried	4	1	1	1	1	Manager	21545
201724	0	29	Self Enquiry	3	26	Small Business	Male	2	3	Deluxe	3	Married	3	0	1	1	0	Manager	21931
201725	0	25	Self Enquiry	1		Salaried	Female	3	3	Deluxe	3	Married	1	0	3	1	1	Manager	19898
201726	0	42	Self Enquiry	1	8	Small Business	Female	2	4	Basic	5	Married	1	1	4	1	1	Executive	17593
201727	0	40	Self Enquiry	1	8	Small Business	Male	2	3	King	3	Married	1	0	5	1	0	VP	34436
201728	0	51	Self Enquiry	1	6	Salaried	Male	3	3	Basic	3	Married	2	0	4	1	0	Executive	17723
201729	1		Company Invited	1	35	Small Business	Male	3	4	Basic	4	Single	1	0	3	0	2	Executive	18479
201730	0	32	Company Invited	1	13	Salaried	Male	3	1	Basic	4	Married	2	0	1	0	1	Executive	17794
201731	0	38	Company Invited	3	8	Salaried	Male	2	4	Deluxe	3	Married	4	0	5	1	1	Manager	20249
201732	0	32	Self Enquiry	1	8	Large Business	Male	2	4	Deluxe	5	Single	5	0	4	0	1	Manager	17176
201733	0	46	Self Enquiry	3	8	Large Business	Female	3	5	Super Deluxe	4	Married	4	1	5	1	0	AVP	31872
201734	1		Self Enquiry	1	8	Salaried	Male	3	3	Basic	3	Single	3	0	4	0	1	Executive	18485
201735	0	29	Self Enquiry	3	8	Small Business	Male	3	4	Deluxe	4	Married	3	0	4	1	0	Manager	21644
201736	0	31	Self Enquiry	1	29	Small Business	Male	3	4	Deluxe	3	Married	1	0	3	0	1	Manager	20582
201737	0		Company Invited	1	11	Salaried	Male	2	1	Deluxe	5	Married	2	0	5	1	1	Manager
201738	0	45	Self Enquiry	1	26	Small Business	Male	3	3	Super Deluxe	3	Married	1	1	3	1	1	AVP	28496
201739	0	36	Self Enquiry	1	12	Salaried	Male	2	3	Basic	3	Married	1	0	5	1	1	Executive	18210
201740	0	55	Self Enquiry	1	6	Small Business	Male	2	3	King	5	Single	1	1	1	1	1	VP	34045
201741	1	47	Company Invited	1	35	Salaried	Male	2	3	Standard	4	Married	2	1	3	1	0	Senior Manager	26849
201742	0	28	Self Enquiry	1	15	Small Business	Male	3	3	Basic	3	Married	2	0	1	1	0	Executive	17070
201743	0	37	Self Enquiry	3	12	Small Business	Male	3	3	Deluxe	3	Married	5	0	3	1	0	Manager	21502
201744	0	21	Self Enquiry	1	9	Small Business	Male	3	4	Basic	3	Single	2	0	5	1	2	Executive	18230
201745	0	37	Company Invited	1	6	Small Business	Female	3	3	Standard	3	Married	3	1	3	0	0	Senior Manager	28603
201746	0	35	Self Enquiry	1	28	Salaried	Female	3	1	Standard	4	Married	1	0	5	1	2	Senior Manager	26996
201747	0	38	Self Enquiry	3	13	Small Business	Female	2	1	Deluxe	5	Married	2	1	3	1	1	Manager	20605
201748	0	26	Company Invited	1	6	Salaried	Female	2	3	Deluxe	4	Married	2	0	5	1	1	Manager	21397
201749	0	50	Self Enquiry	1	10	Salaried	Male	3	3	King	4	Married	4	0	5	0	1	VP	34144
201750	0	53	Self Enquiry	1	9	Small Business	Male	2	3	Super Deluxe	3	Married	4	1	5	1	0	AVP	32584
201751	0	42	Self Enquiry	3	6	Salaried	Male	1	3	Deluxe	3	Married	2	0	3	1	0	Manager	19907
201752	0	29	Company Invited	3		Salaried	Male	2	3	Deluxe	3	Single	2	0	1	0	1	Manager	19554
201753	0	55	Self Enquiry	1	26	Large Business	Male	2	3	Deluxe	3	Married	4	1	1	0	0	Manager	20415
201754	0	26	Company Invited	1		Small Business	Male	2	3	Deluxe	5	Married	2	1	3	1	0	Manager	19741
201755	0	37	Self Enquiry	1	6	Salaried	Female	2	3	Basic	3	Single	2	0	1	1	0	Executive	17115
201756	1	44	Company Invited	1	30	Salaried	Male	2	3	Basic	3	Married	4	1	5	0	1	Executive	18161
201757	0	38	Self Enquiry	1	29	Salaried	Male	2	3	Deluxe	3	Married	1	0	3	0	1	Manager	20745
201758	1	26	Self Enquiry	1	22	Small Business	Male	2	3	Basic	4	Married	3	1	1	1	0	Executive	17373
201759	0	28	Self Enquiry	1	14	Salaried	Female	3	3	Basic	3	Single	2	0	4	1	1	Executive	18310
201760	0	49	Company Invited	1	16	Salaried	Female	2	3	King	5	Single	1	1	3	0	1	VP	33665
201761	0	36	Self Enquiry	1		Large Business	Male	1	3	Deluxe	4	Single	5	0	1	1	0	Manager	19485
201762	0	31	Company Invited	3	11	Small Business	Female	2	3	Basic	4	Married	2	0	3	0	0	Executive	17789
201763	1	26	Self Enquiry	3	10	Small Business	Male	2	4	Deluxe	3	Single	2	1	1	1	0	Manager	20828
201764	0	37	Company Invited	1	15	Small Business	Male	2	3	Basic	3	Married	2	1	1	0	1	Executive	17326
201765	0	42	Company Invited	3	32	Small Business	Female	3	3	Super Deluxe	4	Married	6	0	3	1	1	AVP	28525
201766	1	18	Self Enquiry	1	9	Small Business	Male	2	3	Basic	3	Single	2	0	4	1	0	Executive	16420
201767	0	35	Self Enquiry	3	22	Small Business	Male	3	3	Standard	4	Married	1	0	1	1	1	Senior Manager	23020
201768	0		Company Invited	1	24	Salaried	Male	2	1	Basic	3	Married	5	0	5	1	1	Executive	18688
201769	0	51	Self Enquiry	1	8	Small Business	Male	2	5	Deluxe	4	Married	6	0	1	0	1	Manager	20482
201770	0	41	Self Enquiry	3	8	Salaried	Male	2	3	Super Deluxe	4	Single	2	0	3	1	1	AVP	31015
201771	0	18	Self Enquiry	3	16	Small Business	Female	3	4	Basic	3	Single	2	0	1	0	2	Executive	16200
201772	0	28	Self Enquiry	1	22	Small Business	Male	3	1	Deluxe	5	Single	1	0	5	0	1	Manager	20661
201773	0	31	Self Enquiry	3	13	Large Business	Male	3	1	Deluxe	3	Married	5	0	1	1	1	Manager	21929
201774	0	39	Self Enquiry	1	6	Small Business	Male	2	1	Standard	3	Married	1	0	3	1	0	Senior Manager	24613
201775	0	36	Company Invited	1	30	Salaried	Female	2	3	Deluxe	4	Married	1	0	3	1	1	Manager	20674
201776	0	32	Self Enquiry	3	13	Salaried	Male	3	4	Deluxe	3	Married	2	0	3	1	0	Manager	20484
201777	0	38	Self Enquiry	1	31	Salaried	Female	2	4	Standard	4	Married	4	0	3	0	1	Senior Manager	27061
201778	0	58	Company Invited	1	6	Salaried	Male	2	5	Deluxe	3	Married	3	1	1	1	1	Manager	20660
201779	0	31	Self Enquiry	1		Large Business	Male	2	3	Basic	3	Married	1	1	4	1	0	Executive	19821
201780	0	31	Self Enquiry	2	8	Salaried	Male	3	4	Deluxe	5	Married	4	0	3	0	2	Manager	21410
201781	0	45	Company Invited	1	13	Salaried	Male	3	3	Standard	5	Married	2	0	1	1	0	Senior Manager	20210
201782	0	31	Self Enquiry	1	8	Salaried	Male	2	3	Basic	3	Married	1	1	4	1	1	Executive	17695
201783	0	33	Company Invited	1	11	Salaried	Female	3	3	Standard	4	Married	7	0	3	1	1	Senior Manager	26878
201784	0	39	Self Enquiry	1	16	Small Business	Male	3	3	Super Deluxe	5	Married	2	1	3	1	2	AVP	32068
201785	0	43	Company Invited	1	16	Salaried	Female	2	3	Basic	3	Single	1	0	5	0	0	Executive	17455
201786	0	49	Self Enquiry	1	6	Large Business	Female	2	4	Super Deluxe	3	Single	1	1	3	0	0	AVP	28964
201787	1	52	Self Enquiry	1	14	Small Business	Male	2		Deluxe	4	Married	3	0	1	1	0	Manager	19941
201788	0	27	Self Enquiry	1	11	Salaried	Female	2	3	Basic	4	Single	2	1	3	0	1	Executive	17478
201789	0	32	Self Enquiry	3	14	Large Business	Female	3	4	Deluxe	4	Married	2	1	1	1	2	Manager	20228
201790	0	27	Self Enquiry	3		Salaried	Male	3	3	Deluxe	3	Single	2	1	4	0	1	Manager
201791	0	31	Self Enquiry	3	13	Small Business	Male	3	3	Deluxe	3	Married	5	0	1	0	0	Manager	22547
201792	0	32	Self Enquiry	1	8	Small Business	Female	3	1	Deluxe	3	Single	1	0	3	0	0	Manager	20055
201793	1		Self Enquiry	1	8	Small Business	Male	2	5	Basic	3	Married	6	1	3	1	1	Executive	18464
201794	0	30	Self Enquiry	1	34	Small Business	Female	3	3	Deluxe	3	Married	2	0	3	1	2	Manager	20775
201795	0	31	Company Invited	1	13	Salaried	Female	2	4	Standard	3	Married	2	0	1	1	0	Senior Manager	23943
201796	0	39	Company Invited	1	13	Small Business	Male	2	4	King	3	Married	2	0	5	1	0	VP	34272
201797	1	39	Self Enquiry	3	9	Small Business	Female	2	3	Deluxe	3	Married	5	1	4	1	1	Manager	20238
201798	0	33	Company Invited	3		Small Business	Male	2	4	Deluxe	3	Single	4	0	3	1	0	Manager	19682
201799	0	47	Self Enquiry	1	11	Salaried	Male	2	3	King	3	Married	5	0	1	1	0	VP	33300
201800	0	43	Company Invited	1	16	Salaried	Female	2	4	Deluxe	3	Married	2	0	3	1	0	Manager	20257
201801	0	27	Company Invited	3	6	Small Business	Male	3	3	Deluxe	4	Married	1	1	1	0	1	Manager	21349
201802	0	54	Company Invited	1		Salaried	Female	2	3	Deluxe	3	Single	4	0	4	0	1	Manager	19869
201803	0	43	Self Enquiry	1	13	Salaried	Female	2	3	Standard	5	Married	1	0	5	1	0	Senior Manager	24985
201804	0		Self Enquiry	1	14	Salaried	Male	3	3	Deluxe	3	Married	1	0	3	1	0	Manager	18697
201805	0	40	Self Enquiry	3	6	Small Business	Male	2	5	Deluxe	3	Married	3	1	3	1	0	Manager	22457
201806	1	29	Self Enquiry	1	14	Salaried	Male	3	5	Basic	5	Married	2	1	3	0	1	Executive	17119
201807	0		Self Enquiry	1	15	Salaried	Male	1	4	Basic	3	Single	1	0	1	1	0	Executive
201808	0	30	Self Enquiry	3	11	Small Business	Female	1	4	Deluxe	3	Married	2	0	1	1	0	Manager	21118
201809	0	27	Self Enquiry	3	14	Small Business	Female	2	3	Deluxe	4	Married	2	0	1	0	1	Manager	21214
201810	0	37	Self Enquiry	1	11	Small Business	Male	3	3	Deluxe	3	Married	1	0	3	1	2	Manager	21347
201811	0	38	Self Enquiry	1	21	Salaried	Male	3	4	Standard	3	Married	1	1	5	1	2	Senior Manager	26510
201812	0	31	Self Enquiry	1	13	Small Business	Female	2	3	Standard	3	Unmarried	2	1	4	1	1	Senior Manager	22143
201813	0	29	Self Enquiry	3	16	Small Business	Female	2	4	Deluxe	4	Married	2	1	5	1	0	Manager	23268
201814	0	35	Self Enquiry	1	11	Large Business	Male	3	3	Standard	4	Unmarried	1	0	3	1	1	Senior Manager	23095
201815	0	23	Self Enquiry	1	32	Salaried	Male	2	3	Basic	3	Married	2	0	1	0	1	Executive	17904
201816	0	41	Self Enquiry	1	12	Small Business	Male	3	4	Deluxe	4	Single	7	1	3	1	2	Manager	21032
201817	0	47	Company Invited	3	10	Small Business	Male	3	3	Deluxe	3	Single	4	0	4	0	2	Manager	17976
201818	0	42	Self Enquiry	1	29	Salaried	Female	2	3	Super Deluxe	3	Single	3	0	3	0	0	AVP	30992
201819	0	29	Company Invited	3		Salaried	Male	3	3	Deluxe	3	Married	2	0	1	1	1	Manager	19649
201820	0	42	Self Enquiry	2	8	Large Business	Male	2	3	Basic	3	Married	1	1	4	1	1	Executive	17696
201821	0	32	Self Enquiry	1	8	Small Business	Female	3	3	Basic	4	Married	2	0	4	0	1	Executive	17370
201822	0	48	Self Enquiry	3	35	Small Business	Female	3	3	Standard	3	Married	4	0	4	0	1	Senior Manager	27504
201823	0	37	Self Enquiry	1	12	Small Business	Male	2	1	Deluxe	5	Married	5	1	3	1	1	Manager	20974
201824	0	30	Company Invited	3		Large Business	Female	2	3	Deluxe	3	Married	1	1	3	1	1	Manager	19736
201825	0	26	Self Enquiry	3	6	Salaried	Male	2	3	Deluxe	3	Married	2	0	5	0	1	Manager	20296
201826	0	42	Self Enquiry	1	8	Salaried	Male	3	4	Deluxe	3	Unmarried	4	0	1	1	0	Manager	21781
201827	1	21	Company Invited	3	6	Large Business	Female	3	4	Basic	4	Single	2	1	5	1	2	Executive	17174
201828	0	36	Company Invited	3	6	Small Business	Female	2	3	Deluxe	3	Unmarried	5	0	1	1	1	Manager	21653
201829	0	36	Company Invited	3	9	Small Business	Male	2	4	Standard	3	Married	5	0	1	0	0	Senior Manager	24699
201830	0	57	Self Enquiry	1	6	Small Business	Male	2	3	Deluxe	3	Married	3	0	3	0	1	Manager	21755
201831	0	40	Self Enquiry	1	16	Salaried	Female	2	1	Basic	3	Married	4	1	3	0	1	Executive	17213
201832	0	21	Company Invited	3	15	Small Business	Male	2	3	Basic	3	Single	2	0	4	1	0	Executive	17610
201833	1	33	Self Enquiry	3	11	Small Business	Female	2	3	Basic	3	Single	2	1	1	0	1	Executive	17851
201834	0		Self Enquiry	1	16	Small Business	Female	3	3	Basic	5	Married	7	0	1	1	2	Executive	18452
201835	0	46	Company Invited	1	13	Small Business	Female	1	3	Deluxe	3	Married	3	0	5	1	0	Manager	20258
201836	1	41	Company Invited	3	10	Small Business	Male	2	3	Deluxe	4	Unmarried	2	0	3	1	0	Manager	24355
201837	0	50	Self Enquiry	1	16	Large Business	Male	3	4	Standard	3	Unmarried	7	0	5	1	1	Senior Manager	25496
201838	1	40	Self Enquiry	3	28	Small Business	Male	3	4	Deluxe	3	Married	3	1	3	1	0	Manager	21380
201839	0	31	Self Enquiry	1	15	Salaried	Male	2	4	Basic	4	Single	1	1	3	1	0	Executive	17657
201840	1	21	Self Enquiry	3	18	Salaried	Female	2	1	Basic	4	Single	2	0	5	0	1	Executive	17716
201841	0	29	Self Enquiry	1	29	Salaried	Male	2	3	Basic	3	Single	1	0	3	0	0	Executive	17201
201842	0	35	Self Enquiry	1	15	Salaried	Male	3	4	Deluxe	4	Unmarried	1	0	1	0	1	Manager	21540
201843	0		Self Enquiry	1	6	Small Business	Male	2	3	Basic	4	Married	2	0	3	0	0	Executive
201844	0	28	Self Enquiry	3	15	Salaried	Male	3	3	Deluxe	3	Single	2	0	3	1	1	Manager	20253
201845	0	49	Self Enquiry	1	13	Salaried	Male	2	4	Standard	3	Unmarried	1	0	1	1	0	Senior Manager	25965
201846	0	51	Self Enquiry	3	20	Salaried	Female	2		Deluxe	3	Married	5	0	3	1	0	Manager	19936
201847	0	36	Self Enquiry	1	8	Salaried	Female	3	3	Basic	3	Married	5	0	5	1	0	Executive	17543
201848	1	34	Company Invited	3	25	Small Business	Male	3	1	Deluxe	3	Single	1	1	1	0	0	Manager	20304
201849	0	55	Self Enquiry	1	8	Salaried	Female	3	3	Super Deluxe	3	Single	3	1	5	0	0	AVP	31659
201850	0	24	Self Enquiry	3		Small Business	Female	3	3	Deluxe	3	Married	2	1	1	0	0	Manager
201851	0	30	Self Enquiry	3	8	Large Business	Male	3	3	Basic	4	Married	2	0	3	1	0	Executive	17476
201852	1	26	Company Invited	1	9	Large Business	Male	3	3	Basic	5	Single	1	0	3	0	1	Executive	18102
201853	0	22	Self Enquiry	1	17	Small Business	Female	2	3	Basic	4	Married	2	0	1	1	1	Executive	17244
201854	0	36	Self Enquiry	3	8	Small Business	Male	3	4	Standard	3	Married	2	0	1	1	1	Senior Manager	22596
201855	1	30	Company Invited	1	10	Large Business	Male	2	3	Basic	3	Single	1	1	4	1	0	Executive	17285
201856	0	37	Self Enquiry	1	20	Salaried	Female	3	3	Basic	5	Married	2	0	4	1	1	Executive	18034
201857	0	40	Self Enquiry	3	8	Small Business	Female	2	3	Deluxe	4	Married	1	0	1	0	0	Manager	20715
201858	0	42	Self Enquiry	1	6	Salaried	Female	3	3	Basic	5	Married	4	0	3	0	2	Executive	17576
201859	0		Self Enquiry	1	16	Salaried	Male	2	3	Deluxe	4	Single	3	1	5	0	1	Manager
201860	0	43	Self Enquiry	1	18	Salaried	Male	2	4	Super Deluxe	4	Married	2	0	3	1	1	AVP	29336
201861	0		Self Enquiry	1	8	Small Business	Female	3	4	Deluxe	3	Married	7	0	5	1	1	Manager	18448
201862	0	54	Self Enquiry	1	11	Small Business	Male	2	3	King	5	Married	5	0	4	1	0	VP	34406
201863	0	34	Company Invited	3	10	Small Business	Female	3	3	Deluxe	3	Married	1	0	1	0	0	Manager	21538
201864	0	31	Self Enquiry	1		Small Business	Female	2	3	Deluxe	5	Married	2	0	1	1	0	Manager
201865	0	43	Company Invited	1	27	Small Business	Male	3	3	Basic	3	Married	1	0	4	1	2	Executive	17258
201866	0	43	Self Enquiry	1		Salaried	Female	3	3	Deluxe	3	Married	5	1	1	1	0	Manager	19522
201867	0	25	Self Enquiry	3		Salaried	Female	3	4	Deluxe	3	Single	2	1	1	0	2	Manager	19487
201868	0	37	Company Invited	1		Small Business	Female	3	3	Deluxe	3	Married	4	1	3	1	2	Manager
201869	0	31	Self Enquiry	1	6	Salaried	Male	3	4	Basic	5	Married	2	0	4	1	1	Executive	17218
201870	0	39	Company Invited	1	6	Salaried	Male	2	3	King	3	Married	2	1	3	0	0	VP	34197
201871	0	56	Company Invited	3	12	Salaried	Female	2	1	Super Deluxe	5	Married	1	0	3	1	0	AVP	28212
201872	0	30	Self Enquiry	3	18	Large Business	Female	2	3	Deluxe	3	Unmarried	1	0	1	1	1	Manager	21577
201873	0	41	Self Enquiry	3	6	Small Business	Male	2	1	Standard	5	Married	2	0	3	1	1	Senior Manager	23392
201874	0	28	Self Enquiry	1		Small Business	Male	3	3	Deluxe	5	Married	2	0	1	0	1	Manager	19558
201875	1		Self Enquiry	1	9	Small Business	Male	3	3	Basic	5	Married	6	0	5	1	1	Executive
201876	0	52	Self Enquiry	1	9	Small Business	Male	2	4	Standard	3	Married	3	1	1	1	0	Senior Manager	22969
201877	0	45	Self Enquiry	1	16	Salaried	Male	3	3	Basic	3	Married	4	0	5	0	2	Executive	17654
201878	0	52	Self Enquiry	1	10	Salaried	Female	1	3	Super Deluxe	3	Married	3	0	5	1	0	AVP	31555
201879	0	42	Company Invited	1		Salaried	Female	3	3	Deluxe	3	Married	3	0	3	1	1	Manager	19556
201880	0	30	Self Enquiry	1	8	Salaried	Female	2	5	Deluxe	3	Single	3	0	1	1	0	Manager	21091
201881	0	60	Self Enquiry	1	13	Salaried	Female	2	3	King	5	Married	6	0	5	1	0	VP	34566
201882	0	46	Self Enquiry	1		Small Business	Female	2	3	Deluxe	3	Married	3	0	5	1	1	Manager	19810
201883	0	42	Company Invited	1		Large Business	Female	2	4	Deluxe	3	Married	1	0	3	0	1	Manager	19523
201884	1	24	Self Enquiry	3	6	Large Business	Female	3	3	Basic	4	Single	2	1	4	0	0	Executive	18202
201885	1	34	Company Invited	3	12	Small Business	Female	2	5	Basic	3	Married	1	0	4	0	1	Executive	17351
201886	0	38	Company Invited	1	8	Salaried	Male	2	3	Basic	3	Married	2	1	5	1	0	Executive	16702
201887	0	40	Self Enquiry	3	8	Salaried	Female	3	3	King	3	Married	1	0	3	1	0	VP	33041
201888	0	26	Self Enquiry	1	29	Salaried	Female	2	3	Basic	3	Married	2	0	3	0	0	Executive	17886
201889	0	30	Company Invited	1	9	Salaried	Male	2	3	Basic	3	Married	5	0	3	1	0	Executive	17097
201890	0	29	Self Enquiry	1	9	Small Business	Male	3	4	Standard	3	Married	2	0	1	0	2	Senior Manager	26935
201891	1	29	Self Enquiry	1	31	Large Business	Female	3	4	Basic	4	Married	6	0	3	1	2	Executive	17546
201892	1	19	Self Enquiry	2	8	Large Business	Male	2	4	Basic	3	Single	2	0	3	0	0	Executive	17564
201893	0	30	Company Invited	3	28	Salaried	Female	3	3	Standard	5	Married	1	0	1	1	1	Senior Manager	23412
201894	0	57	Self Enquiry	3	35	Small Business	Male	2	4	Super Deluxe	3	Married	4	0	3	1	0	AVP	29118
201895	0	50	Self Enquiry	1	35	Salaried	Male	2	4	Super Deluxe	3	Married	1	0	5	1	1	AVP	32046
201896	0	30	Company Invited	1	8	Small Business	Female	2	3	Basic	3	Single	1	0	4	1	0	Executive	17564
201897	0	60	Company Invited	3	34	Small Business	Female	3	4	Standard	5	Married	5	0	1	1	0	Senior Manager	25266
201898	0	47	Self Enquiry	1	8	Small Business	Female	3	3	Deluxe	3	Married	6	0	1	0	0	Manager	20070
201899	0	46	Self Enquiry	1	8	Salaried	Male	2	3	Super Deluxe	3	Married	7	0	5	1	0	AVP	32861
201900	0	35	Self Enquiry	1	28	Salaried	Male	2	5	Basic	3	Single	1	0	4	1	1	Executive
201901	0		Self Enquiry	1	5	Salaried	Female	2	3	Deluxe	3	Single	1	0	1	0	0	Manager
201902	0	34	Self Enquiry	1	8	Salaried	Male	3	4	Basic	3	Married	4	0	5	1	2	Executive	17768
201903	0	46	Self Enquiry	3	16	Small Business	Female	3	4	Standard	3	Married	3	1	1	0	0	Senior Manager	24071
201904	0	31	Self Enquiry	1	15	Salaried	Male	2	3	Standard	4	Married	2	0	3	0	0	Senior Manager	25648
201905	1	33	Self Enquiry	1	21	Small Business	Male	2	3	Standard	3	Married	1	1	5	1	0	Senior Manager	28610
201906	1		Self Enquiry	1	16	Small Business	Male	2	5	Basic	3	Married	1	0	5	0	0	Executive	18408
201907	0	30	Self Enquiry	3	13	Small Business	Male	2	3	Basic	4	Single	1	0	1	0	0	Executive	17983
201908	0	35	Self Enquiry	1	22	Salaried	Male	3	3	Standard	3	Married	5	1	1	0	0	Senior Manager	22632
201909	1	31	Company Invited	1	26	Salaried	Male	3	3	Standard	3	Married	4	0	3	1	0	Senior Manager	24824
201910	1	34	Company Invited	2	29	Salaried	Female	2	3	Standard	5	Married	1	1	3	1	0	Senior Manager	24950
201911	0	42	Company Invited	1	11	Salaried	Male	3	3	Basic	3	Married	5	0	3	0	1	Executive	17093
201912	0	36	Company Invited	3	16	Small Business	Male	2	3	Standard	3	Unmarried	2	0	1	1	1	Senior Manager	24980
201913	1		Company Invited	1	10	Large Business	Male	3	4	Basic	3	Single	6	0	5	0	0	Executive
201914	0		Self Enquiry	3	8	Small Business	Female	2	3	Deluxe	3	Married	3	0	5	1	0	Manager
201915	0	55	Self Enquiry	3	24	Salaried	Female	2	3	Super Deluxe	4	Single	4	0	1	1	0	AVP	31835
201916	0	41	Company Invited	3	16	Salaried	Male	2	3	Deluxe	3	Single	1	0	1	0	1	Manager	21230
201917	0	35	Self Enquiry	3		Small Business	Male	2	3	Deluxe	3	Married	1	0	3	0	1	Manager	19717
201918	0	40	Self Enquiry	1	12	Salaried	Fe Male	3	3	Super Deluxe	3	Unmarried	1	0	5	1	0	AVP	28237
201919	0		Company Invited	1	14	Salaried	Female	2	3	Basic	3	Married	2	0	1	1	1	Executive
201920	0	31	Self Enquiry	3	8	Salaried	Male	3	3	Deluxe	3	Unmarried	5	1	5	1	1	Manager	21582
201921	0	42	Self Enquiry	1	30	Small Business	Male	2	3	Standard	5	Married	2	1	1	1	0	Senior Manager	22406
201922	0	45	Self Enquiry	3		Salaried	Male	3	3	Deluxe	4	Married	1	0	5	1	2	Manager	19805
201923	1	26	Company Invited	2	23	Salaried	Female	2	3	Basic	3	Married	1	1	5	0	1	Executive	17741
201924	0	29	Self Enquiry	1		Large Business	Male	2	3	Deluxe	3	Married	5	0	5	1	0	Manager
201925	0	33	Self Enquiry	1	6	Small Business	Female	3	1	Super Deluxe	3	Married	5	0	1	1	0	AVP	31184
201926	0	31	Self Enquiry	3	13	Salaried	Male	2	4	Standard	3	Married	1	0	3	1	0	Senior Manager	26557
201927	1	18	Company Invited	3	11	Small Business	Male	3	3	Basic	4	Single	2	1	4	1	0	Executive	16878
201928	0	40	Company Invited	3	34	Salaried	Male	2	5	Standard	5	Married	4	0	5	0	1	Senior Manager	25932
201929	0	41	Company Invited	1	8	Salaried	Female	3	4	Deluxe	3	Unmarried	3	1	1	0	0	Manager	21811
201930	0	26	Self Enquiry	3		Small Business	Male	2	3	Deluxe	3	Married	6	0	5	0	0	Manager
201931	0	35	Self Enquiry	3		Small Business	Female	3	3	Deluxe	3	Single	2	0	4	1	0	Manager	19859
201932	0	34	Self Enquiry	3	27	Salaried	Male	3	1	Deluxe	3	Single	2	0	3	0	0	Manager	20337
201933	1	26	Self Enquiry	1	30	Large Business	Male	3	5	Basic	3	Single	2	1	3	0	1	Executive	17340
201934	0	37	Self Enquiry	1	6	Large Business	Female	2	3	Standard	3	Unmarried	5	0	5	1	0	Senior Manager	22491
201935	0	46	Company Invited	1	24	Small Business	Female	2	3	Standard	3	Married	6	0	3	0	1	Senior Manager	25527
201936	0	41	Self Enquiry	3	8	Salaried	Female	3	3	Super Deluxe	5	Married	1	0	5	1	2	AVP	31595
201937	0	37	Company Invited	3	15	Small Business	Male	3	3	Standard	4	Married	2	0	1	1	2	Senior Manager	23834
201938	0	52	Self Enquiry	1	12	Large Business	Male	3	3	Deluxe	5	Married	4	1	4	1	1	Manager	20577
201939	1	32	Company Invited	3		Salaried	Male	2	1	Deluxe	3	Married	1	0	3	1	0	Manager	19707
201940	0	24	Company Invited	3	30	Small Business	Male	2	3	Basic	3	Married	1	0	4	1	1	Executive	17400
201941	0	38	Self Enquiry	1	16	Small Business	Female	3	3	Deluxe	3	Married	4	0	3	0	1	Manager	24824
201942	0	37	Self Enquiry	1	6	Salaried	Female	3	3	Deluxe	4	Married	7	0	1	1	2	Manager	21447
201943	0	49	Self Enquiry	1	24	Salaried	Male	2	4	King	3	Married	2	1	3	1	0	VP	34502
201944	0	24	Self Enquiry	1	29	Small Business	Male	2	1	Basic	3	Married	2	1	4	0	0	Executive	17725
201945	0	26	Self Enquiry	3	34	Small Business	Male	3	3	Deluxe	4	Married	2	0	3	0	0	Manager	21272
201946	0	24	Self Enquiry	1	23	Salaried	Male	3	4	Basic	4	Married	2	0	3	1	1	Executive	17127
201947	0	50	Company Invited	2	9	Small Business	Male	3	3	King	4	Married	2	0	1	1	2	VP	33200
201948	0	25	Self Enquiry	3	19	Small Business	Male	2	3	Basic	3	Married	2	0	3	1	1	Executive	17096
201949	1	24	Company Invited	1	13	Salaried	Female	2	3	Basic	3	Married	2	1	4	0	0	Executive	17886
201950	1	30	Company Invited	3	18	Salaried	Male	3	4	Basic	5	Married	2	0	5	1	2	Executive	17033
201951	0		Self Enquiry	1	6	Salaried	Male	2	4	Basic	3	Married	2	1	1	1	1	Executive	18622
201952	1	31	Self Enquiry	3		Small Business	Male	2	3	Deluxe	5	Married	3	0	1	0	1	Manager
201953	0		Self Enquiry	1	31	Salaried	Male	2	4	Deluxe	3	Single	5	0	1	1	0	Manager	18681
201954	0	31	Self Enquiry	3	12	Small Business	Male	3	1	Deluxe	3	Married	5	0	5	1	1	Manager	20460
201955	0	27	Self Enquiry	1	12	Small Business	Female	3	4	Basic	3	Married	1	0	1	0	1	Executive	17187
201956	0	37	Self Enquiry	3	8	Small Business	Male	3	3	Deluxe	3	Married	5	1	3	0	2	Manager	24602
201957	0	20	Self Enquiry	1	6	Salaried	Female	2	4	Basic	4	Single	2	0	4	0	1	Executive	17836
201958	0		Self Enquiry	1	8	Salaried	Female	2	3	Deluxe	3	Married	2	0	1	0	0	Manager
201959	0	43	Self Enquiry	1	12	Salaried	Male	2	4	Super Deluxe	3	Married	5	1	3	1	0	AVP	31627
201960	0	38	Self Enquiry	1	6	Salaried	Female	2	3	Basic	5	Single	4	0	1	0	1	Executive	17619
201961	0	43	Company Invited	1	15	Small Business	Male	3	3	Deluxe	3	Married	4	1	3	1	2	Manager	20679
201962	0	48	Self Enquiry	1	6	Salaried	Female	2	4	Super Deluxe	5	Married	1	0	4	0	0	AVP	30402
201963	0	44	Self Enquiry	2	6	Salaried	Female	2	4	Deluxe	3	Single	5	0	5	1	1	Manager	20985
201964	0	34	Self Enquiry	3	20	Large Business	Female	2	3	Basic	3	Married	2	1	5	1	0	Executive	17579
201965	1	27	Self Enquiry	3	8	Small Business	Male	2	3	Basic	5	Married	1	0	5	1	1	Executive	18041
201966	0		Self Enquiry	3	28	Large Business	Male	2	3	Basic	3	Single	2	0	1	0	0	Executive	18447
201967	0	44	Self Enquiry	1	9	Salaried	Male	2	3	King	3	Married	5	1	1	0	1	VP	34513
201968	0	22	Self Enquiry	1	12	Small Business	Male	3	3	Basic	3	Married	1	0	1	1	1	Executive	17773
201969	0	33	Self Enquiry	3	14	Small Business	Male	2	3	Deluxe	3	Married	1	0	1	0	0	Manager	22104
201970	0	32	Self Enquiry	1	15	Salaried	Female	3	3	Deluxe	3	Married	2	1	5	1	2	Manager	21322
201971	0	30	Company Invited	1	9	Small Business	Female	3	3	Basic	3	Married	2	0	3	1	1	Executive	17083
201972	0	53	Self Enquiry	3	6	Small Business	Female	2	3	Deluxe	5	Unmarried	1	0	1	1	1	Manager	23381
201973	0	34	Self Enquiry	1	6	Salaried	Male	2	3	Basic	3	Married	2	0	3	1	1	Executive	17691
201974	1	45	Company Invited	3		Salaried	Female	3	3	Deluxe	5	Married	3	0	1	0	2	Manager
201975	0	26	Self Enquiry	1	12	Salaried	Female	3	3	Basic	3	Married	2	1	1	0	1	Executive	17659
201976	0	37	Self Enquiry	1	9	Salaried	Male	2	3	Standard	3	Married	2	0	1	1	0	Senior Manager	24434
201977	0	29	Self Enquiry	3	9	Small Business	Female	3	3	Deluxe	3	Married	2	0	1	0	0	Manager	20561
201978	0	35	Self Enquiry	1	12	Salaried	Male	2	5	Deluxe	3	Unmarried	2	0	5	0	1	Manager	21646
201979	0	33	Company Invited	1	12	Salaried	Male	1	3	Deluxe	3	Married	4	0	5	1	0	Manager	22725
201980	0	54	Self Enquiry	2	25	Small Business	Male	2	3	Standard	4	Married	3	0	3	1	1	Senior Manager	25725
201981	0	36	Self Enquiry	1	15	Small Business	Male	2	4	Deluxe	4	Married	3	1	4	0	1	Manager	23847
201982	0	27	Self Enquiry	1	9	Small Business	Male	2	4	Basic	3	Single	1	0	1	1	1	Executive	17045
201983	1	20	Self Enquiry	1	16	Small Business	Male	2	3	Basic	3	Single	2	1	5	1	1	Executive	16009
201984	1		Company Invited	1	9	Salaried	Male	3	3	Basic	5	Single	2	1	5	1	0	Executive	18348
201985	0	35	Company Invited	1	9	Salaried	Male	2	4	Basic	3	Married	2	0	1	1	1	Executive	16281
201986	0	23	Self Enquiry	1	10	Small Business	Male	2	1	Basic	5	Married	3	0	4	0	1	Executive	17819
201987	0	25	Self Enquiry	3		Salaried	Male	2	1	Deluxe	4	Married	1	0	4	1	0	Manager	19851
201988	0		Self Enquiry	3	13	Small Business	Female	2	4	Deluxe	3	Single	1	0	1	1	0	Manager
201989	0	29	Company Invited	1	6	Salaried	Male	3	5	Basic	3	Married	2	0	1	0	2	Executive	17720
201990	0	48	Self Enquiry	3	8	Small Business	Male	2	1	Deluxe	4	Married	4	0	3	0	1	Manager	23120
201991	0	27	Company Invited	3		Small Business	Female	3	1	Deluxe	3	Married	2	1	1	1	0	Manager	19647
201992	0	37	Self Enquiry	1		Salaried	Male	3	1	Basic	3	Single	4	0	4	1	2	Executive	19680
201993	0	50	Self Enquiry	1	34	Small Business	Male	3	1	Basic	3	Married	2	1	1	0	1	Executive	18221
201994	0	34	Self Enquiry	1	15	Small Business	Fe Male	2	4	Standard	4	Unmarried	2	0	1	1	0	Senior Manager	23621
201995	1	24	Self Enquiry	3		Salaried	Female	3	3	Deluxe	3	Single	1	0	1	1	1	Manager	19577
201996	0	39	Self Enquiry	1		Large Business	Female	3	4	Deluxe	3	Single	2	0	1	1	1	Manager	19553
201997	0	32	Self Enquiry	3	16	Small Business	Male	2	3	Deluxe	3	Single	2	0	4	1	1	Manager	20396
201998	1	50	Company Invited	3	14	Large Business	Male	2	3	Deluxe	3	Married	4	1	5	0	0	Manager	21796
[truncated: 2,889 more rows]
