# Supplementary material for: Construction of a rural tourism information service management system for multi-source heterogeneous data processing
Source: PeerJ Comput Sci. 2023 Jun 9;9:e1334. doi: 10.7717/peerj-cs.1334 (PMC10280680; doi:10.7717/peerj-cs.1334)
Supplement: Supplemental Information 1 [file peerj-cs-09-1334-s001.zip › Dataset/Tourism.csv]

TIME	GEO	UNIT	PURPOSE	DURATION	PARTNER	Value	Flag and Footnotes
2009	European Union - 27 countries (from 2020)	Number	Total	1 night or over	Europe	:
2009	European Union - 27 countries (from 2020)	Number	Total	1 night or over	European Union - 28 countries (2013-2020)	:
2009	European Union - 27 countries (from 2020)	Number	Total	From 1 to 3 nights	Europe	:
2009	European Union - 27 countries (from 2020)	Number	Total	From 1 to 3 nights	European Union - 28 countries (2013-2020)	:
2009	European Union - 27 countries (from 2020)	Number	Total	4 nights or over	Europe	:
2009	European Union - 27 countries (from 2020)	Number	Total	4 nights or over	European Union - 28 countries (2013-2020)	:
2009	European Union - 27 countries (from 2020)	Number	Personal reasons	1 night or over	Europe	:
2009	European Union - 27 countries (from 2020)	Number	Personal reasons	1 night or over	European Union - 28 countries (2013-2020)	:
2009	European Union - 27 countries (from 2020)	Number	Personal reasons	From 1 to 3 nights	Europe	:
2009	European Union - 27 countries (from 2020)	Number	Personal reasons	From 1 to 3 nights	European Union - 28 countries (2013-2020)	:
2009	European Union - 27 countries (from 2020)	Number	Personal reasons	4 nights or over	Europe	:
2009	European Union - 27 countries (from 2020)	Number	Personal reasons	4 nights or over	European Union - 28 countries (2013-2020)	:
2009	European Union - 27 countries (from 2020)	Number	Professional, business	1 night or over	Europe	:
2009	European Union - 27 countries (from 2020)	Number	Professional, business	1 night or over	European Union - 28 countries (2013-2020)	:
2009	European Union - 27 countries (from 2020)	Number	Professional, business	From 1 to 3 nights	Europe	:
2009	European Union - 27 countries (from 2020)	Number	Professional, business	From 1 to 3 nights	European Union - 28 countries (2013-2020)	:
2009	European Union - 27 countries (from 2020)	Number	Professional, business	4 nights or over	Europe	:
2009	European Union - 27 countries (from 2020)	Number	Professional, business	4 nights or over	European Union - 28 countries (2013-2020)	:
2009	European Union - 27 countries (from 2020)	Number	Visits to friends and relatives	1 night or over	Europe	:
2009	European Union - 27 countries (from 2020)	Number	Visits to friends and relatives	1 night or over	European Union - 28 countries (2013-2020)	:
2009	European Union - 27 countries (from 2020)	Number	Visits to friends and relatives	From 1 to 3 nights	Europe	:
2009	European Union - 27 countries (from 2020)	Number	Visits to friends and relatives	From 1 to 3 nights	European Union - 28 countries (2013-2020)	:
2009	European Union - 27 countries (from 2020)	Number	Visits to friends and relatives	4 nights or over	Europe	:
2009	European Union - 27 countries (from 2020)	Number	Visits to friends and relatives	4 nights or over	European Union - 28 countries (2013-2020)	:
2009	Belgium	Number	Total	1 night or over	Europe	:
2009	Belgium	Number	Total	1 night or over	European Union - 28 countries (2013-2020)	:
2009	Belgium	Number	Total	From 1 to 3 nights	Europe	:
2009	Belgium	Number	Total	From 1 to 3 nights	European Union - 28 countries (2013-2020)	:
2009	Belgium	Number	Total	4 nights or over	Europe	:
2009	Belgium	Number	Total	4 nights or over	European Union - 28 countries (2013-2020)	:
2009	Belgium	Number	Personal reasons	1 night or over	Europe	:
2009	Belgium	Number	Personal reasons	1 night or over	European Union - 28 countries (2013-2020)	:
2009	Belgium	Number	Personal reasons	From 1 to 3 nights	Europe	:
2009	Belgium	Number	Personal reasons	From 1 to 3 nights	European Union - 28 countries (2013-2020)	:
2009	Belgium	Number	Personal reasons	4 nights or over	Europe	:
2009	Belgium	Number	Personal reasons	4 nights or over	European Union - 28 countries (2013-2020)	:
2009	Belgium	Number	Professional, business	1 night or over	Europe	:
2009	Belgium	Number	Professional, business	1 night or over	European Union - 28 countries (2013-2020)	:
2009	Belgium	Number	Professional, business	From 1 to 3 nights	Europe	:
2009	Belgium	Number	Professional, business	From 1 to 3 nights	European Union - 28 countries (2013-2020)	:
2009	Belgium	Number	Professional, business	4 nights or over	Europe	:
2009	Belgium	Number	Professional, business	4 nights or over	European Union - 28 countries (2013-2020)	:
2009	Belgium	Number	Visits to friends and relatives	1 night or over	Europe	:
2009	Belgium	Number	Visits to friends and relatives	1 night or over	European Union - 28 countries (2013-2020)	:
2009	Belgium	Number	Visits to friends and relatives	From 1 to 3 nights	Europe	:
2009	Belgium	Number	Visits to friends and relatives	From 1 to 3 nights	European Union - 28 countries (2013-2020)	:
2009	Belgium	Number	Visits to friends and relatives	4 nights or over	Europe	:
2009	Belgium	Number	Visits to friends and relatives	4 nights or over	European Union - 28 countries (2013-2020)	:
2009	Bulgaria	Number	Total	1 night or over	Europe	:
2009	Bulgaria	Number	Total	1 night or over	European Union - 28 countries (2013-2020)	:
2009	Bulgaria	Number	Total	From 1 to 3 nights	Europe	:
2009	Bulgaria	Number	Total	From 1 to 3 nights	European Union - 28 countries (2013-2020)	:
2009	Bulgaria	Number	Total	4 nights or over	Europe	:
2009	Bulgaria	Number	Total	4 nights or over	European Union - 28 countries (2013-2020)	:
2009	Bulgaria	Number	Personal reasons	1 night or over	Europe	:
2009	Bulgaria	Number	Personal reasons	1 night or over	European Union - 28 countries (2013-2020)	:
2009	Bulgaria	Number	Personal reasons	From 1 to 3 nights	Europe	:
2009	Bulgaria	Number	Personal reasons	From 1 to 3 nights	European Union - 28 countries (2013-2020)	:
2009	Bulgaria	Number	Personal reasons	4 nights or over	Europe	:
2009	Bulgaria	Number	Personal reasons	4 nights or over	European Union - 28 countries (2013-2020)	:
2009	Bulgaria	Number	Professional, business	1 night or over	Europe	:
2009	Bulgaria	Number	Professional, business	1 night or over	European Union - 28 countries (2013-2020)	:
2009	Bulgaria	Number	Professional, business	From 1 to 3 nights	Europe	:
2009	Bulgaria	Number	Professional, business	From 1 to 3 nights	European Union - 28 countries (2013-2020)	:
2009	Bulgaria	Number	Professional, business	4 nights or over	Europe	:
2009	Bulgaria	Number	Professional, business	4 nights or over	European Union - 28 countries (2013-2020)	:
2009	Bulgaria	Number	Visits to friends and relatives	1 night or over	Europe	:
2009	Bulgaria	Number	Visits to friends and relatives	1 night or over	European Union - 28 countries (2013-2020)	:
2009	Bulgaria	Number	Visits to friends and relatives	From 1 to 3 nights	Europe	:
2009	Bulgaria	Number	Visits to friends and relatives	From 1 to 3 nights	European Union - 28 countries (2013-2020)	:
2009	Bulgaria	Number	Visits to friends and relatives	4 nights or over	Europe	:
2009	Bulgaria	Number	Visits to friends and relatives	4 nights or over	European Union - 28 countries (2013-2020)	:
2009	Czechia	Number	Total	1 night or over	Europe	:
2009	Czechia	Number	Total	1 night or over	European Union - 28 countries (2013-2020)	:
2009	Czechia	Number	Total	From 1 to 3 nights	Europe	:
2009	Czechia	Number	Total	From 1 to 3 nights	European Union - 28 countries (2013-2020)	:
2009	Czechia	Number	Total	4 nights or over	Europe	:
2009	Czechia	Number	Total	4 nights or over	European Union - 28 countries (2013-2020)	:
2009	Czechia	Number	Personal reasons	1 night or over	Europe	:
2009	Czechia	Number	Personal reasons	1 night or over	European Union - 28 countries (2013-2020)	:
2009	Czechia	Number	Personal reasons	From 1 to 3 nights	Europe	:
2009	Czechia	Number	Personal reasons	From 1 to 3 nights	European Union - 28 countries (2013-2020)	:
2009	Czechia	Number	Personal reasons	4 nights or over	Europe	:
2009	Czechia	Number	Personal reasons	4 nights or over	European Union - 28 countries (2013-2020)	:
2009	Czechia	Number	Professional, business	1 night or over	Europe	:
2009	Czechia	Number	Professional, business	1 night or over	European Union - 28 countries (2013-2020)	:
2009	Czechia	Number	Professional, business	From 1 to 3 nights	Europe	:
2009	Czechia	Number	Professional, business	From 1 to 3 nights	European Union - 28 countries (2013-2020)	:
2009	Czechia	Number	Professional, business	4 nights or over	Europe	:
2009	Czechia	Number	Professional, business	4 nights or over	European Union - 28 countries (2013-2020)	:
2009	Czechia	Number	Visits to friends and relatives	1 night or over	Europe	:
2009	Czechia	Number	Visits to friends and relatives	1 night or over	European Union - 28 countries (2013-2020)	:
2009	Czechia	Number	Visits to friends and relatives	From 1 to 3 nights	Europe	:
2009	Czechia	Number	Visits to friends and relatives	From 1 to 3 nights	European Union - 28 countries (2013-2020)	:
2009	Czechia	Number	Visits to friends and relatives	4 nights or over	Europe	:
2009	Czechia	Number	Visits to friends and relatives	4 nights or over	European Union - 28 countries (2013-2020)	:
2009	Denmark	Number	Total	1 night or over	Europe	:
2009	Denmark	Number	Total	1 night or over	European Union - 28 countries (2013-2020)	:
2009	Denmark	Number	Total	From 1 to 3 nights	Europe	:
2009	Denmark	Number	Total	From 1 to 3 nights	European Union - 28 countries (2013-2020)	:
2009	Denmark	Number	Total	4 nights or over	Europe	:
2009	Denmark	Number	Total	4 nights or over	European Union - 28 countries (2013-2020)	:
2009	Denmark	Number	Personal reasons	1 night or over	Europe	:
2009	Denmark	Number	Personal reasons	1 night or over	European Union - 28 countries (2013-2020)	:
2009	Denmark	Number	Personal reasons	From 1 to 3 nights	Europe	:
2009	Denmark	Number	Personal reasons	From 1 to 3 nights	European Union - 28 countries (2013-2020)	:
2009	Denmark	Number	Personal reasons	4 nights or over	Europe	:
2009	Denmark	Number	Personal reasons	4 nights or over	European Union - 28 countries (2013-2020)	:
2009	Denmark	Number	Professional, business	1 night or over	Europe	:
2009	Denmark	Number	Professional, business	1 night or over	European Union - 28 countries (2013-2020)	:
2009	Denmark	Number	Professional, business	From 1 to 3 nights	Europe	:
2009	Denmark	Number	Professional, business	From 1 to 3 nights	European Union - 28 countries (2013-2020)	:
2009	Denmark	Number	Professional, business	4 nights or over	Europe	:
2009	Denmark	Number	Professional, business	4 nights or over	European Union - 28 countries (2013-2020)	:
2009	Denmark	Number	Visits to friends and relatives	1 night or over	Europe	:
2009	Denmark	Number	Visits to friends and relatives	1 night or over	European Union - 28 countries (2013-2020)	:
2009	Denmark	Number	Visits to friends and relatives	From 1 to 3 nights	Europe	:
2009	Denmark	Number	Visits to friends and relatives	From 1 to 3 nights	European Union - 28 countries (2013-2020)	:
2009	Denmark	Number	Visits to friends and relatives	4 nights or over	Europe	:
2009	Denmark	Number	Visits to friends and relatives	4 nights or over	European Union - 28 countries (2013-2020)	:
2009	Germany (until 1990 former territory of the FRG)	Number	Total	1 night or over	Europe	:
2009	Germany (until 1990 former territory of the FRG)	Number	Total	1 night or over	European Union - 28 countries (2013-2020)	:
2009	Germany (until 1990 former territory of the FRG)	Number	Total	From 1 to 3 nights	Europe	:
2009	Germany (until 1990 former territory of the FRG)	Number	Total	From 1 to 3 nights	European Union - 28 countries (2013-2020)	:
2009	Germany (until 1990 former territory of the FRG)	Number	Total	4 nights or over	Europe	:
2009	Germany (until 1990 former territory of the FRG)	Number	Total	4 nights or over	European Union - 28 countries (2013-2020)	:
2009	Germany (until 1990 former territory of the FRG)	Number	Personal reasons	1 night or over	Europe	:
2009	Germany (until 1990 former territory of the FRG)	Number	Personal reasons	1 night or over	European Union - 28 countries (2013-2020)	:
2009	Germany (until 1990 former territory of the FRG)	Number	Personal reasons	From 1 to 3 nights	Europe	:
2009	Germany (until 1990 former territory of the FRG)	Number	Personal reasons	From 1 to 3 nights	European Union - 28 countries (2013-2020)	:
2009	Germany (until 1990 former territory of the FRG)	Number	Personal reasons	4 nights or over	Europe	:
2009	Germany (until 1990 former territory of the FRG)	Number	Personal reasons	4 nights or over	European Union - 28 countries (2013-2020)	:
2009	Germany (until 1990 former territory of the FRG)	Number	Professional, business	1 night or over	Europe	:
2009	Germany (until 1990 former territory of the FRG)	Number	Professional, business	1 night or over	European Union - 28 countries (2013-2020)	:
2009	Germany (until 1990 former territory of the FRG)	Number	Professional, business	From 1 to 3 nights	Europe	:
2009	Germany (until 1990 former territory of the FRG)	Number	Professional, business	From 1 to 3 nights	European Union - 28 countries (2013-2020)	:
2009	Germany (until 1990 former territory of the FRG)	Number	Professional, business	4 nights or over	Europe	:
2009	Germany (until 1990 former territory of the FRG)	Number	Professional, business	4 nights or over	European Union - 28 countries (2013-2020)	:
2009	Germany (until 1990 former territory of the FRG)	Number	Visits to friends and relatives	1 night or over	Europe	:
2009	Germany (until 1990 former territory of the FRG)	Number	Visits to friends and relatives	1 night or over	European Union - 28 countries (2013-2020)	:
2009	Germany (until 1990 former territory of the FRG)	Number	Visits to friends and relatives	From 1 to 3 nights	Europe	:
2009	Germany (until 1990 former territory of the FRG)	Number	Visits to friends and relatives	From 1 to 3 nights	European Union - 28 countries (2013-2020)	:
2009	Germany (until 1990 former territory of the FRG)	Number	Visits to friends and relatives	4 nights or over	Europe	:
2009	Germany (until 1990 former territory of the FRG)	Number	Visits to friends and relatives	4 nights or over	European Union - 28 countries (2013-2020)	:
2009	Estonia	Number	Total	1 night or over	Europe	:
2009	Estonia	Number	Total	1 night or over	European Union - 28 countries (2013-2020)	:
2009	Estonia	Number	Total	From 1 to 3 nights	Europe	:
2009	Estonia	Number	Total	From 1 to 3 nights	European Union - 28 countries (2013-2020)	:
2009	Estonia	Number	Total	4 nights or over	Europe	:
2009	Estonia	Number	Total	4 nights or over	European Union - 28 countries (2013-2020)	:
2009	Estonia	Number	Personal reasons	1 night or over	Europe	:
2009	Estonia	Number	Personal reasons	1 night or over	European Union - 28 countries (2013-2020)	:
2009	Estonia	Number	Personal reasons	From 1 to 3 nights	Europe	:
2009	Estonia	Number	Personal reasons	From 1 to 3 nights	European Union - 28 countries (2013-2020)	:
2009	Estonia	Number	Personal reasons	4 nights or over	Europe	:
2009	Estonia	Number	Personal reasons	4 nights or over	European Union - 28 countries (2013-2020)	:
2009	Estonia	Number	Professional, business	1 night or over	Europe	:
2009	Estonia	Number	Professional, business	1 night or over	European Union - 28 countries (2013-2020)	:
2009	Estonia	Number	Professional, business	From 1 to 3 nights	Europe	:
2009	Estonia	Number	Professional, business	From 1 to 3 nights	European Union - 28 countries (2013-2020)	:
2009	Estonia	Number	Professional, business	4 nights or over	Europe	:
2009	Estonia	Number	Professional, business	4 nights or over	European Union - 28 countries (2013-2020)	:
2009	Estonia	Number	Visits to friends and relatives	1 night or over	Europe	:
2009	Estonia	Number	Visits to friends and relatives	1 night or over	European Union - 28 countries (2013-2020)	:
2009	Estonia	Number	Visits to friends and relatives	From 1 to 3 nights	Europe	:
2009	Estonia	Number	Visits to friends and relatives	From 1 to 3 nights	European Union - 28 countries (2013-2020)	:
2009	Estonia	Number	Visits to friends and relatives	4 nights or over	Europe	:
2009	Estonia	Number	Visits to friends and relatives	4 nights or over	European Union - 28 countries (2013-2020)	:
2009	Ireland	Number	Total	1 night or over	Europe	:
2009	Ireland	Number	Total	1 night or over	European Union - 28 countries (2013-2020)	:
2009	Ireland	Number	Total	From 1 to 3 nights	Europe	:
2009	Ireland	Number	Total	From 1 to 3 nights	European Union - 28 countries (2013-2020)	:
2009	Ireland	Number	Total	4 nights or over	Europe	:
2009	Ireland	Number	Total	4 nights or over	European Union - 28 countries (2013-2020)	:
2009	Ireland	Number	Personal reasons	1 night or over	Europe	:
2009	Ireland	Number	Personal reasons	1 night or over	European Union - 28 countries (2013-2020)	:
2009	Ireland	Number	Personal reasons	From 1 to 3 nights	Europe	:
2009	Ireland	Number	Personal reasons	From 1 to 3 nights	European Union - 28 countries (2013-2020)	:
2009	Ireland	Number	Personal reasons	4 nights or over	Europe	:
2009	Ireland	Number	Personal reasons	4 nights or over	European Union - 28 countries (2013-2020)	:
2009	Ireland	Number	Professional, business	1 night or over	Europe	:
2009	Ireland	Number	Professional, business	1 night or over	European Union - 28 countries (2013-2020)	:
2009	Ireland	Number	Professional, business	From 1 to 3 nights	Europe	:
2009	Ireland	Number	Professional, business	From 1 to 3 nights	European Union - 28 countries (2013-2020)	:
2009	Ireland	Number	Professional, business	4 nights or over	Europe	:
2009	Ireland	Number	Professional, business	4 nights or over	European Union - 28 countries (2013-2020)	:
2009	Ireland	Number	Visits to friends and relatives	1 night or over	Europe	:
2009	Ireland	Number	Visits to friends and relatives	1 night or over	European Union - 28 countries (2013-2020)	:
2009	Ireland	Number	Visits to friends and relatives	From 1 to 3 nights	Europe	:
2009	Ireland	Number	Visits to friends and relatives	From 1 to 3 nights	European Union - 28 countries (2013-2020)	:
2009	Ireland	Number	Visits to friends and relatives	4 nights or over	Europe	:
2009	Ireland	Number	Visits to friends and relatives	4 nights or over	European Union - 28 countries (2013-2020)	:
2009	Greece	Number	Total	1 night or over	Europe	:
2009	Greece	Number	Total	1 night or over	European Union - 28 countries (2013-2020)	:
2009	Greece	Number	Total	From 1 to 3 nights	Europe	:
2009	Greece	Number	Total	From 1 to 3 nights	European Union - 28 countries (2013-2020)	:
2009	Greece	Number	Total	4 nights or over	Europe	:
2009	Greece	Number	Total	4 nights or over	European Union - 28 countries (2013-2020)	:
2009	Greece	Number	Personal reasons	1 night or over	Europe	:
2009	Greece	Number	Personal reasons	1 night or over	European Union - 28 countries (2013-2020)	:
2009	Greece	Number	Personal reasons	From 1 to 3 nights	Europe	:
2009	Greece	Number	Personal reasons	From 1 to 3 nights	European Union - 28 countries (2013-2020)	:
2009	Greece	Number	Personal reasons	4 nights or over	Europe	:
2009	Greece	Number	Personal reasons	4 nights or over	European Union - 28 countries (2013-2020)	:
2009	Greece	Number	Professional, business	1 night or over	Europe	:
2009	Greece	Number	Professional, business	1 night or over	European Union - 28 countries (2013-2020)	:
2009	Greece	Number	Professional, business	From 1 to 3 nights	Europe	:
2009	Greece	Number	Professional, business	From 1 to 3 nights	European Union - 28 countries (2013-2020)	:
2009	Greece	Number	Professional, business	4 nights or over	Europe	:
2009	Greece	Number	Professional, business	4 nights or over	European Union - 28 countries (2013-2020)	:
2009	Greece	Number	Visits to friends and relatives	1 night or over	Europe	:
2009	Greece	Number	Visits to friends and relatives	1 night or over	European Union - 28 countries (2013-2020)	:
2009	Greece	Number	Visits to friends and relatives	From 1 to 3 nights	Europe	:
2009	Greece	Number	Visits to friends and relatives	From 1 to 3 nights	European Union - 28 countries (2013-2020)	:
2009	Greece	Number	Visits to friends and relatives	4 nights or over	Europe	:
2009	Greece	Number	Visits to friends and relatives	4 nights or over	European Union - 28 countries (2013-2020)	:
2009	Spain	Number	Total	1 night or over	Europe	:
2009	Spain	Number	Total	1 night or over	European Union - 28 countries (2013-2020)	:
2009	Spain	Number	Total	From 1 to 3 nights	Europe	:
2009	Spain	Number	Total	From 1 to 3 nights	European Union - 28 countries (2013-2020)	:
2009	Spain	Number	Total	4 nights or over	Europe	:
2009	Spain	Number	Total	4 nights or over	European Union - 28 countries (2013-2020)	:
2009	Spain	Number	Personal reasons	1 night or over	Europe	:
2009	Spain	Number	Personal reasons	1 night or over	European Union - 28 countries (2013-2020)	:
2009	Spain	Number	Personal reasons	From 1 to 3 nights	Europe	:
2009	Spain	Number	Personal reasons	From 1 to 3 nights	European Union - 28 countries (2013-2020)	:
2009	Spain	Number	Personal reasons	4 nights or over	Europe	:
2009	Spain	Number	Personal reasons	4 nights or over	European Union - 28 countries (2013-2020)	:
2009	Spain	Number	Professional, business	1 night or over	Europe	:
2009	Spain	Number	Professional, business	1 night or over	European Union - 28 countries (2013-2020)	:
2009	Spain	Number	Professional, business	From 1 to 3 nights	Europe	:
2009	Spain	Number	Professional, business	From 1 to 3 nights	European Union - 28 countries (2013-2020)	:
2009	Spain	Number	Professional, business	4 nights or over	Europe	:
2009	Spain	Number	Professional, business	4 nights or over	European Union - 28 countries (2013-2020)	:
2009	Spain	Number	Visits to friends and relatives	1 night or over	Europe	:
2009	Spain	Number	Visits to friends and relatives	1 night or over	European Union - 28 countries (2013-2020)	:
2009	Spain	Number	Visits to friends and relatives	From 1 to 3 nights	Europe	:
2009	Spain	Number	Visits to friends and relatives	From 1 to 3 nights	European Union - 28 countries (2013-2020)	:
2009	Spain	Number	Visits to friends and relatives	4 nights or over	Europe	:
2009	Spain	Number	Visits to friends and relatives	4 nights or over	European Union - 28 countries (2013-2020)	:
2009	France	Number	Total	1 night or over	Europe	:
2009	France	Number	Total	1 night or over	European Union - 28 countries (2013-2020)	:
2009	France	Number	Total	From 1 to 3 nights	Europe	:
2009	France	Number	Total	From 1 to 3 nights	European Union - 28 countries (2013-2020)	:
2009	France	Number	Total	4 nights or over	Europe	:
2009	France	Number	Total	4 nights or over	European Union - 28 countries (2013-2020)	:
2009	France	Number	Personal reasons	1 night or over	Europe	:
2009	France	Number	Personal reasons	1 night or over	European Union - 28 countries (2013-2020)	:
2009	France	Number	Personal reasons	From 1 to 3 nights	Europe	:
2009	France	Number	Personal reasons	From 1 to 3 nights	European Union - 28 countries (2013-2020)	:
2009	France	Number	Personal reasons	4 nights or over	Europe	:
2009	France	Number	Personal reasons	4 nights or over	European Union - 28 countries (2013-2020)	:
2009	France	Number	Professional, business	1 night or over	Europe	:
2009	France	Number	Professional, business	1 night or over	European Union - 28 countries (2013-2020)	:
2009	France	Number	Professional, business	From 1 to 3 nights	Europe	:
2009	France	Number	Professional, business	From 1 to 3 nights	European Union - 28 countries (2013-2020)	:
2009	France	Number	Professional, business	4 nights or over	Europe	:
2009	France	Number	Professional, business	4 nights or over	European Union - 28 countries (2013-2020)	:
2009	France	Number	Visits to friends and relatives	1 night or over	Europe	:
2009	France	Number	Visits to friends and relatives	1 night or over	European Union - 28 countries (2013-2020)	:
2009	France	Number	Visits to friends and relatives	From 1 to 3 nights	Europe	:
2009	France	Number	Visits to friends and relatives	From 1 to 3 nights	European Union - 28 countries (2013-2020)	:
2009	France	Number	Visits to friends and relatives	4 nights or over	Europe	:
2009	France	Number	Visits to friends and relatives	4 nights or over	European Union - 28 countries (2013-2020)	:
2009	Croatia	Number	Total	1 night or over	Europe	:
2009	Croatia	Number	Total	1 night or over	European Union - 28 countries (2013-2020)	:
2009	Croatia	Number	Total	From 1 to 3 nights	Europe	:
2009	Croatia	Number	Total	From 1 to 3 nights	European Union - 28 countries (2013-2020)	:
2009	Croatia	Number	Total	4 nights or over	Europe	:
2009	Croatia	Number	Total	4 nights or over	European Union - 28 countries (2013-2020)	:
2009	Croatia	Number	Personal reasons	1 night or over	Europe	:
2009	Croatia	Number	Personal reasons	1 night or over	European Union - 28 countries (2013-2020)	:
2009	Croatia	Number	Personal reasons	From 1 to 3 nights	Europe	:
2009	Croatia	Number	Personal reasons	From 1 to 3 nights	European Union - 28 countries (2013-2020)	:
2009	Croatia	Number	Personal reasons	4 nights or over	Europe	:
2009	Croatia	Number	Personal reasons	4 nights or over	European Union - 28 countries (2013-2020)	:
2009	Croatia	Number	Professional, business	1 night or over	Europe	:
2009	Croatia	Number	Professional, business	1 night or over	European Union - 28 countries (2013-2020)	:
2009	Croatia	Number	Professional, business	From 1 to 3 nights	Europe	:
2009	Croatia	Number	Professional, business	From 1 to 3 nights	European Union - 28 countries (2013-2020)	:
2009	Croatia	Number	Professional, business	4 nights or over	Europe	:
2009	Croatia	Number	Professional, business	4 nights or over	European Union - 28 countries (2013-2020)	:
2009	Croatia	Number	Visits to friends and relatives	1 night or over	Europe	:
2009	Croatia	Number	Visits to friends and relatives	1 night or over	European Union - 28 countries (2013-2020)	:
2009	Croatia	Number	Visits to friends and relatives	From 1 to 3 nights	Europe	:
2009	Croatia	Number	Visits to friends and relatives	From 1 to 3 nights	European Union - 28 countries (2013-2020)	:
2009	Croatia	Number	Visits to friends and relatives	4 nights or over	Europe	:
2009	Croatia	Number	Visits to friends and relatives	4 nights or over	European Union - 28 countries (2013-2020)	:
2009	Italy	Number	Total	1 night or over	Europe	:
2009	Italy	Number	Total	1 night or over	European Union - 28 countries (2013-2020)	:
2009	Italy	Number	Total	From 1 to 3 nights	Europe	:
2009	Italy	Number	Total	From 1 to 3 nights	European Union - 28 countries (2013-2020)	:
2009	Italy	Number	Total	4 nights or over	Europe	:
2009	Italy	Number	Total	4 nights or over	European Union - 28 countries (2013-2020)	:
2009	Italy	Number	Personal reasons	1 night or over	Europe	:
2009	Italy	Number	Personal reasons	1 night or over	European Union - 28 countries (2013-2020)	:
2009	Italy	Number	Personal reasons	From 1 to 3 nights	Europe	:
2009	Italy	Number	Personal reasons	From 1 to 3 nights	European Union - 28 countries (2013-2020)	:
2009	Italy	Number	Personal reasons	4 nights or over	Europe	:
2009	Italy	Number	Personal reasons	4 nights or over	European Union - 28 countries (2013-2020)	:
2009	Italy	Number	Professional, business	1 night or over	Europe	:
2009	Italy	Number	Professional, business	1 night or over	European Union - 28 countries (2013-2020)	:
2009	Italy	Number	Professional, business	From 1 to 3 nights	Europe	:
2009	Italy	Number	Professional, business	From 1 to 3 nights	European Union - 28 countries (2013-2020)	:
2009	Italy	Number	Professional, business	4 nights or over	Europe	:
2009	Italy	Number	Professional, business	4 nights or over	European Union - 28 countries (2013-2020)	:
2009	Italy	Number	Visits to friends and relatives	1 night or over	Europe	:
2009	Italy	Number	Visits to friends and relatives	1 night or over	European Union - 28 countries (2013-2020)	:
2009	Italy	Number	Visits to friends and relatives	From 1 to 3 nights	Europe	:
2009	Italy	Number	Visits to friends and relatives	From 1 to 3 nights	European Union - 28 countries (2013-2020)	:
2009	Italy	Number	Visits to friends and relatives	4 nights or over	Europe	:
2009	Italy	Number	Visits to friends and relatives	4 nights or over	European Union - 28 countries (2013-2020)	:
2009	Cyprus	Number	Total	1 night or over	Europe	:
2009	Cyprus	Number	Total	1 night or over	European Union - 28 countries (2013-2020)	:
2009	Cyprus	Number	Total	From 1 to 3 nights	Europe	:
2009	Cyprus	Number	Total	From 1 to 3 nights	European Union - 28 countries (2013-2020)	:
2009	Cyprus	Number	Total	4 nights or over	Europe	:
2009	Cyprus	Number	Total	4 nights or over	European Union - 28 countries (2013-2020)	:
2009	Cyprus	Number	Personal reasons	1 night or over	Europe	:
2009	Cyprus	Number	Personal reasons	1 night or over	European Union - 28 countries (2013-2020)	:
2009	Cyprus	Number	Personal reasons	From 1 to 3 nights	Europe	:
2009	Cyprus	Number	Personal reasons	From 1 to 3 nights	European Union - 28 countries (2013-2020)	:
2009	Cyprus	Number	Personal reasons	4 nights or over	Europe	:
2009	Cyprus	Number	Personal reasons	4 nights or over	European Union - 28 countries (2013-2020)	:
2009	Cyprus	Number	Professional, business	1 night or over	Europe	:
2009	Cyprus	Number	Professional, business	1 night or over	European Union - 28 countries (2013-2020)	:
2009	Cyprus	Number	Professional, business	From 1 to 3 nights	Europe	:
2009	Cyprus	Number	Professional, business	From 1 to 3 nights	European Union - 28 countries (2013-2020)	:
2009	Cyprus	Number	Professional, business	4 nights or over	Europe	:
2009	Cyprus	Number	Professional, business	4 nights or over	European Union - 28 countries (2013-2020)	:
2009	Cyprus	Number	Visits to friends and relatives	1 night or over	Europe	:
2009	Cyprus	Number	Visits to friends and relatives	1 night or over	European Union - 28 countries (2013-2020)	:
2009	Cyprus	Number	Visits to friends and relatives	From 1 to 3 nights	Europe	:
2009	Cyprus	Number	Visits to friends and relatives	From 1 to 3 nights	European Union - 28 countries (2013-2020)	:
2009	Cyprus	Number	Visits to friends and relatives	4 nights or over	Europe	:
2009	Cyprus	Number	Visits to friends and relatives	4 nights or over	European Union - 28 countries (2013-2020)	:
2009	Latvia	Number	Total	1 night or over	Europe	:
2009	Latvia	Number	Total	1 night or over	European Union - 28 countries (2013-2020)	:
2009	Latvia	Number	Total	From 1 to 3 nights	Europe	:
2009	Latvia	Number	Total	From 1 to 3 nights	European Union - 28 countries (2013-2020)	:
2009	Latvia	Number	Total	4 nights or over	Europe	:
2009	Latvia	Number	Total	4 nights or over	European Union - 28 countries (2013-2020)	:
2009	Latvia	Number	Personal reasons	1 night or over	Europe	:
2009	Latvia	Number	Personal reasons	1 night or over	European Union - 28 countries (2013-2020)	:
2009	Latvia	Number	Personal reasons	From 1 to 3 nights	Europe	:
2009	Latvia	Number	Personal reasons	From 1 to 3 nights	European Union - 28 countries (2013-2020)	:
2009	Latvia	Number	Personal reasons	4 nights or over	Europe	:
2009	Latvia	Number	Personal reasons	4 nights or over	European Union - 28 countries (2013-2020)	:
2009	Latvia	Number	Professional, business	1 night or over	Europe	:
2009	Latvia	Number	Professional, business	1 night or over	European Union - 28 countries (2013-2020)	:
2009	Latvia	Number	Professional, business	From 1 to 3 nights	Europe	:
2009	Latvia	Number	Professional, business	From 1 to 3 nights	European Union - 28 countries (2013-2020)	:
2009	Latvia	Number	Professional, business	4 nights or over	Europe	:
2009	Latvia	Number	Professional, business	4 nights or over	European Union - 28 countries (2013-2020)	:
2009	Latvia	Number	Visits to friends and relatives	1 night or over	Europe	:
2009	Latvia	Number	Visits to friends and relatives	1 night or over	European Union - 28 countries (2013-2020)	:
2009	Latvia	Number	Visits to friends and relatives	From 1 to 3 nights	Europe	:
2009	Latvia	Number	Visits to friends and relatives	From 1 to 3 nights	European Union - 28 countries (2013-2020)	:
2009	Latvia	Number	Visits to friends and relatives	4 nights or over	Europe	:
2009	Latvia	Number	Visits to friends and relatives	4 nights or over	European Union - 28 countries (2013-2020)	:
2009	Lithuania	Number	Total	1 night or over	Europe	:
2009	Lithuania	Number	Total	1 night or over	European Union - 28 countries (2013-2020)	:
2009	Lithuania	Number	Total	From 1 to 3 nights	Europe	:
2009	Lithuania	Number	Total	From 1 to 3 nights	European Union - 28 countries (2013-2020)	:
2009	Lithuania	Number	Total	4 nights or over	Europe	:
2009	Lithuania	Number	Total	4 nights or over	European Union - 28 countries (2013-2020)	:
2009	Lithuania	Number	Personal reasons	1 night or over	Europe	:
2009	Lithuania	Number	Personal reasons	1 night or over	European Union - 28 countries (2013-2020)	:
2009	Lithuania	Number	Personal reasons	From 1 to 3 nights	Europe	:
2009	Lithuania	Number	Personal reasons	From 1 to 3 nights	European Union - 28 countries (2013-2020)	:
2009	Lithuania	Number	Personal reasons	4 nights or over	Europe	:
2009	Lithuania	Number	Personal reasons	4 nights or over	European Union - 28 countries (2013-2020)	:
2009	Lithuania	Number	Professional, business	1 night or over	Europe	:
2009	Lithuania	Number	Professional, business	1 night or over	European Union - 28 countries (2013-2020)	:
2009	Lithuania	Number	Professional, business	From 1 to 3 nights	Europe	:
2009	Lithuania	Number	Professional, business	From 1 to 3 nights	European Union - 28 countries (2013-2020)	:
2009	Lithuania	Number	Professional, business	4 nights or over	Europe	:
2009	Lithuania	Number	Professional, business	4 nights or over	European Union - 28 countries (2013-2020)	:
2009	Lithuania	Number	Visits to friends and relatives	1 night or over	Europe	:
2009	Lithuania	Number	Visits to friends and relatives	1 night or over	European Union - 28 countries (2013-2020)	:
2009	Lithuania	Number	Visits to friends and relatives	From 1 to 3 nights	Europe	:
2009	Lithuania	Number	Visits to friends and relatives	From 1 to 3 nights	European Union - 28 countries (2013-2020)	:
2009	Lithuania	Number	Visits to friends and relatives	4 nights or over	Europe	:
2009	Lithuania	Number	Visits to friends and relatives	4 nights or over	European Union - 28 countries (2013-2020)	:
2009	Luxembourg	Number	Total	1 night or over	Europe	:
2009	Luxembourg	Number	Total	1 night or over	European Union - 28 countries (2013-2020)	:
2009	Luxembourg	Number	Total	From 1 to 3 nights	Europe	:
2009	Luxembourg	Number	Total	From 1 to 3 nights	European Union - 28 countries (2013-2020)	:
2009	Luxembourg	Number	Total	4 nights or over	Europe	:
2009	Luxembourg	Number	Total	4 nights or over	European Union - 28 countries (2013-2020)	:
2009	Luxembourg	Number	Personal reasons	1 night or over	Europe	:
2009	Luxembourg	Number	Personal reasons	1 night or over	European Union - 28 countries (2013-2020)	:
2009	Luxembourg	Number	Personal reasons	From 1 to 3 nights	Europe	:
2009	Luxembourg	Number	Personal reasons	From 1 to 3 nights	European Union - 28 countries (2013-2020)	:
2009	Luxembourg	Number	Personal reasons	4 nights or over	Europe	:
2009	Luxembourg	Number	Personal reasons	4 nights or over	European Union - 28 countries (2013-2020)	:
2009	Luxembourg	Number	Professional, business	1 night or over	Europe	:
2009	Luxembourg	Number	Professional, business	1 night or over	European Union - 28 countries (2013-2020)	:
2009	Luxembourg	Number	Professional, business	From 1 to 3 nights	Europe	:
2009	Luxembourg	Number	Professional, business	From 1 to 3 nights	European Union - 28 countries (2013-2020)	:
2009	Luxembourg	Number	Professional, business	4 nights or over	Europe	:
2009	Luxembourg	Number	Professional, business	4 nights or over	European Union - 28 countries (2013-2020)	:
2009	Luxembourg	Number	Visits to friends and relatives	1 night or over	Europe	:
2009	Luxembourg	Number	Visits to friends and relatives	1 night or over	European Union - 28 countries (2013-2020)	:
2009	Luxembourg	Number	Visits to friends and relatives	From 1 to 3 nights	Europe	:
2009	Luxembourg	Number	Visits to friends and relatives	From 1 to 3 nights	European Union - 28 countries (2013-2020)	:
2009	Luxembourg	Number	Visits to friends and relatives	4 nights or over	Europe	:
2009	Luxembourg	Number	Visits to friends and relatives	4 nights or over	European Union - 28 countries (2013-2020)	:
2009	Hungary	Number	Total	1 night or over	Europe	:
2009	Hungary	Number	Total	1 night or over	European Union - 28 countries (2013-2020)	:
2009	Hungary	Number	Total	From 1 to 3 nights	Europe	:
2009	Hungary	Number	Total	From 1 to 3 nights	European Union - 28 countries (2013-2020)	:
2009	Hungary	Number	Total	4 nights or over	Europe	:
2009	Hungary	Number	Total	4 nights or over	European Union - 28 countries (2013-2020)	:
2009	Hungary	Number	Personal reasons	1 night or over	Europe	:
2009	Hungary	Number	Personal reasons	1 night or over	European Union - 28 countries (2013-2020)	:
2009	Hungary	Number	Personal reasons	From 1 to 3 nights	Europe	:
2009	Hungary	Number	Personal reasons	From 1 to 3 nights	European Union - 28 countries (2013-2020)	:
2009	Hungary	Number	Personal reasons	4 nights or over	Europe	:
2009	Hungary	Number	Personal reasons	4 nights or over	European Union - 28 countries (2013-2020)	:
2009	Hungary	Number	Professional, business	1 night or over	Europe	:
2009	Hungary	Number	Professional, business	1 night or over	European Union - 28 countries (2013-2020)	:
2009	Hungary	Number	Professional, business	From 1 to 3 nights	Europe	:
2009	Hungary	Number	Professional, business	From 1 to 3 nights	European Union - 28 countries (2013-2020)	:
2009	Hungary	Number	Professional, business	4 nights or over	Europe	:
2009	Hungary	Number	Professional, business	4 nights or over	European Union - 28 countries (2013-2020)	:
2009	Hungary	Number	Visits to friends and relatives	1 night or over	Europe	:
2009	Hungary	Number	Visits to friends and relatives	1 night or over	European Union - 28 countries (2013-2020)	:
2009	Hungary	Number	Visits to friends and relatives	From 1 to 3 nights	Europe	:
2009	Hungary	Number	Visits to friends and relatives	From 1 to 3 nights	European Union - 28 countries (2013-2020)	:
2009	Hungary	Number	Visits to friends and relatives	4 nights or over	Europe	:
2009	Hungary	Number	Visits to friends and relatives	4 nights or over	European Union - 28 countries (2013-2020)	:
2009	Malta	Number	Total	1 night or over	Europe	:
2009	Malta	Number	Total	1 night or over	European Union - 28 countries (2013-2020)	:
2009	Malta	Number	Total	From 1 to 3 nights	Europe	:
2009	Malta	Number	Total	From 1 to 3 nights	European Union - 28 countries (2013-2020)	:
2009	Malta	Number	Total	4 nights or over	Europe	:
2009	Malta	Number	Total	4 nights or over	European Union - 28 countries (2013-2020)	:
2009	Malta	Number	Personal reasons	1 night or over	Europe	:
2009	Malta	Number	Personal reasons	1 night or over	European Union - 28 countries (2013-2020)	:
2009	Malta	Number	Personal reasons	From 1 to 3 nights	Europe	:
2009	Malta	Number	Personal reasons	From 1 to 3 nights	European Union - 28 countries (2013-2020)	:
2009	Malta	Number	Personal reasons	4 nights or over	Europe	:
2009	Malta	Number	Personal reasons	4 nights or over	European Union - 28 countries (2013-2020)	:
2009	Malta	Number	Professional, business	1 night or over	Europe	:
2009	Malta	Number	Professional, business	1 night or over	European Union - 28 countries (2013-2020)	:
2009	Malta	Number	Professional, business	From 1 to 3 nights	Europe	:
2009	Malta	Number	Professional, business	From 1 to 3 nights	European Union - 28 countries (2013-2020)	:
2009	Malta	Number	Professional, business	4 nights or over	Europe	:
2009	Malta	Number	Professional, business	4 nights or over	European Union - 28 countries (2013-2020)	:
2009	Malta	Number	Visits to friends and relatives	1 night or over	Europe	:
2009	Malta	Number	Visits to friends and relatives	1 night or over	European Union - 28 countries (2013-2020)	:
2009	Malta	Number	Visits to friends and relatives	From 1 to 3 nights	Europe	:
2009	Malta	Number	Visits to friends and relatives	From 1 to 3 nights	European Union - 28 countries (2013-2020)	:
2009	Malta	Number	Visits to friends and relatives	4 nights or over	Europe	:
2009	Malta	Number	Visits to friends and relatives	4 nights or over	European Union - 28 countries (2013-2020)	:
2009	Netherlands	Number	Total	1 night or over	Europe	:
2009	Netherlands	Number	Total	1 night or over	European Union - 28 countries (2013-2020)	:
2009	Netherlands	Number	Total	From 1 to 3 nights	Europe	:
2009	Netherlands	Number	Total	From 1 to 3 nights	European Union - 28 countries (2013-2020)	:
2009	Netherlands	Number	Total	4 nights or over	Europe	:
2009	Netherlands	Number	Total	4 nights or over	European Union - 28 countries (2013-2020)	:
2009	Netherlands	Number	Personal reasons	1 night or over	Europe	:
2009	Netherlands	Number	Personal reasons	1 night or over	European Union - 28 countries (2013-2020)	:
2009	Netherlands	Number	Personal reasons	From 1 to 3 nights	Europe	:
2009	Netherlands	Number	Personal reasons	From 1 to 3 nights	European Union - 28 countries (2013-2020)	:
2009	Netherlands	Number	Personal reasons	4 nights or over	Europe	:
2009	Netherlands	Number	Personal reasons	4 nights or over	European Union - 28 countries (2013-2020)	:
2009	Netherlands	Number	Professional, business	1 night or over	Europe	:
2009	Netherlands	Number	Professional, business	1 night or over	European Union - 28 countries (2013-2020)	:
2009	Netherlands	Number	Professional, business	From 1 to 3 nights	Europe	:
2009	Netherlands	Number	Professional, business	From 1 to 3 nights	European Union - 28 countries (2013-2020)	:
2009	Netherlands	Number	Professional, business	4 nights or over	Europe	:
2009	Netherlands	Number	Professional, business	4 nights or over	European Union - 28 countries (2013-2020)	:
2009	Netherlands	Number	Visits to friends and relatives	1 night or over	Europe	:
2009	Netherlands	Number	Visits to friends and relatives	1 night or over	European Union - 28 countries (2013-2020)	:
2009	Netherlands	Number	Visits to friends and relatives	From 1 to 3 nights	Europe	:
2009	Netherlands	Number	Visits to friends and relatives	From 1 to 3 nights	European Union - 28 countries (2013-2020)	:
2009	Netherlands	Number	Visits to friends and relatives	4 nights or over	Europe	:
2009	Netherlands	Number	Visits to friends and relatives	4 nights or over	European Union - 28 countries (2013-2020)	:
2009	Austria	Number	Total	1 night or over	Europe	:
2009	Austria	Number	Total	1 night or over	European Union - 28 countries (2013-2020)	:
2009	Austria	Number	Total	From 1 to 3 nights	Europe	:
2009	Austria	Number	Total	From 1 to 3 nights	European Union - 28 countries (2013-2020)	:
2009	Austria	Number	Total	4 nights or over	Europe	:
2009	Austria	Number	Total	4 nights or over	European Union - 28 countries (2013-2020)	:
2009	Austria	Number	Personal reasons	1 night or over	Europe	:
2009	Austria	Number	Personal reasons	1 night or over	European Union - 28 countries (2013-2020)	:
2009	Austria	Number	Personal reasons	From 1 to 3 nights	Europe	:
2009	Austria	Number	Personal reasons	From 1 to 3 nights	European Union - 28 countries (2013-2020)	:
2009	Austria	Number	Personal reasons	4 nights or over	Europe	:
2009	Austria	Number	Personal reasons	4 nights or over	European Union - 28 countries (2013-2020)	:
2009	Austria	Number	Professional, business	1 night or over	Europe	:
2009	Austria	Number	Professional, business	1 night or over	European Union - 28 countries (2013-2020)	:
2009	Austria	Number	Professional, business	From 1 to 3 nights	Europe	:
2009	Austria	Number	Professional, business	From 1 to 3 nights	European Union - 28 countries (2013-2020)	:
2009	Austria	Number	Professional, business	4 nights or over	Europe	:
2009	Austria	Number	Professional, business	4 nights or over	European Union - 28 countries (2013-2020)	:
2009	Austria	Number	Visits to friends and relatives	1 night or over	Europe	:
2009	Austria	Number	Visits to friends and relatives	1 night or over	European Union - 28 countries (2013-2020)	:
2009	Austria	Number	Visits to friends and relatives	From 1 to 3 nights	Europe	:
2009	Austria	Number	Visits to friends and relatives	From 1 to 3 nights	European Union - 28 countries (2013-2020)	:
2009	Austria	Number	Visits to friends and relatives	4 nights or over	Europe	:
2009	Austria	Number	Visits to friends and relatives	4 nights or over	European Union - 28 countries (2013-2020)	:
2009	Poland	Number	Total	1 night or over	Europe	:
2009	Poland	Number	Total	1 night or over	European Union - 28 countries (2013-2020)	:
2009	Poland	Number	Total	From 1 to 3 nights	Europe	:
2009	Poland	Number	Total	From 1 to 3 nights	European Union - 28 countries (2013-2020)	:
2009	Poland	Number	Total	4 nights or over	Europe	:
2009	Poland	Number	Total	4 nights or over	European Union - 28 countries (2013-2020)	:
2009	Poland	Number	Personal reasons	1 night or over	Europe	:
2009	Poland	Number	Personal reasons	1 night or over	European Union - 28 countries (2013-2020)	:
2009	Poland	Number	Personal reasons	From 1 to 3 nights	Europe	:
2009	Poland	Number	Personal reasons	From 1 to 3 nights	European Union - 28 countries (2013-2020)	:
2009	Poland	Number	Personal reasons	4 nights or over	Europe	:
2009	Poland	Number	Personal reasons	4 nights or over	European Union - 28 countries (2013-2020)	:
2009	Poland	Number	Professional, business	1 night or over	Europe	:
2009	Poland	Number	Professional, business	1 night or over	European Union - 28 countries (2013-2020)	:
2009	Poland	Number	Professional, business	From 1 to 3 nights	Europe	:
2009	Poland	Number	Professional, business	From 1 to 3 nights	European Union - 28 countries (2013-2020)	:
2009	Poland	Number	Professional, business	4 nights or over	Europe	:
2009	Poland	Number	Professional, business	4 nights or over	European Union - 28 countries (2013-2020)	:
2009	Poland	Number	Visits to friends and relatives	1 night or over	Europe	:
2009	Poland	Number	Visits to friends and relatives	1 night or over	European Union - 28 countries (2013-2020)	:
2009	Poland	Number	Visits to friends and relatives	From 1 to 3 nights	Europe	:
2009	Poland	Number	Visits to friends and relatives	From 1 to 3 nights	European Union - 28 countries (2013-2020)	:
2009	Poland	Number	Visits to friends and relatives	4 nights or over	Europe	:
2009	Poland	Number	Visits to friends and relatives	4 nights or over	European Union - 28 countries (2013-2020)	:
2009	Portugal	Number	Total	1 night or over	Europe	:
2009	Portugal	Number	Total	1 night or over	European Union - 28 countries (2013-2020)	:
2009	Portugal	Number	Total	From 1 to 3 nights	Europe	:
2009	Portugal	Number	Total	From 1 to 3 nights	European Union - 28 countries (2013-2020)	:
2009	Portugal	Number	Total	4 nights or over	Europe	:
2009	Portugal	Number	Total	4 nights or over	European Union - 28 countries (2013-2020)	:
2009	Portugal	Number	Personal reasons	1 night or over	Europe	:
2009	Portugal	Number	Personal reasons	1 night or over	European Union - 28 countries (2013-2020)	:
2009	Portugal	Number	Personal reasons	From 1 to 3 nights	Europe	:
2009	Portugal	Number	Personal reasons	From 1 to 3 nights	European Union - 28 countries (2013-2020)	:
2009	Portugal	Number	Personal reasons	4 nights or over	Europe	:
2009	Portugal	Number	Personal reasons	4 nights or over	European Union - 28 countries (2013-2020)	:
2009	Portugal	Number	Professional, business	1 night or over	Europe	:
2009	Portugal	Number	Professional, business	1 night or over	European Union - 28 countries (2013-2020)	:
2009	Portugal	Number	Professional, business	From 1 to 3 nights	Europe	:
2009	Portugal	Number	Professional, business	From 1 to 3 nights	European Union - 28 countries (2013-2020)	:
2009	Portugal	Number	Professional, business	4 nights or over	Europe	:
2009	Portugal	Number	Professional, business	4 nights or over	European Union - 28 countries (2013-2020)	:
2009	Portugal	Number	Visits to friends and relatives	1 night or over	Europe	:
2009	Portugal	Number	Visits to friends and relatives	1 night or over	European Union - 28 countries (2013-2020)	:
2009	Portugal	Number	Visits to friends and relatives	From 1 to 3 nights	Europe	:
2009	Portugal	Number	Visits to friends and relatives	From 1 to 3 nights	European Union - 28 countries (2013-2020)	:
2009	Portugal	Number	Visits to friends and relatives	4 nights or over	Europe	:
2009	Portugal	Number	Visits to friends and relatives	4 nights or over	European Union - 28 countries (2013-2020)	:
2009	Romania	Number	Total	1 night or over	Europe	:
2009	Romania	Number	Total	1 night or over	European Union - 28 countries (2013-2020)	:
2009	Romania	Number	Total	From 1 to 3 nights	Europe	:
2009	Romania	Number	Total	From 1 to 3 nights	European Union - 28 countries (2013-2020)	:
2009	Romania	Number	Total	4 nights or over	Europe	:
2009	Romania	Number	Total	4 nights or over	European Union - 28 countries (2013-2020)	:
2009	Romania	Number	Personal reasons	1 night or over	Europe	:
2009	Romania	Number	Personal reasons	1 night or over	European Union - 28 countries (2013-2020)	:
2009	Romania	Number	Personal reasons	From 1 to 3 nights	Europe	:
2009	Romania	Number	Personal reasons	From 1 to 3 nights	European Union - 28 countries (2013-2020)	:
2009	Romania	Number	Personal reasons	4 nights or over	Europe	:
2009	Romania	Number	Personal reasons	4 nights or over	European Union - 28 countries (2013-2020)	:
2009	Romania	Number	Professional, business	1 night or over	Europe	:
2009	Romania	Number	Professional, business	1 night or over	European Union - 28 countries (2013-2020)	:
2009	Romania	Number	Professional, business	From 1 to 3 nights	Europe	:
2009	Romania	Number	Professional, business	From 1 to 3 nights	European Union - 28 countries (2013-2020)	:
2009	Romania	Number	Professional, business	4 nights or over	Europe	:
2009	Romania	Number	Professional, business	4 nights or over	European Union - 28 countries (2013-2020)	:
2009	Romania	Number	Visits to friends and relatives	1 night or over	Europe	:
2009	Romania	Number	Visits to friends and relatives	1 night or over	European Union - 28 countries (2013-2020)	:
2009	Romania	Number	Visits to friends and relatives	From 1 to 3 nights	Europe	:
2009	Romania	Number	Visits to friends and relatives	From 1 to 3 nights	European Union - 28 countries (2013-2020)	:
2009	Romania	Number	Visits to friends and relatives	4 nights or over	Europe	:
2009	Romania	Number	Visits to friends and relatives	4 nights or over	European Union - 28 countries (2013-2020)	:
2009	Slovenia	Number	Total	1 night or over	Europe	:
2009	Slovenia	Number	Total	1 night or over	European Union - 28 countries (2013-2020)	:
2009	Slovenia	Number	Total	From 1 to 3 nights	Europe	:
2009	Slovenia	Number	Total	From 1 to 3 nights	European Union - 28 countries (2013-2020)	:
2009	Slovenia	Number	Total	4 nights or over	Europe	:
2009	Slovenia	Number	Total	4 nights or over	European Union - 28 countries (2013-2020)	:
2009	Slovenia	Number	Personal reasons	1 night or over	Europe	:
2009	Slovenia	Number	Personal reasons	1 night or over	European Union - 28 countries (2013-2020)	:
2009	Slovenia	Number	Personal reasons	From 1 to 3 nights	Europe	:
2009	Slovenia	Number	Personal reasons	From 1 to 3 nights	European Union - 28 countries (2013-2020)	:
2009	Slovenia	Number	Personal reasons	4 nights or over	Europe	:
2009	Slovenia	Number	Personal reasons	4 nights or over	European Union - 28 countries (2013-2020)	:
2009	Slovenia	Number	Professional, business	1 night or over	Europe	:
2009	Slovenia	Number	Professional, business	1 night or over	European Union - 28 countries (2013-2020)	:
2009	Slovenia	Number	Professional, business	From 1 to 3 nights	Europe	:
2009	Slovenia	Number	Professional, business	From 1 to 3 nights	European Union - 28 countries (2013-2020)	:
2009	Slovenia	Number	Professional, business	4 nights or over	Europe	:
2009	Slovenia	Number	Professional, business	4 nights or over	European Union - 28 countries (2013-2020)	:
2009	Slovenia	Number	Visits to friends and relatives	1 night or over	Europe	:
2009	Slovenia	Number	Visits to friends and relatives	1 night or over	European Union - 28 countries (2013-2020)	:
2009	Slovenia	Number	Visits to friends and relatives	From 1 to 3 nights	Europe	:
2009	Slovenia	Number	Visits to friends and relatives	From 1 to 3 nights	European Union - 28 countries (2013-2020)	:
2009	Slovenia	Number	Visits to friends and relatives	4 nights or over	Europe	:
2009	Slovenia	Number	Visits to friends and relatives	4 nights or over	European Union - 28 countries (2013-2020)	:
2009	Slovakia	Number	Total	1 night or over	Europe	:
2009	Slovakia	Number	Total	1 night or over	European Union - 28 countries (2013-2020)	:
2009	Slovakia	Number	Total	From 1 to 3 nights	Europe	:
2009	Slovakia	Number	Total	From 1 to 3 nights	European Union - 28 countries (2013-2020)	:
2009	Slovakia	Number	Total	4 nights or over	Europe	:
2009	Slovakia	Number	Total	4 nights or over	European Union - 28 countries (2013-2020)	:
2009	Slovakia	Number	Personal reasons	1 night or over	Europe	:
2009	Slovakia	Number	Personal reasons	1 night or over	European Union - 28 countries (2013-2020)	:
2009	Slovakia	Number	Personal reasons	From 1 to 3 nights	Europe	:
2009	Slovakia	Number	Personal reasons	From 1 to 3 nights	European Union - 28 countries (2013-2020)	:
2009	Slovakia	Number	Personal reasons	4 nights or over	Europe	:
2009	Slovakia	Number	Personal reasons	4 nights or over	European Union - 28 countries (2013-2020)	:
2009	Slovakia	Number	Professional, business	1 night or over	Europe	:
2009	Slovakia	Number	Professional, business	1 night or over	European Union - 28 countries (2013-2020)	:
2009	Slovakia	Number	Professional, business	From 1 to 3 nights	Europe	:
2009	Slovakia	Number	Professional, business	From 1 to 3 nights	European Union - 28 countries (2013-2020)	:
2009	Slovakia	Number	Professional, business	4 nights or over	Europe	:
2009	Slovakia	Number	Professional, business	4 nights or over	European Union - 28 countries (2013-2020)	:
2009	Slovakia	Number	Visits to friends and relatives	1 night or over	Europe	:
2009	Slovakia	Number	Visits to friends and relatives	1 night or over	European Union - 28 countries (2013-2020)	:
2009	Slovakia	Number	Visits to friends and relatives	From 1 to 3 nights	Europe	:
2009	Slovakia	Number	Visits to friends and relatives	From 1 to 3 nights	European Union - 28 countries (2013-2020)	:
2009	Slovakia	Number	Visits to friends and relatives	4 nights or over	Europe	:
2009	Slovakia	Number	Visits to friends and relatives	4 nights or over	European Union - 28 countries (2013-2020)	:
2009	Finland	Number	Total	1 night or over	Europe	:
2009	Finland	Number	Total	1 night or over	European Union - 28 countries (2013-2020)	:
2009	Finland	Number	Total	From 1 to 3 nights	Europe	:
2009	Finland	Number	Total	From 1 to 3 nights	European Union - 28 countries (2013-2020)	:
2009	Finland	Number	Total	4 nights or over	Europe	:
2009	Finland	Number	Total	4 nights or over	European Union - 28 countries (2013-2020)	:
2009	Finland	Number	Personal reasons	1 night or over	Europe	:
2009	Finland	Number	Personal reasons	1 night or over	European Union - 28 countries (2013-2020)	:
2009	Finland	Number	Personal reasons	From 1 to 3 nights	Europe	:
2009	Finland	Number	Personal reasons	From 1 to 3 nights	European Union - 28 countries (2013-2020)	:
2009	Finland	Number	Personal reasons	4 nights or over	Europe	:
2009	Finland	Number	Personal reasons	4 nights or over	European Union - 28 countries (2013-2020)	:
2009	Finland	Number	Professional, business	1 night or over	Europe	:
2009	Finland	Number	Professional, business	1 night or over	European Union - 28 countries (2013-2020)	:
2009	Finland	Number	Professional, business	From 1 to 3 nights	Europe	:
2009	Finland	Number	Professional, business	From 1 to 3 nights	European Union - 28 countries (2013-2020)	:
2009	Finland	Number	Professional, business	4 nights or over	Europe	:
2009	Finland	Number	Professional, business	4 nights or over	European Union - 28 countries (2013-2020)	:
2009	Finland	Number	Visits to friends and relatives	1 night or over	Europe	:
2009	Finland	Number	Visits to friends and relatives	1 night or over	European Union - 28 countries (2013-2020)	:
2009	Finland	Number	Visits to friends and relatives	From 1 to 3 nights	Europe	:
2009	Finland	Number	Visits to friends and relatives	From 1 to 3 nights	European Union - 28 countries (2013-2020)	:
2009	Finland	Number	Visits to friends and relatives	4 nights or over	Europe	:
2009	Finland	Number	Visits to friends and relatives	4 nights or over	European Union - 28 countries (2013-2020)	:
2009	Sweden	Number	Total	1 night or over	Europe	:
2009	Sweden	Number	Total	1 night or over	European Union - 28 countries (2013-2020)	:
2009	Sweden	Number	Total	From 1 to 3 nights	Europe	:
2009	Sweden	Number	Total	From 1 to 3 nights	European Union - 28 countries (2013-2020)	:
2009	Sweden	Number	Total	4 nights or over	Europe	:
2009	Sweden	Number	Total	4 nights or over	European Union - 28 countries (2013-2020)	:
2009	Sweden	Number	Personal reasons	1 night or over	Europe	:
2009	Sweden	Number	Personal reasons	1 night or over	European Union - 28 countries (2013-2020)	:
2009	Sweden	Number	Personal reasons	From 1 to 3 nights	Europe	:
2009	Sweden	Number	Personal reasons	From 1 to 3 nights	European Union - 28 countries (2013-2020)	:
2009	Sweden	Number	Personal reasons	4 nights or over	Europe	:
2009	Sweden	Number	Personal reasons	4 nights or over	European Union - 28 countries (2013-2020)	:
2009	Sweden	Number	Professional, business	1 night or over	Europe	:
2009	Sweden	Number	Professional, business	1 night or over	European Union - 28 countries (2013-2020)	:
2009	Sweden	Number	Professional, business	From 1 to 3 nights	Europe	:
2009	Sweden	Number	Professional, business	From 1 to 3 nights	European Union - 28 countries (2013-2020)	:
2009	Sweden	Number	Professional, business	4 nights or over	Europe	:
2009	Sweden	Number	Professional, business	4 nights or over	European Union - 28 countries (2013-2020)	:
2009	Sweden	Number	Visits to friends and relatives	1 night or over	Europe	:
2009	Sweden	Number	Visits to friends and relatives	1 night or over	European Union - 28 countries (2013-2020)	:
2009	Sweden	Number	Visits to friends and relatives	From 1 to 3 nights	Europe	:
2009	Sweden	Number	Visits to friends and relatives	From 1 to 3 nights	European Union - 28 countries (2013-2020)	:
2009	Sweden	Number	Visits to friends and relatives	4 nights or over	Europe	:
2009	Sweden	Number	Visits to friends and relatives	4 nights or over	European Union - 28 countries (2013-2020)	:
2009	United Kingdom	Number	Total	1 night or over	Europe	:
2009	United Kingdom	Number	Total	1 night or over	European Union - 28 countries (2013-2020)	:
2009	United Kingdom	Number	Total	From 1 to 3 nights	Europe	:
2009	United Kingdom	Number	Total	From 1 to 3 nights	European Union - 28 countries (2013-2020)	:
2009	United Kingdom	Number	Total	4 nights or over	Europe	:
2009	United Kingdom	Number	Total	4 nights or over	European Union - 28 countries (2013-2020)	:
2009	United Kingdom	Number	Personal reasons	1 night or over	Europe	:
2009	United Kingdom	Number	Personal reasons	1 night or over	European Union - 28 countries (2013-2020)	:
2009	United Kingdom	Number	Personal reasons	From 1 to 3 nights	Europe	:
2009	United Kingdom	Number	Personal reasons	From 1 to 3 nights	European Union - 28 countries (2013-2020)	:
2009	United Kingdom	Number	Personal reasons	4 nights or over	Europe	:
2009	United Kingdom	Number	Personal reasons	4 nights or over	European Union - 28 countries (2013-2020)	:
2009	United Kingdom	Number	Professional, business	1 night or over	Europe	:
2009	United Kingdom	Number	Professional, business	1 night or over	European Union - 28 countries (2013-2020)	:
2009	United Kingdom	Number	Professional, business	From 1 to 3 nights	Europe	:
2009	United Kingdom	Number	Professional, business	From 1 to 3 nights	European Union - 28 countries (2013-2020)	:
2009	United Kingdom	Number	Professional, business	4 nights or over	Europe	:
2009	United Kingdom	Number	Professional, business	4 nights or over	European Union - 28 countries (2013-2020)	:
2009	United Kingdom	Number	Visits to friends and relatives	1 night or over	Europe	:
2009	United Kingdom	Number	Visits to friends and relatives	1 night or over	European Union - 28 countries (2013-2020)	:
2009	United Kingdom	Number	Visits to friends and relatives	From 1 to 3 nights	Europe	:
2009	United Kingdom	Number	Visits to friends and relatives	From 1 to 3 nights	European Union - 28 countries (2013-2020)	:
2009	United Kingdom	Number	Visits to friends and relatives	4 nights or over	Europe	:
2009	United Kingdom	Number	Visits to friends and relatives	4 nights or over	European Union - 28 countries (2013-2020)	:
2009	Norway	Number	Total	1 night or over	Europe	:
2009	Norway	Number	Total	1 night or over	European Union - 28 countries (2013-2020)	:
2009	Norway	Number	Total	From 1 to 3 nights	Europe	:
2009	Norway	Number	Total	From 1 to 3 nights	European Union - 28 countries (2013-2020)	:
2009	Norway	Number	Total	4 nights or over	Europe	:
2009	Norway	Number	Total	4 nights or over	European Union - 28 countries (2013-2020)	:
2009	Norway	Number	Personal reasons	1 night or over	Europe	:
2009	Norway	Number	Personal reasons	1 night or over	European Union - 28 countries (2013-2020)	:
2009	Norway	Number	Personal reasons	From 1 to 3 nights	Europe	:
2009	Norway	Number	Personal reasons	From 1 to 3 nights	European Union - 28 countries (2013-2020)	:
2009	Norway	Number	Personal reasons	4 nights or over	Europe	:
2009	Norway	Number	Personal reasons	4 nights or over	European Union - 28 countries (2013-2020)	:
2009	Norway	Number	Professional, business	1 night or over	Europe	:
2009	Norway	Number	Professional, business	1 night or over	European Union - 28 countries (2013-2020)	:
2009	Norway	Number	Professional, business	From 1 to 3 nights	Europe	:
2009	Norway	Number	Professional, business	From 1 to 3 nights	European Union - 28 countries (2013-2020)	:
2009	Norway	Number	Professional, business	4 nights or over	Europe	:
2009	Norway	Number	Professional, business	4 nights or over	European Union - 28 countries (2013-2020)	:
2009	Norway	Number	Visits to friends and relatives	1 night or over	Europe	:
2009	Norway	Number	Visits to friends and relatives	1 night or over	European Union - 28 countries (2013-2020)	:
2009	Norway	Number	Visits to friends and relatives	From 1 to 3 nights	Europe	:
2009	Norway	Number	Visits to friends and relatives	From 1 to 3 nights	European Union - 28 countries (2013-2020)	:
2009	Norway	Number	Visits to friends and relatives	4 nights or over	Europe	:
2009	Norway	Number	Visits to friends and relatives	4 nights or over	European Union - 28 countries (2013-2020)	:
2009	Switzerland	Number	Total	1 night or over	Europe	:
2009	Switzerland	Number	Total	1 night or over	European Union - 28 countries (2013-2020)	:
2009	Switzerland	Number	Total	From 1 to 3 nights	Europe	:
2009	Switzerland	Number	Total	From 1 to 3 nights	European Union - 28 countries (2013-2020)	:
2009	Switzerland	Number	Total	4 nights or over	Europe	:
2009	Switzerland	Number	Total	4 nights or over	European Union - 28 countries (2013-2020)	:
2009	Switzerland	Number	Personal reasons	1 night or over	Europe	:
2009	Switzerland	Number	Personal reasons	1 night or over	European Union - 28 countries (2013-2020)	:
2009	Switzerland	Number	Personal reasons	From 1 to 3 nights	Europe	:
2009	Switzerland	Number	Personal reasons	From 1 to 3 nights	European Union - 28 countries (2013-2020)	:
2009	Switzerland	Number	Personal reasons	4 nights or over	Europe	:
2009	Switzerland	Number	Personal reasons	4 nights or over	European Union - 28 countries (2013-2020)	:
2009	Switzerland	Number	Professional, business	1 night or over	Europe	:
2009	Switzerland	Number	Professional, business	1 night or over	European Union - 28 countries (2013-2020)	:
2009	Switzerland	Number	Professional, business	From 1 to 3 nights	Europe	:
2009	Switzerland	Number	Professional, business	From 1 to 3 nights	European Union - 28 countries (2013-2020)	:
2009	Switzerland	Number	Professional, business	4 nights or over	Europe	:
2009	Switzerland	Number	Professional, business	4 nights or over	European Union - 28 countries (2013-2020)	:
2009	Switzerland	Number	Visits to friends and relatives	1 night or over	Europe	:
2009	Switzerland	Number	Visits to friends and relatives	1 night or over	European Union - 28 countries (2013-2020)	:
2009	Switzerland	Number	Visits to friends and relatives	From 1 to 3 nights	Europe	:
2009	Switzerland	Number	Visits to friends and relatives	From 1 to 3 nights	European Union - 28 countries (2013-2020)	:
2009	Switzerland	Number	Visits to friends and relatives	4 nights or over	Europe	:
2009	Switzerland	Number	Visits to friends and relatives	4 nights or over	European Union - 28 countries (2013-2020)	:
2010	European Union - 27 countries (from 2020)	Number	Total	1 night or over	Europe	:
2010	European Union - 27 countries (from 2020)	Number	Total	1 night or over	European Union - 28 countries (2013-2020)	:
2010	European Union - 27 countries (from 2020)	Number	Total	From 1 to 3 nights	Europe	:
2010	European Union - 27 countries (from 2020)	Number	Total	From 1 to 3 nights	European Union - 28 countries (2013-2020)	:
2010	European Union - 27 countries (from 2020)	Number	Total	4 nights or over	Europe	:
2010	European Union - 27 countries (from 2020)	Number	Total	4 nights or over	European Union - 28 countries (2013-2020)	:
2010	European Union - 27 countries (from 2020)	Number	Personal reasons	1 night or over	Europe	:
2010	European Union - 27 countries (from 2020)	Number	Personal reasons	1 night or over	European Union - 28 countries (2013-2020)	:
2010	European Union - 27 countries (from 2020)	Number	Personal reasons	From 1 to 3 nights	Europe	:
2010	European Union - 27 countries (from 2020)	Number	Personal reasons	From 1 to 3 nights	European Union - 28 countries (2013-2020)	:
2010	European Union - 27 countries (from 2020)	Number	Personal reasons	4 nights or over	Europe	:
2010	European Union - 27 countries (from 2020)	Number	Personal reasons	4 nights or over	European Union - 28 countries (2013-2020)	:
2010	European Union - 27 countries (from 2020)	Number	Professional, business	1 night or over	Europe	:
2010	European Union - 27 countries (from 2020)	Number	Professional, business	1 night or over	European Union - 28 countries (2013-2020)	:
2010	European Union - 27 countries (from 2020)	Number	Professional, business	From 1 to 3 nights	Europe	:
2010	European Union - 27 countries (from 2020)	Number	Professional, business	From 1 to 3 nights	European Union - 28 countries (2013-2020)	:
2010	European Union - 27 countries (from 2020)	Number	Professional, business	4 nights or over	Europe	:
2010	European Union - 27 countries (from 2020)	Number	Professional, business	4 nights or over	European Union - 28 countries (2013-2020)	:
2010	European Union - 27 countries (from 2020)	Number	Visits to friends and relatives	1 night or over	Europe	:
2010	European Union - 27 countries (from 2020)	Number	Visits to friends and relatives	1 night or over	European Union - 28 countries (2013-2020)	:
2010	European Union - 27 countries (from 2020)	Number	Visits to friends and relatives	From 1 to 3 nights	Europe	:
2010	European Union - 27 countries (from 2020)	Number	Visits to friends and relatives	From 1 to 3 nights	European Union - 28 countries (2013-2020)	:
2010	European Union - 27 countries (from 2020)	Number	Visits to friends and relatives	4 nights or over	Europe	:
2010	European Union - 27 countries (from 2020)	Number	Visits to friends and relatives	4 nights or over	European Union - 28 countries (2013-2020)	:
2010	Belgium	Number	Total	1 night or over	Europe	:
2010	Belgium	Number	Total	1 night or over	European Union - 28 countries (2013-2020)	:
2010	Belgium	Number	Total	From 1 to 3 nights	Europe	:
2010	Belgium	Number	Total	From 1 to 3 nights	European Union - 28 countries (2013-2020)	:
2010	Belgium	Number	Total	4 nights or over	Europe	:
2010	Belgium	Number	Total	4 nights or over	European Union - 28 countries (2013-2020)	:
2010	Belgium	Number	Personal reasons	1 night or over	Europe	:
2010	Belgium	Number	Personal reasons	1 night or over	European Union - 28 countries (2013-2020)	:
2010	Belgium	Number	Personal reasons	From 1 to 3 nights	Europe	:
2010	Belgium	Number	Personal reasons	From 1 to 3 nights	European Union - 28 countries (2013-2020)	:
2010	Belgium	Number	Personal reasons	4 nights or over	Europe	:
2010	Belgium	Number	Personal reasons	4 nights or over	European Union - 28 countries (2013-2020)	:
2010	Belgium	Number	Professional, business	1 night or over	Europe	:
2010	Belgium	Number	Professional, business	1 night or over	European Union - 28 countries (2013-2020)	:
2010	Belgium	Number	Professional, business	From 1 to 3 nights	Europe	:
2010	Belgium	Number	Professional, business	From 1 to 3 nights	European Union - 28 countries (2013-2020)	:
2010	Belgium	Number	Professional, business	4 nights or over	Europe	:
2010	Belgium	Number	Professional, business	4 nights or over	European Union - 28 countries (2013-2020)	:
2010	Belgium	Number	Visits to friends and relatives	1 night or over	Europe	:
2010	Belgium	Number	Visits to friends and relatives	1 night or over	European Union - 28 countries (2013-2020)	:
2010	Belgium	Number	Visits to friends and relatives	From 1 to 3 nights	Europe	:
2010	Belgium	Number	Visits to friends and relatives	From 1 to 3 nights	European Union - 28 countries (2013-2020)	:
2010	Belgium	Number	Visits to friends and relatives	4 nights or over	Europe	:
2010	Belgium	Number	Visits to friends and relatives	4 nights or over	European Union - 28 countries (2013-2020)	:
2010	Bulgaria	Number	Total	1 night or over	Europe	:
2010	Bulgaria	Number	Total	1 night or over	European Union - 28 countries (2013-2020)	:
2010	Bulgaria	Number	Total	From 1 to 3 nights	Europe	:
2010	Bulgaria	Number	Total	From 1 to 3 nights	European Union - 28 countries (2013-2020)	:
2010	Bulgaria	Number	Total	4 nights or over	Europe	:
2010	Bulgaria	Number	Total	4 nights or over	European Union - 28 countries (2013-2020)	:
2010	Bulgaria	Number	Personal reasons	1 night or over	Europe	:
2010	Bulgaria	Number	Personal reasons	1 night or over	European Union - 28 countries (2013-2020)	:
2010	Bulgaria	Number	Personal reasons	From 1 to 3 nights	Europe	:
2010	Bulgaria	Number	Personal reasons	From 1 to 3 nights	European Union - 28 countries (2013-2020)	:
2010	Bulgaria	Number	Personal reasons	4 nights or over	Europe	:
2010	Bulgaria	Number	Personal reasons	4 nights or over	European Union - 28 countries (2013-2020)	:
2010	Bulgaria	Number	Professional, business	1 night or over	Europe	:
2010	Bulgaria	Number	Professional, business	1 night or over	European Union - 28 countries (2013-2020)	:
2010	Bulgaria	Number	Professional, business	From 1 to 3 nights	Europe	:
2010	Bulgaria	Number	Professional, business	From 1 to 3 nights	European Union - 28 countries (2013-2020)	:
2010	Bulgaria	Number	Professional, business	4 nights or over	Europe	:
2010	Bulgaria	Number	Professional, business	4 nights or over	European Union - 28 countries (2013-2020)	:
2010	Bulgaria	Number	Visits to friends and relatives	1 night or over	Europe	:
2010	Bulgaria	Number	Visits to friends and relatives	1 night or over	European Union - 28 countries (2013-2020)	:
2010	Bulgaria	Number	Visits to friends and relatives	From 1 to 3 nights	Europe	:
2010	Bulgaria	Number	Visits to friends and relatives	From 1 to 3 nights	European Union - 28 countries (2013-2020)	:
2010	Bulgaria	Number	Visits to friends and relatives	4 nights or over	Europe	:
2010	Bulgaria	Number	Visits to friends and relatives	4 nights or over	European Union - 28 countries (2013-2020)	:
2010	Czechia	Number	Total	1 night or over	Europe	:
2010	Czechia	Number	Total	1 night or over	European Union - 28 countries (2013-2020)	:
2010	Czechia	Number	Total	From 1 to 3 nights	Europe	:
2010	Czechia	Number	Total	From 1 to 3 nights	European Union - 28 countries (2013-2020)	:
2010	Czechia	Number	Total	4 nights or over	Europe	:
2010	Czechia	Number	Total	4 nights or over	European Union - 28 countries (2013-2020)	:
2010	Czechia	Number	Personal reasons	1 night or over	Europe	:
2010	Czechia	Number	Personal reasons	1 night or over	European Union - 28 countries (2013-2020)	:
2010	Czechia	Number	Personal reasons	From 1 to 3 nights	Europe	:
2010	Czechia	Number	Personal reasons	From 1 to 3 nights	European Union - 28 countries (2013-2020)	:
2010	Czechia	Number	Personal reasons	4 nights or over	Europe	:
2010	Czechia	Number	Personal reasons	4 nights or over	European Union - 28 countries (2013-2020)	:
2010	Czechia	Number	Professional, business	1 night or over	Europe	:
2010	Czechia	Number	Professional, business	1 night or over	European Union - 28 countries (2013-2020)	:
2010	Czechia	Number	Professional, business	From 1 to 3 nights	Europe	:
2010	Czechia	Number	Professional, business	From 1 to 3 nights	European Union - 28 countries (2013-2020)	:
2010	Czechia	Number	Professional, business	4 nights or over	Europe	:
2010	Czechia	Number	Professional, business	4 nights or over	European Union - 28 countries (2013-2020)	:
2010	Czechia	Number	Visits to friends and relatives	1 night or over	Europe	:
2010	Czechia	Number	Visits to friends and relatives	1 night or over	European Union - 28 countries (2013-2020)	:
2010	Czechia	Number	Visits to friends and relatives	From 1 to 3 nights	Europe	:
2010	Czechia	Number	Visits to friends and relatives	From 1 to 3 nights	European Union - 28 countries (2013-2020)	:
2010	Czechia	Number	Visits to friends and relatives	4 nights or over	Europe	:
2010	Czechia	Number	Visits to friends and relatives	4 nights or over	European Union - 28 countries (2013-2020)	:
2010	Denmark	Number	Total	1 night or over	Europe	:
2010	Denmark	Number	Total	1 night or over	European Union - 28 countries (2013-2020)	:
2010	Denmark	Number	Total	From 1 to 3 nights	Europe	:
2010	Denmark	Number	Total	From 1 to 3 nights	European Union - 28 countries (2013-2020)	:
2010	Denmark	Number	Total	4 nights or over	Europe	:
2010	Denmark	Number	Total	4 nights or over	European Union - 28 countries (2013-2020)	:
2010	Denmark	Number	Personal reasons	1 night or over	Europe	:
2010	Denmark	Number	Personal reasons	1 night or over	European Union - 28 countries (2013-2020)	:
2010	Denmark	Number	Personal reasons	From 1 to 3 nights	Europe	:
2010	Denmark	Number	Personal reasons	From 1 to 3 nights	European Union - 28 countries (2013-2020)	:
2010	Denmark	Number	Personal reasons	4 nights or over	Europe	:
2010	Denmark	Number	Personal reasons	4 nights or over	European Union - 28 countries (2013-2020)	:
2010	Denmark	Number	Professional, business	1 night or over	Europe	:
2010	Denmark	Number	Professional, business	1 night or over	European Union - 28 countries (2013-2020)	:
2010	Denmark	Number	Professional, business	From 1 to 3 nights	Europe	:
2010	Denmark	Number	Professional, business	From 1 to 3 nights	European Union - 28 countries (2013-2020)	:
2010	Denmark	Number	Professional, business	4 nights or over	Europe	:
2010	Denmark	Number	Professional, business	4 nights or over	European Union - 28 countries (2013-2020)	:
2010	Denmark	Number	Visits to friends and relatives	1 night or over	Europe	:
2010	Denmark	Number	Visits to friends and relatives	1 night or over	European Union - 28 countries (2013-2020)	:
2010	Denmark	Number	Visits to friends and relatives	From 1 to 3 nights	Europe	:
2010	Denmark	Number	Visits to friends and relatives	From 1 to 3 nights	European Union - 28 countries (2013-2020)	:
2010	Denmark	Number	Visits to friends and relatives	4 nights or over	Europe	:
2010	Denmark	Number	Visits to friends and relatives	4 nights or over	European Union - 28 countries (2013-2020)	:
2010	Germany (until 1990 former territory of the FRG)	Number	Total	1 night or over	Europe	:
2010	Germany (until 1990 former territory of the FRG)	Number	Total	1 night or over	European Union - 28 countries (2013-2020)	:
2010	Germany (until 1990 former territory of the FRG)	Number	Total	From 1 to 3 nights	Europe	:
2010	Germany (until 1990 former territory of the FRG)	Number	Total	From 1 to 3 nights	European Union - 28 countries (2013-2020)	:
2010	Germany (until 1990 former territory of the FRG)	Number	Total	4 nights or over	Europe	:
2010	Germany (until 1990 former territory of the FRG)	Number	Total	4 nights or over	European Union - 28 countries (2013-2020)	:
2010	Germany (until 1990 former territory of the FRG)	Number	Personal reasons	1 night or over	Europe	:
2010	Germany (until 1990 former territory of the FRG)	Number	Personal reasons	1 night or over	European Union - 28 countries (2013-2020)	:
2010	Germany (until 1990 former territory of the FRG)	Number	Personal reasons	From 1 to 3 nights	Europe	:
2010	Germany (until 1990 former territory of the FRG)	Number	Personal reasons	From 1 to 3 nights	European Union - 28 countries (2013-2020)	:
2010	Germany (until 1990 former territory of the FRG)	Number	Personal reasons	4 nights or over	Europe	:
2010	Germany (until 1990 former territory of the FRG)	Number	Personal reasons	4 nights or over	European Union - 28 countries (2013-2020)	:
2010	Germany (until 1990 former territory of the FRG)	Number	Professional, business	1 night or over	Europe	:
2010	Germany (until 1990 former territory of the FRG)	Number	Professional, business	1 night or over	European Union - 28 countries (2013-2020)	:
2010	Germany (until 1990 former territory of the FRG)	Number	Professional, business	From 1 to 3 nights	Europe	:
2010	Germany (until 1990 former territory of the FRG)	Number	Professional, business	From 1 to 3 nights	European Union - 28 countries (2013-2020)	:
2010	Germany (until 1990 former territory of the FRG)	Number	Professional, business	4 nights or over	Europe	:
2010	Germany (until 1990 former territory of the FRG)	Number	Professional, business	4 nights or over	European Union - 28 countries (2013-2020)	:
2010	Germany (until 1990 former territory of the FRG)	Number	Visits to friends and relatives	1 night or over	Europe	:
2010	Germany (until 1990 former territory of the FRG)	Number	Visits to friends and relatives	1 night or over	European Union - 28 countries (2013-2020)	:
2010	Germany (until 1990 former territory of the FRG)	Number	Visits to friends and relatives	From 1 to 3 nights	Europe	:
2010	Germany (until 1990 former territory of the FRG)	Number	Visits to friends and relatives	From 1 to 3 nights	European Union - 28 countries (2013-2020)	:
2010	Germany (until 1990 former territory of the FRG)	Number	Visits to friends and relatives	4 nights or over	Europe	:
2010	Germany (until 1990 former territory of the FRG)	Number	Visits to friends and relatives	4 nights or over	European Union - 28 countries (2013-2020)	:
2010	Estonia	Number	Total	1 night or over	Europe	:
2010	Estonia	Number	Total	1 night or over	European Union - 28 countries (2013-2020)	:
2010	Estonia	Number	Total	From 1 to 3 nights	Europe	:
2010	Estonia	Number	Total	From 1 to 3 nights	European Union - 28 countries (2013-2020)	:
2010	Estonia	Number	Total	4 nights or over	Europe	:
2010	Estonia	Number	Total	4 nights or over	European Union - 28 countries (2013-2020)	:
2010	Estonia	Number	Personal reasons	1 night or over	Europe	:
2010	Estonia	Number	Personal reasons	1 night or over	European Union - 28 countries (2013-2020)	:
2010	Estonia	Number	Personal reasons	From 1 to 3 nights	Europe	:
2010	Estonia	Number	Personal reasons	From 1 to 3 nights	European Union - 28 countries (2013-2020)	:
2010	Estonia	Number	Personal reasons	4 nights or over	Europe	:
2010	Estonia	Number	Personal reasons	4 nights or over	European Union - 28 countries (2013-2020)	:
2010	Estonia	Number	Professional, business	1 night or over	Europe	:
2010	Estonia	Number	Professional, business	1 night or over	European Union - 28 countries (2013-2020)	:
2010	Estonia	Number	Professional, business	From 1 to 3 nights	Europe	:
2010	Estonia	Number	Professional, business	From 1 to 3 nights	European Union - 28 countries (2013-2020)	:
2010	Estonia	Number	Professional, business	4 nights or over	Europe	:
2010	Estonia	Number	Professional, business	4 nights or over	European Union - 28 countries (2013-2020)	:
2010	Estonia	Number	Visits to friends and relatives	1 night or over	Europe	:
2010	Estonia	Number	Visits to friends and relatives	1 night or over	European Union - 28 countries (2013-2020)	:
2010	Estonia	Number	Visits to friends and relatives	From 1 to 3 nights	Europe	:
2010	Estonia	Number	Visits to friends and relatives	From 1 to 3 nights	European Union - 28 countries (2013-2020)	:
2010	Estonia	Number	Visits to friends and relatives	4 nights or over	Europe	:
2010	Estonia	Number	Visits to friends and relatives	4 nights or over	European Union - 28 countries (2013-2020)	:
2010	Ireland	Number	Total	1 night or over	Europe	:
2010	Ireland	Number	Total	1 night or over	European Union - 28 countries (2013-2020)	:
2010	Ireland	Number	Total	From 1 to 3 nights	Europe	:
2010	Ireland	Number	Total	From 1 to 3 nights	European Union - 28 countries (2013-2020)	:
2010	Ireland	Number	Total	4 nights or over	Europe	:
2010	Ireland	Number	Total	4 nights or over	European Union - 28 countries (2013-2020)	:
2010	Ireland	Number	Personal reasons	1 night or over	Europe	:
2010	Ireland	Number	Personal reasons	1 night or over	European Union - 28 countries (2013-2020)	:
2010	Ireland	Number	Personal reasons	From 1 to 3 nights	Europe	:
2010	Ireland	Number	Personal reasons	From 1 to 3 nights	European Union - 28 countries (2013-2020)	:
2010	Ireland	Number	Personal reasons	4 nights or over	Europe	:
2010	Ireland	Number	Personal reasons	4 nights or over	European Union - 28 countries (2013-2020)	:
2010	Ireland	Number	Professional, business	1 night or over	Europe	:
2010	Ireland	Number	Professional, business	1 night or over	European Union - 28 countries (2013-2020)	:
2010	Ireland	Number	Professional, business	From 1 to 3 nights	Europe	:
2010	Ireland	Number	Professional, business	From 1 to 3 nights	European Union - 28 countries (2013-2020)	:
2010	Ireland	Number	Professional, business	4 nights or over	Europe	:
2010	Ireland	Number	Professional, business	4 nights or over	European Union - 28 countries (2013-2020)	:
2010	Ireland	Number	Visits to friends and relatives	1 night or over	Europe	:
2010	Ireland	Number	Visits to friends and relatives	1 night or over	European Union - 28 countries (2013-2020)	:
2010	Ireland	Number	Visits to friends and relatives	From 1 to 3 nights	Europe	:
2010	Ireland	Number	Visits to friends and relatives	From 1 to 3 nights	European Union - 28 countries (2013-2020)	:
2010	Ireland	Number	Visits to friends and relatives	4 nights or over	Europe	:
2010	Ireland	Number	Visits to friends and relatives	4 nights or over	European Union - 28 countries (2013-2020)	:
2010	Greece	Number	Total	1 night or over	Europe	:
2010	Greece	Number	Total	1 night or over	European Union - 28 countries (2013-2020)	:
2010	Greece	Number	Total	From 1 to 3 nights	Europe	:
2010	Greece	Number	Total	From 1 to 3 nights	European Union - 28 countries (2013-2020)	:
2010	Greece	Number	Total	4 nights or over	Europe	:
2010	Greece	Number	Total	4 nights or over	European Union - 28 countries (2013-2020)	:
2010	Greece	Number	Personal reasons	1 night or over	Europe	:
2010	Greece	Number	Personal reasons	1 night or over	European Union - 28 countries (2013-2020)	:
2010	Greece	Number	Personal reasons	From 1 to 3 nights	Europe	:
2010	Greece	Number	Personal reasons	From 1 to 3 nights	European Union - 28 countries (2013-2020)	:
2010	Greece	Number	Personal reasons	4 nights or over	Europe	:
2010	Greece	Number	Personal reasons	4 nights or over	European Union - 28 countries (2013-2020)	:
2010	Greece	Number	Professional, business	1 night or over	Europe	:
2010	Greece	Number	Professional, business	1 night or over	European Union - 28 countries (2013-2020)	:
2010	Greece	Number	Professional, business	From 1 to 3 nights	Europe	:
2010	Greece	Number	Professional, business	From 1 to 3 nights	European Union - 28 countries (2013-2020)	:
2010	Greece	Number	Professional, business	4 nights or over	Europe	:
2010	Greece	Number	Professional, business	4 nights or over	European Union - 28 countries (2013-2020)	:
2010	Greece	Number	Visits to friends and relatives	1 night or over	Europe	:
2010	Greece	Number	Visits to friends and relatives	1 night or over	European Union - 28 countries (2013-2020)	:
2010	Greece	Number	Visits to friends and relatives	From 1 to 3 nights	Europe	:
2010	Greece	Number	Visits to friends and relatives	From 1 to 3 nights	European Union - 28 countries (2013-2020)	:
2010	Greece	Number	Visits to friends and relatives	4 nights or over	Europe	:
2010	Greece	Number	Visits to friends and relatives	4 nights or over	European Union - 28 countries (2013-2020)	:
2010	Spain	Number	Total	1 night or over	Europe	:
2010	Spain	Number	Total	1 night or over	European Union - 28 countries (2013-2020)	:
2010	Spain	Number	Total	From 1 to 3 nights	Europe	:
2010	Spain	Number	Total	From 1 to 3 nights	European Union - 28 countries (2013-2020)	:
2010	Spain	Number	Total	4 nights or over	Europe	:
2010	Spain	Number	Total	4 nights or over	European Union - 28 countries (2013-2020)	:
2010	Spain	Number	Personal reasons	1 night or over	Europe	:
2010	Spain	Number	Personal reasons	1 night or over	European Union - 28 countries (2013-2020)	:
2010	Spain	Number	Personal reasons	From 1 to 3 nights	Europe	:
2010	Spain	Number	Personal reasons	From 1 to 3 nights	European Union - 28 countries (2013-2020)	:
2010	Spain	Number	Personal reasons	4 nights or over	Europe	:
2010	Spain	Number	Personal reasons	4 nights or over	European Union - 28 countries (2013-2020)	:
2010	Spain	Number	Professional, business	1 night or over	Europe	:
2010	Spain	Number	Professional, business	1 night or over	European Union - 28 countries (2013-2020)	:
2010	Spain	Number	Professional, business	From 1 to 3 nights	Europe	:
2010	Spain	Number	Professional, business	From 1 to 3 nights	European Union - 28 countries (2013-2020)	:
2010	Spain	Number	Professional, business	4 nights or over	Europe	:
2010	Spain	Number	Professional, business	4 nights or over	European Union - 28 countries (2013-2020)	:
2010	Spain	Number	Visits to friends and relatives	1 night or over	Europe	:
2010	Spain	Number	Visits to friends and relatives	1 night or over	European Union - 28 countries (2013-2020)	:
2010	Spain	Number	Visits to friends and relatives	From 1 to 3 nights	Europe	:
2010	Spain	Number	Visits to friends and relatives	From 1 to 3 nights	European Union - 28 countries (2013-2020)	:
2010	Spain	Number	Visits to friends and relatives	4 nights or over	Europe	:
2010	Spain	Number	Visits to friends and relatives	4 nights or over	European Union - 28 countries (2013-2020)	:
2010	France	Number	Total	1 night or over	Europe	:
2010	France	Number	Total	1 night or over	European Union - 28 countries (2013-2020)	:
2010	France	Number	Total	From 1 to 3 nights	Europe	:
2010	France	Number	Total	From 1 to 3 nights	European Union - 28 countries (2013-2020)	:
2010	France	Number	Total	4 nights or over	Europe	:
2010	France	Number	Total	4 nights or over	European Union - 28 countries (2013-2020)	:
2010	France	Number	Personal reasons	1 night or over	Europe	:
2010	France	Number	Personal reasons	1 night or over	European Union - 28 countries (2013-2020)	:
2010	France	Number	Personal reasons	From 1 to 3 nights	Europe	:
2010	France	Number	Personal reasons	From 1 to 3 nights	European Union - 28 countries (2013-2020)	:
2010	France	Number	Personal reasons	4 nights or over	Europe	:
2010	France	Number	Personal reasons	4 nights or over	European Union - 28 countries (2013-2020)	:
2010	France	Number	Professional, business	1 night or over	Europe	:
2010	France	Number	Professional, business	1 night or over	European Union - 28 countries (2013-2020)	:
2010	France	Number	Professional, business	From 1 to 3 nights	Europe	:
2010	France	Number	Professional, business	From 1 to 3 nights	European Union - 28 countries (2013-2020)	:
2010	France	Number	Professional, business	4 nights or over	Europe	:
2010	France	Number	Professional, business	4 nights or over	European Union - 28 countries (2013-2020)	:
2010	France	Number	Visits to friends and relatives	1 night or over	Europe	:
2010	France	Number	Visits to friends and relatives	1 night or over	European Union - 28 countries (2013-2020)	:
2010	France	Number	Visits to friends and relatives	From 1 to 3 nights	Europe	:
2010	France	Number	Visits to friends and relatives	From 1 to 3 nights	European Union - 28 countries (2013-2020)	:
2010	France	Number	Visits to friends and relatives	4 nights or over	Europe	:
2010	France	Number	Visits to friends and relatives	4 nights or over	European Union - 28 countries (2013-2020)	:
2010	Croatia	Number	Total	1 night or over	Europe	:
2010	Croatia	Number	Total	1 night or over	European Union - 28 countries (2013-2020)	:
2010	Croatia	Number	Total	From 1 to 3 nights	Europe	:
2010	Croatia	Number	Total	From 1 to 3 nights	European Union - 28 countries (2013-2020)	:
2010	Croatia	Number	Total	4 nights or over	Europe	:
2010	Croatia	Number	Total	4 nights or over	European Union - 28 countries (2013-2020)	:
2010	Croatia	Number	Personal reasons	1 night or over	Europe	:
2010	Croatia	Number	Personal reasons	1 night or over	European Union - 28 countries (2013-2020)	:
2010	Croatia	Number	Personal reasons	From 1 to 3 nights	Europe	:
2010	Croatia	Number	Personal reasons	From 1 to 3 nights	European Union - 28 countries (2013-2020)	:
2010	Croatia	Number	Personal reasons	4 nights or over	Europe	:
2010	Croatia	Number	Personal reasons	4 nights or over	European Union - 28 countries (2013-2020)	:
2010	Croatia	Number	Professional, business	1 night or over	Europe	:
2010	Croatia	Number	Professional, business	1 night or over	European Union - 28 countries (2013-2020)	:
2010	Croatia	Number	Professional, business	From 1 to 3 nights	Europe	:
2010	Croatia	Number	Professional, business	From 1 to 3 nights	European Union - 28 countries (2013-2020)	:
2010	Croatia	Number	Professional, business	4 nights or over	Europe	:
2010	Croatia	Number	Professional, business	4 nights or over	European Union - 28 countries (2013-2020)	:
2010	Croatia	Number	Visits to friends and relatives	1 night or over	Europe	:
2010	Croatia	Number	Visits to friends and relatives	1 night or over	European Union - 28 countries (2013-2020)	:
2010	Croatia	Number	Visits to friends and relatives	From 1 to 3 nights	Europe	:
2010	Croatia	Number	Visits to friends and relatives	From 1 to 3 nights	European Union - 28 countries (2013-2020)	:
2010	Croatia	Number	Visits to friends and relatives	4 nights or over	Europe	:
2010	Croatia	Number	Visits to friends and relatives	4 nights or over	European Union - 28 countries (2013-2020)	:
2010	Italy	Number	Total	1 night or over	Europe	:
2010	Italy	Number	Total	1 night or over	European Union - 28 countries (2013-2020)	:
2010	Italy	Number	Total	From 1 to 3 nights	Europe	:
2010	Italy	Number	Total	From 1 to 3 nights	European Union - 28 countries (2013-2020)	:
2010	Italy	Number	Total	4 nights or over	Europe	:
2010	Italy	Number	Total	4 nights or over	European Union - 28 countries (2013-2020)	:
2010	Italy	Number	Personal reasons	1 night or over	Europe	:
2010	Italy	Number	Personal reasons	1 night or over	European Union - 28 countries (2013-2020)	:
2010	Italy	Number	Personal reasons	From 1 to 3 nights	Europe	:
2010	Italy	Number	Personal reasons	From 1 to 3 nights	European Union - 28 countries (2013-2020)	:
2010	Italy	Number	Personal reasons	4 nights or over	Europe	:
2010	Italy	Number	Personal reasons	4 nights or over	European Union - 28 countries (2013-2020)	:
2010	Italy	Number	Professional, business	1 night or over	Europe	:
2010	Italy	Number	Professional, business	1 night or over	European Union - 28 countries (2013-2020)	:
2010	Italy	Number	Professional, business	From 1 to 3 nights	Europe	:
2010	Italy	Number	Professional, business	From 1 to 3 nights	European Union - 28 countries (2013-2020)	:
2010	Italy	Number	Professional, business	4 nights or over	Europe	:
2010	Italy	Number	Professional, business	4 nights or over	European Union - 28 countries (2013-2020)	:
2010	Italy	Number	Visits to friends and relatives	1 night or over	Europe	:
2010	Italy	Number	Visits to friends and relatives	1 night or over	European Union - 28 countries (2013-2020)	:
2010	Italy	Number	Visits to friends and relatives	From 1 to 3 nights	Europe	:
2010	Italy	Number	Visits to friends and relatives	From 1 to 3 nights	European Union - 28 countries (2013-2020)	:
2010	Italy	Number	Visits to friends and relatives	4 nights or over	Europe	:
2010	Italy	Number	Visits to friends and relatives	4 nights or over	European Union - 28 countries (2013-2020)	:
2010	Cyprus	Number	Total	1 night or over	Europe	:
2010	Cyprus	Number	Total	1 night or over	European Union - 28 countries (2013-2020)	:
2010	Cyprus	Number	Total	From 1 to 3 nights	Europe	:
2010	Cyprus	Number	Total	From 1 to 3 nights	European Union - 28 countries (2013-2020)	:
2010	Cyprus	Number	Total	4 nights or over	Europe	:
2010	Cyprus	Number	Total	4 nights or over	European Union - 28 countries (2013-2020)	:
2010	Cyprus	Number	Personal reasons	1 night or over	Europe	:
2010	Cyprus	Number	Personal reasons	1 night or over	European Union - 28 countries (2013-2020)	:
2010	Cyprus	Number	Personal reasons	From 1 to 3 nights	Europe	:
2010	Cyprus	Number	Personal reasons	From 1 to 3 nights	European Union - 28 countries (2013-2020)	:
2010	Cyprus	Number	Personal reasons	4 nights or over	Europe	:
2010	Cyprus	Number	Personal reasons	4 nights or over	European Union - 28 countries (2013-2020)	:
2010	Cyprus	Number	Professional, business	1 night or over	Europe	:
2010	Cyprus	Number	Professional, business	1 night or over	European Union - 28 countries (2013-2020)	:
2010	Cyprus	Number	Professional, business	From 1 to 3 nights	Europe	:
2010	Cyprus	Number	Professional, business	From 1 to 3 nights	European Union - 28 countries (2013-2020)	:
2010	Cyprus	Number	Professional, business	4 nights or over	Europe	:
2010	Cyprus	Number	Professional, business	4 nights or over	European Union - 28 countries (2013-2020)	:
2010	Cyprus	Number	Visits to friends and relatives	1 night or over	Europe	:
2010	Cyprus	Number	Visits to friends and relatives	1 night or over	European Union - 28 countries (2013-2020)	:
2010	Cyprus	Number	Visits to friends and relatives	From 1 to 3 nights	Europe	:
2010	Cyprus	Number	Visits to friends and relatives	From 1 to 3 nights	European Union - 28 countries (2013-2020)	:
2010	Cyprus	Number	Visits to friends and relatives	4 nights or over	Europe	:
2010	Cyprus	Number	Visits to friends and relatives	4 nights or over	European Union - 28 countries (2013-2020)	:
2010	Latvia	Number	Total	1 night or over	Europe	:
2010	Latvia	Number	Total	1 night or over	European Union - 28 countries (2013-2020)	:
2010	Latvia	Number	Total	From 1 to 3 nights	Europe	:
2010	Latvia	Number	Total	From 1 to 3 nights	European Union - 28 countries (2013-2020)	:
2010	Latvia	Number	Total	4 nights or over	Europe	:
2010	Latvia	Number	Total	4 nights or over	European Union - 28 countries (2013-2020)	:
2010	Latvia	Number	Personal reasons	1 night or over	Europe	:
2010	Latvia	Number	Personal reasons	1 night or over	European Union - 28 countries (2013-2020)	:
2010	Latvia	Number	Personal reasons	From 1 to 3 nights	Europe	:
2010	Latvia	Number	Personal reasons	From 1 to 3 nights	European Union - 28 countries (2013-2020)	:
2010	Latvia	Number	Personal reasons	4 nights or over	Europe	:
2010	Latvia	Number	Personal reasons	4 nights or over	European Union - 28 countries (2013-2020)	:
2010	Latvia	Number	Professional, business	1 night or over	Europe	:
2010	Latvia	Number	Professional, business	1 night or over	European Union - 28 countries (2013-2020)	:
2010	Latvia	Number	Professional, business	From 1 to 3 nights	Europe	:
2010	Latvia	Number	Professional, business	From 1 to 3 nights	European Union - 28 countries (2013-2020)	:
2010	Latvia	Number	Professional, business	4 nights or over	Europe	:
2010	Latvia	Number	Professional, business	4 nights or over	European Union - 28 countries (2013-2020)	:
2010	Latvia	Number	Visits to friends and relatives	1 night or over	Europe	:
2010	Latvia	Number	Visits to friends and relatives	1 night or over	European Union - 28 countries (2013-2020)	:
2010	Latvia	Number	Visits to friends and relatives	From 1 to 3 nights	Europe	:
2010	Latvia	Number	Visits to friends and relatives	From 1 to 3 nights	European Union - 28 countries (2013-2020)	:
2010	Latvia	Number	Visits to friends and relatives	4 nights or over	Europe	:
2010	Latvia	Number	Visits to friends and relatives	4 nights or over	European Union - 28 countries (2013-2020)	:
2010	Lithuania	Number	Total	1 night or over	Europe	:
2010	Lithuania	Number	Total	1 night or over	European Union - 28 countries (2013-2020)	:
2010	Lithuania	Number	Total	From 1 to 3 nights	Europe	:
2010	Lithuania	Number	Total	From 1 to 3 nights	European Union - 28 countries (2013-2020)	:
2010	Lithuania	Number	Total	4 nights or over	Europe	:
2010	Lithuania	Number	Total	4 nights or over	European Union - 28 countries (2013-2020)	:
2010	Lithuania	Number	Personal reasons	1 night or over	Europe	:
2010	Lithuania	Number	Personal reasons	1 night or over	European Union - 28 countries (2013-2020)	:
2010	Lithuania	Number	Personal reasons	From 1 to 3 nights	Europe	:
2010	Lithuania	Number	Personal reasons	From 1 to 3 nights	European Union - 28 countries (2013-2020)	:
2010	Lithuania	Number	Personal reasons	4 nights or over	Europe	:
2010	Lithuania	Number	Personal reasons	4 nights or over	European Union - 28 countries (2013-2020)	:
2010	Lithuania	Number	Professional, business	1 night or over	Europe	:
2010	Lithuania	Number	Professional, business	1 night or over	European Union - 28 countries (2013-2020)	:
2010	Lithuania	Number	Professional, business	From 1 to 3 nights	Europe	:
2010	Lithuania	Number	Professional, business	From 1 to 3 nights	European Union - 28 countries (2013-2020)	:
2010	Lithuania	Number	Professional, business	4 nights or over	Europe	:
2010	Lithuania	Number	Professional, business	4 nights or over	European Union - 28 countries (2013-2020)	:
2010	Lithuania	Number	Visits to friends and relatives	1 night or over	Europe	:
2010	Lithuania	Number	Visits to friends and relatives	1 night or over	European Union - 28 countries (2013-2020)	:
2010	Lithuania	Number	Visits to friends and relatives	From 1 to 3 nights	Europe	:
2010	Lithuania	Number	Visits to friends and relatives	From 1 to 3 nights	European Union - 28 countries (2013-2020)	:
2010	Lithuania	Number	Visits to friends and relatives	4 nights or over	Europe	:
2010	Lithuania	Number	Visits to friends and relatives	4 nights or over	European Union - 28 countries (2013-2020)	:
2010	Luxembourg	Number	Total	1 night or over	Europe	:
2010	Luxembourg	Number	Total	1 night or over	European Union - 28 countries (2013-2020)	:
2010	Luxembourg	Number	Total	From 1 to 3 nights	Europe	:
2010	Luxembourg	Number	Total	From 1 to 3 nights	European Union - 28 countries (2013-2020)	:
2010	Luxembourg	Number	Total	4 nights or over	Europe	:
2010	Luxembourg	Number	Total	4 nights or over	European Union - 28 countries (2013-2020)	:
2010	Luxembourg	Number	Personal reasons	1 night or over	Europe	:
2010	Luxembourg	Number	Personal reasons	1 night or over	European Union - 28 countries (2013-2020)	:
2010	Luxembourg	Number	Personal reasons	From 1 to 3 nights	Europe	:
2010	Luxembourg	Number	Personal reasons	From 1 to 3 nights	European Union - 28 countries (2013-2020)	:
2010	Luxembourg	Number	Personal reasons	4 nights or over	Europe	:
2010	Luxembourg	Number	Personal reasons	4 nights or over	European Union - 28 countries (2013-2020)	:
2010	Luxembourg	Number	Professional, business	1 night or over	Europe	:
2010	Luxembourg	Number	Professional, business	1 night or over	European Union - 28 countries (2013-2020)	:
2010	Luxembourg	Number	Professional, business	From 1 to 3 nights	Europe	:
2010	Luxembourg	Number	Professional, business	From 1 to 3 nights	European Union - 28 countries (2013-2020)	:
2010	Luxembourg	Number	Professional, business	4 nights or over	Europe	:
2010	Luxembourg	Number	Professional, business	4 nights or over	European Union - 28 countries (2013-2020)	:
2010	Luxembourg	Number	Visits to friends and relatives	1 night or over	Europe	:
2010	Luxembourg	Number	Visits to friends and relatives	1 night or over	European Union - 28 countries (2013-2020)	:
2010	Luxembourg	Number	Visits to friends and relatives	From 1 to 3 nights	Europe	:
2010	Luxembourg	Number	Visits to friends and relatives	From 1 to 3 nights	European Union - 28 countries (2013-2020)	:
2010	Luxembourg	Number	Visits to friends and relatives	4 nights or over	Europe	:
2010	Luxembourg	Number	Visits to friends and relatives	4 nights or over	European Union - 28 countries (2013-2020)	:
2010	Hungary	Number	Total	1 night or over	Europe	:
2010	Hungary	Number	Total	1 night or over	European Union - 28 countries (2013-2020)	:
2010	Hungary	Number	Total	From 1 to 3 nights	Europe	:
2010	Hungary	Number	Total	From 1 to 3 nights	European Union - 28 countries (2013-2020)	:
2010	Hungary	Number	Total	4 nights or over	Europe	:
2010	Hungary	Number	Total	4 nights or over	European Union - 28 countries (2013-2020)	:
2010	Hungary	Number	Personal reasons	1 night or over	Europe	:
2010	Hungary	Number	Personal reasons	1 night or over	European Union - 28 countries (2013-2020)	:
2010	Hungary	Number	Personal reasons	From 1 to 3 nights	Europe	:
2010	Hungary	Number	Personal reasons	From 1 to 3 nights	European Union - 28 countries (2013-2020)	:
2010	Hungary	Number	Personal reasons	4 nights or over	Europe	:
2010	Hungary	Number	Personal reasons	4 nights or over	European Union - 28 countries (2013-2020)	:
2010	Hungary	Number	Professional, business	1 night or over	Europe	:
2010	Hungary	Number	Professional, business	1 night or over	European Union - 28 countries (2013-2020)	:
2010	Hungary	Number	Professional, business	From 1 to 3 nights	Europe	:
2010	Hungary	Number	Professional, business	From 1 to 3 nights	European Union - 28 countries (2013-2020)	:
2010	Hungary	Number	Professional, business	4 nights or over	Europe	:
2010	Hungary	Number	Professional, business	4 nights or over	European Union - 28 countries (2013-2020)	:
2010	Hungary	Number	Visits to friends and relatives	1 night or over	Europe	:
2010	Hungary	Number	Visits to friends and relatives	1 night or over	European Union - 28 countries (2013-2020)	:
2010	Hungary	Number	Visits to friends and relatives	From 1 to 3 nights	Europe	:
2010	Hungary	Number	Visits to friends and relatives	From 1 to 3 nights	European Union - 28 countries (2013-2020)	:
2010	Hungary	Number	Visits to friends and relatives	4 nights or over	Europe	:
2010	Hungary	Number	Visits to friends and relatives	4 nights or over	European Union - 28 countries (2013-2020)	:
2010	Malta	Number	Total	1 night or over	Europe	:
2010	Malta	Number	Total	1 night or over	European Union - 28 countries (2013-2020)	:
2010	Malta	Number	Total	From 1 to 3 nights	Europe	:
2010	Malta	Number	Total	From 1 to 3 nights	European Union - 28 countries (2013-2020)	:
2010	Malta	Number	Total	4 nights or over	Europe	:
2010	Malta	Number	Total	4 nights or over	European Union - 28 countries (2013-2020)	:
2010	Malta	Number	Personal reasons	1 night or over	Europe	:
2010	Malta	Number	Personal reasons	1 night or over	European Union - 28 countries (2013-2020)	:
2010	Malta	Number	Personal reasons	From 1 to 3 nights	Europe	:
2010	Malta	Number	Personal reasons	From 1 to 3 nights	European Union - 28 countries (2013-2020)	:
2010	Malta	Number	Personal reasons	4 nights or over	Europe	:
2010	Malta	Number	Personal reasons	4 nights or over	European Union - 28 countries (2013-2020)	:
2010	Malta	Number	Professional, business	1 night or over	Europe	:
2010	Malta	Number	Professional, business	1 night or over	European Union - 28 countries (2013-2020)	:
2010	Malta	Number	Professional, business	From 1 to 3 nights	Europe	:
2010	Malta	Number	Professional, business	From 1 to 3 nights	European Union - 28 countries (2013-2020)	:
2010	Malta	Number	Professional, business	4 nights or over	Europe	:
2010	Malta	Number	Professional, business	4 nights or over	European Union - 28 countries (2013-2020)	:
2010	Malta	Number	Visits to friends and relatives	1 night or over	Europe	:
2010	Malta	Number	Visits to friends and relatives	1 night or over	European Union - 28 countries (2013-2020)	:
2010	Malta	Number	Visits to friends and relatives	From 1 to 3 nights	Europe	:
2010	Malta	Number	Visits to friends and relatives	From 1 to 3 nights	European Union - 28 countries (2013-2020)	:
2010	Malta	Number	Visits to friends and relatives	4 nights or over	Europe	:
2010	Malta	Number	Visits to friends and relatives	4 nights or over	European Union - 28 countries (2013-2020)	:
2010	Netherlands	Number	Total	1 night or over	Europe	:
2010	Netherlands	Number	Total	1 night or over	European Union - 28 countries (2013-2020)	:
2010	Netherlands	Number	Total	From 1 to 3 nights	Europe	:
2010	Netherlands	Number	Total	From 1 to 3 nights	European Union - 28 countries (2013-2020)	:
2010	Netherlands	Number	Total	4 nights or over	Europe	:
2010	Netherlands	Number	Total	4 nights or over	European Union - 28 countries (2013-2020)	:
2010	Netherlands	Number	Personal reasons	1 night or over	Europe	:
2010	Netherlands	Number	Personal reasons	1 night or over	European Union - 28 countries (2013-2020)	:
2010	Netherlands	Number	Personal reasons	From 1 to 3 nights	Europe	:
2010	Netherlands	Number	Personal reasons	From 1 to 3 nights	European Union - 28 countries (2013-2020)	:
2010	Netherlands	Number	Personal reasons	4 nights or over	Europe	:
2010	Netherlands	Number	Personal reasons	4 nights or over	European Union - 28 countries (2013-2020)	:
2010	Netherlands	Number	Professional, business	1 night or over	Europe	:
2010	Netherlands	Number	Professional, business	1 night or over	European Union - 28 countries (2013-2020)	:
2010	Netherlands	Number	Professional, business	From 1 to 3 nights	Europe	:
2010	Netherlands	Number	Professional, business	From 1 to 3 nights	European Union - 28 countries (2013-2020)	:
2010	Netherlands	Number	Professional, business	4 nights or over	Europe	:
2010	Netherlands	Number	Professional, business	4 nights or over	European Union - 28 countries (2013-2020)	:
2010	Netherlands	Number	Visits to friends and relatives	1 night or over	Europe	:
2010	Netherlands	Number	Visits to friends and relatives	1 night or over	European Union - 28 countries (2013-2020)	:
2010	Netherlands	Number	Visits to friends and relatives	From 1 to 3 nights	Europe	:
2010	Netherlands	Number	Visits to friends and relatives	From 1 to 3 nights	European Union - 28 countries (2013-2020)	:
2010	Netherlands	Number	Visits to friends and relatives	4 nights or over	Europe	:
2010	Netherlands	Number	Visits to friends and relatives	4 nights or over	European Union - 28 countries (2013-2020)	:
2010	Austria	Number	Total	1 night or over	Europe	:
2010	Austria	Number	Total	1 night or over	European Union - 28 countries (2013-2020)	:
2010	Austria	Number	Total	From 1 to 3 nights	Europe	:
2010	Austria	Number	Total	From 1 to 3 nights	European Union - 28 countries (2013-2020)	:
2010	Austria	Number	Total	4 nights or over	Europe	:
2010	Austria	Number	Total	4 nights or over	European Union - 28 countries (2013-2020)	:
2010	Austria	Number	Personal reasons	1 night or over	Europe	:
2010	Austria	Number	Personal reasons	1 night or over	European Union - 28 countries (2013-2020)	:
2010	Austria	Number	Personal reasons	From 1 to 3 nights	Europe	:
2010	Austria	Number	Personal reasons	From 1 to 3 nights	European Union - 28 countries (2013-2020)	:
2010	Austria	Number	Personal reasons	4 nights or over	Europe	:
2010	Austria	Number	Personal reasons	4 nights or over	European Union - 28 countries (2013-2020)	:
2010	Austria	Number	Professional, business	1 night or over	Europe	:
2010	Austria	Number	Professional, business	1 night or over	European Union - 28 countries (2013-2020)	:
2010	Austria	Number	Professional, business	From 1 to 3 nights	Europe	:
2010	Austria	Number	Professional, business	From 1 to 3 nights	European Union - 28 countries (2013-2020)	:
2010	Austria	Number	Professional, business	4 nights or over	Europe	:
2010	Austria	Number	Professional, business	4 nights or over	European Union - 28 countries (2013-2020)	:
2010	Austria	Number	Visits to friends and relatives	1 night or over	Europe	:
2010	Austria	Number	Visits to friends and relatives	1 night or over	European Union - 28 countries (2013-2020)	:
2010	Austria	Number	Visits to friends and relatives	From 1 to 3 nights	Europe	:
2010	Austria	Number	Visits to friends and relatives	From 1 to 3 nights	European Union - 28 countries (2013-2020)	:
2010	Austria	Number	Visits to friends and relatives	4 nights or over	Europe	:
2010	Austria	Number	Visits to friends and relatives	4 nights or over	European Union - 28 countries (2013-2020)	:
2010	Poland	Number	Total	1 night or over	Europe	:
2010	Poland	Number	Total	1 night or over	European Union - 28 countries (2013-2020)	:
2010	Poland	Number	Total	From 1 to 3 nights	Europe	:
2010	Poland	Number	Total	From 1 to 3 nights	European Union - 28 countries (2013-2020)	:
2010	Poland	Number	Total	4 nights or over	Europe	:
2010	Poland	Number	Total	4 nights or over	European Union - 28 countries (2013-2020)	:
2010	Poland	Number	Personal reasons	1 night or over	Europe	:
2010	Poland	Number	Personal reasons	1 night or over	European Union - 28 countries (2013-2020)	:
2010	Poland	Number	Personal reasons	From 1 to 3 nights	Europe	:
2010	Poland	Number	Personal reasons	From 1 to 3 nights	European Union - 28 countries (2013-2020)	:
2010	Poland	Number	Personal reasons	4 nights or over	Europe	:
2010	Poland	Number	Personal reasons	4 nights or over	European Union - 28 countries (2013-2020)	:
2010	Poland	Number	Professional, business	1 night or over	Europe	:
2010	Poland	Number	Professional, business	1 night or over	European Union - 28 countries (2013-2020)	:
2010	Poland	Number	Professional, business	From 1 to 3 nights	Europe	:
2010	Poland	Number	Professional, business	From 1 to 3 nights	European Union - 28 countries (2013-2020)	:
2010	Poland	Number	Professional, business	4 nights or over	Europe	:
2010	Poland	Number	Professional, business	4 nights or over	European Union - 28 countries (2013-2020)	:
2010	Poland	Number	Visits to friends and relatives	1 night or over	Europe	:
2010	Poland	Number	Visits to friends and relatives	1 night or over	European Union - 28 countries (2013-2020)	:
2010	Poland	Number	Visits to friends and relatives	From 1 to 3 nights	Europe	:
2010	Poland	Number	Visits to friends and relatives	From 1 to 3 nights	European Union - 28 countries (2013-2020)	:
2010	Poland	Number	Visits to friends and relatives	4 nights or over	Europe	:
2010	Poland	Number	Visits to friends and relatives	4 nights or over	European Union - 28 countries (2013-2020)	:
2010	Portugal	Number	Total	1 night or over	Europe	:
2010	Portugal	Number	Total	1 night or over	European Union - 28 countries (2013-2020)	:
2010	Portugal	Number	Total	From 1 to 3 nights	Europe	:
2010	Portugal	Number	Total	From 1 to 3 nights	European Union - 28 countries (2013-2020)	:
2010	Portugal	Number	Total	4 nights or over	Europe	:
2010	Portugal	Number	Total	4 nights or over	European Union - 28 countries (2013-2020)	:
2010	Portugal	Number	Personal reasons	1 night or over	Europe	:
2010	Portugal	Number	Personal reasons	1 night or over	European Union - 28 countries (2013-2020)	:
2010	Portugal	Number	Personal reasons	From 1 to 3 nights	Europe	:
2010	Portugal	Number	Personal reasons	From 1 to 3 nights	European Union - 28 countries (2013-2020)	:
2010	Portugal	Number	Personal reasons	4 nights or over	Europe	:
2010	Portugal	Number	Personal reasons	4 nights or over	European Union - 28 countries (2013-2020)	:
2010	Portugal	Number	Professional, business	1 night or over	Europe	:
2010	Portugal	Number	Professional, business	1 night or over	European Union - 28 countries (2013-2020)	:
2010	Portugal	Number	Professional, business	From 1 to 3 nights	Europe	:
2010	Portugal	Number	Professional, business	From 1 to 3 nights	European Union - 28 countries (2013-2020)	:
2010	Portugal	Number	Professional, business	4 nights or over	Europe	:
2010	Portugal	Number	Professional, business	4 nights or over	European Union - 28 countries (2013-2020)	:
2010	Portugal	Number	Visits to friends and relatives	1 night or over	Europe	:
2010	Portugal	Number	Visits to friends and relatives	1 night or over	European Union - 28 countries (2013-2020)	:
2010	Portugal	Number	Visits to friends and relatives	From 1 to 3 nights	Europe	:
2010	Portugal	Number	Visits to friends and relatives	From 1 to 3 nights	European Union - 28 countries (2013-2020)	:
2010	Portugal	Number	Visits to friends and relatives	4 nights or over	Europe	:
2010	Portugal	Number	Visits to friends and relatives	4 nights or over	European Union - 28 countries (2013-2020)	:
2010	Romania	Number	Total	1 night or over	Europe	:
2010	Romania	Number	Total	1 night or over	European Union - 28 countries (2013-2020)	:
2010	Romania	Number	Total	From 1 to 3 nights	Europe	:
2010	Romania	Number	Total	From 1 to 3 nights	European Union - 28 countries (2013-2020)	:
2010	Romania	Number	Total	4 nights or over	Europe	:
2010	Romania	Number	Total	4 nights or over	European Union - 28 countries (2013-2020)	:
2010	Romania	Number	Personal reasons	1 night or over	Europe	:
2010	Romania	Number	Personal reasons	1 night or over	European Union - 28 countries (2013-2020)	:
2010	Romania	Number	Personal reasons	From 1 to 3 nights	Europe	:
2010	Romania	Number	Personal reasons	From 1 to 3 nights	European Union - 28 countries (2013-2020)	:
2010	Romania	Number	Personal reasons	4 nights or over	Europe	:
2010	Romania	Number	Personal reasons	4 nights or over	European Union - 28 countries (2013-2020)	:
2010	Romania	Number	Professional, business	1 night or over	Europe	:
2010	Romania	Number	Professional, business	1 night or over	European Union - 28 countries (2013-2020)	:
2010	Romania	Number	Professional, business	From 1 to 3 nights	Europe	:
2010	Romania	Number	Professional, business	From 1 to 3 nights	European Union - 28 countries (2013-2020)	:
2010	Romania	Number	Professional, business	4 nights or over	Europe	:
2010	Romania	Number	Professional, business	4 nights or over	European Union - 28 countries (2013-2020)	:
2010	Romania	Number	Visits to friends and relatives	1 night or over	Europe	:
2010	Romania	Number	Visits to friends and relatives	1 night or over	European Union - 28 countries (2013-2020)	:
2010	Romania	Number	Visits to friends and relatives	From 1 to 3 nights	Europe	:
2010	Romania	Number	Visits to friends and relatives	From 1 to 3 nights	European Union - 28 countries (2013-2020)	:
2010	Romania	Number	Visits to friends and relatives	4 nights or over	Europe	:
2010	Romania	Number	Visits to friends and relatives	4 nights or over	European Union - 28 countries (2013-2020)	:
2010	Slovenia	Number	Total	1 night or over	Europe	:
2010	Slovenia	Number	Total	1 night or over	European Union - 28 countries (2013-2020)	:
2010	Slovenia	Number	Total	From 1 to 3 nights	Europe	:
2010	Slovenia	Number	Total	From 1 to 3 nights	European Union - 28 countries (2013-2020)	:
2010	Slovenia	Number	Total	4 nights or over	Europe	:
2010	Slovenia	Number	Total	4 nights or over	European Union - 28 countries (2013-2020)	:
2010	Slovenia	Number	Personal reasons	1 night or over	Europe	:
2010	Slovenia	Number	Personal reasons	1 night or over	European Union - 28 countries (2013-2020)	:
2010	Slovenia	Number	Personal reasons	From 1 to 3 nights	Europe	:
2010	Slovenia	Number	Personal reasons	From 1 to 3 nights	European Union - 28 countries (2013-2020)	:
2010	Slovenia	Number	Personal reasons	4 nights or over	Europe	:
2010	Slovenia	Number	Personal reasons	4 nights or over	European Union - 28 countries (2013-2020)	:
2010	Slovenia	Number	Professional, business	1 night or over	Europe	:
2010	Slovenia	Number	Professional, business	1 night or over	European Union - 28 countries (2013-2020)	:
2010	Slovenia	Number	Professional, business	From 1 to 3 nights	Europe	:
2010	Slovenia	Number	Professional, business	From 1 to 3 nights	European Union - 28 countries (2013-2020)	:
2010	Slovenia	Number	Professional, business	4 nights or over	Europe	:
2010	Slovenia	Number	Professional, business	4 nights or over	European Union - 28 countries (2013-2020)	:
2010	Slovenia	Number	Visits to friends and relatives	1 night or over	Europe	:
2010	Slovenia	Number	Visits to friends and relatives	1 night or over	European Union - 28 countries (2013-2020)	:
2010	Slovenia	Number	Visits to friends and relatives	From 1 to 3 nights	Europe	:
2010	Slovenia	Number	Visits to friends and relatives	From 1 to 3 nights	European Union - 28 countries (2013-2020)	:
2010	Slovenia	Number	Visits to friends and relatives	4 nights or over	Europe	:
2010	Slovenia	Number	Visits to friends and relatives	4 nights or over	European Union - 28 countries (2013-2020)	:
2010	Slovakia	Number	Total	1 night or over	Europe	:
2010	Slovakia	Number	Total	1 night or over	European Union - 28 countries (2013-2020)	:
2010	Slovakia	Number	Total	From 1 to 3 nights	Europe	:
2010	Slovakia	Number	Total	From 1 to 3 nights	European Union - 28 countries (2013-2020)	:
2010	Slovakia	Number	Total	4 nights or over	Europe	:
2010	Slovakia	Number	Total	4 nights or over	European Union - 28 countries (2013-2020)	:
2010	Slovakia	Number	Personal reasons	1 night or over	Europe	:
2010	Slovakia	Number	Personal reasons	1 night or over	European Union - 28 countries (2013-2020)	:
2010	Slovakia	Number	Personal reasons	From 1 to 3 nights	Europe	:
2010	Slovakia	Number	Personal reasons	From 1 to 3 nights	European Union - 28 countries (2013-2020)	:
2010	Slovakia	Number	Personal reasons	4 nights or over	Europe	:
2010	Slovakia	Number	Personal reasons	4 nights or over	European Union - 28 countries (2013-2020)	:
2010	Slovakia	Number	Professional, business	1 night or over	Europe	:
2010	Slovakia	Number	Professional, business	1 night or over	European Union - 28 countries (2013-2020)	:
2010	Slovakia	Number	Professional, business	From 1 to 3 nights	Europe	:
2010	Slovakia	Number	Professional, business	From 1 to 3 nights	European Union - 28 countries (2013-2020)	:
2010	Slovakia	Number	Professional, business	4 nights or over	Europe	:
2010	Slovakia	Number	Professional, business	4 nights or over	European Union - 28 countries (2013-2020)	:
2010	Slovakia	Number	Visits to friends and relatives	1 night or over	Europe	:
2010	Slovakia	Number	Visits to friends and relatives	1 night or over	European Union - 28 countries (2013-2020)	:
2010	Slovakia	Number	Visits to friends and relatives	From 1 to 3 nights	Europe	:
2010	Slovakia	Number	Visits to friends and relatives	From 1 to 3 nights	European Union - 28 countries (2013-2020)	:
2010	Slovakia	Number	Visits to friends and relatives	4 nights or over	Europe	:
2010	Slovakia	Number	Visits to friends and relatives	4 nights or over	European Union - 28 countries (2013-2020)	:
2010	Finland	Number	Total	1 night or over	Europe	:
2010	Finland	Number	Total	1 night or over	European Union - 28 countries (2013-2020)	:
2010	Finland	Number	Total	From 1 to 3 nights	Europe	:
2010	Finland	Number	Total	From 1 to 3 nights	European Union - 28 countries (2013-2020)	:
2010	Finland	Number	Total	4 nights or over	Europe	:
2010	Finland	Number	Total	4 nights or over	European Union - 28 countries (2013-2020)	:
2010	Finland	Number	Personal reasons	1 night or over	Europe	:
2010	Finland	Number	Personal reasons	1 night or over	European Union - 28 countries (2013-2020)	:
2010	Finland	Number	Personal reasons	From 1 to 3 nights	Europe	:
2010	Finland	Number	Personal reasons	From 1 to 3 nights	European Union - 28 countries (2013-2020)	:
2010	Finland	Number	Personal reasons	4 nights or over	Europe	:
2010	Finland	Number	Personal reasons	4 nights or over	European Union - 28 countries (2013-2020)	:
2010	Finland	Number	Professional, business	1 night or over	Europe	:
2010	Finland	Number	Professional, business	1 night or over	European Union - 28 countries (2013-2020)	:
2010	Finland	Number	Professional, business	From 1 to 3 nights	Europe	:
2010	Finland	Number	Professional, business	From 1 to 3 nights	European Union - 28 countries (2013-2020)	:
2010	Finland	Number	Professional, business	4 nights or over	Europe	:
2010	Finland	Number	Professional, business	4 nights or over	European Union - 28 countries (2013-2020)	:
2010	Finland	Number	Visits to friends and relatives	1 night or over	Europe	:
2010	Finland	Number	Visits to friends and relatives	1 night or over	European Union - 28 countries (2013-2020)	:
2010	Finland	Number	Visits to friends and relatives	From 1 to 3 nights	Europe	:
2010	Finland	Number	Visits to friends and relatives	From 1 to 3 nights	European Union - 28 countries (2013-2020)	:
2010	Finland	Number	Visits to friends and relatives	4 nights or over	Europe	:
2010	Finland	Number	Visits to friends and relatives	4 nights or over	European Union - 28 countries (2013-2020)	:
2010	Sweden	Number	Total	1 night or over	Europe	:
2010	Sweden	Number	Total	1 night or over	European Union - 28 countries (2013-2020)	:
2010	Sweden	Number	Total	From 1 to 3 nights	Europe	:
2010	Sweden	Number	Total	From 1 to 3 nights	European Union - 28 countries (2013-2020)	:
2010	Sweden	Number	Total	4 nights or over	Europe	:
2010	Sweden	Number	Total	4 nights or over	European Union - 28 countries (2013-2020)	:
2010	Sweden	Number	Personal reasons	1 night or over	Europe	:
2010	Sweden	Number	Personal reasons	1 night or over	European Union - 28 countries (2013-2020)	:
2010	Sweden	Number	Personal reasons	From 1 to 3 nights	Europe	:
2010	Sweden	Number	Personal reasons	From 1 to 3 nights	European Union - 28 countries (2013-2020)	:
2010	Sweden	Number	Personal reasons	4 nights or over	Europe	:
2010	Sweden	Number	Personal reasons	4 nights or over	European Union - 28 countries (2013-2020)	:
2010	Sweden	Number	Professional, business	1 night or over	Europe	:
2010	Sweden	Number	Professional, business	1 night or over	European Union - 28 countries (2013-2020)	:
2010	Sweden	Number	Professional, business	From 1 to 3 nights	Europe	:
2010	Sweden	Number	Professional, business	From 1 to 3 nights	European Union - 28 countries (2013-2020)	:
2010	Sweden	Number	Professional, business	4 nights or over	Europe	:
2010	Sweden	Number	Professional, business	4 nights or over	European Union - 28 countries (2013-2020)	:
2010	Sweden	Number	Visits to friends and relatives	1 night or over	Europe	:
2010	Sweden	Number	Visits to friends and relatives	1 night or over	European Union - 28 countries (2013-2020)	:
2010	Sweden	Number	Visits to friends and relatives	From 1 to 3 nights	Europe	:
2010	Sweden	Number	Visits to friends and relatives	From 1 to 3 nights	European Union - 28 countries (2013-2020)	:
2010	Sweden	Number	Visits to friends and relatives	4 nights or over	Europe	:
2010	Sweden	Number	Visits to friends and relatives	4 nights or over	European Union - 28 countries (2013-2020)	:
2010	United Kingdom	Number	Total	1 night or over	Europe	:
2010	United Kingdom	Number	Total	1 night or over	European Union - 28 countries (2013-2020)	:
2010	United Kingdom	Number	Total	From 1 to 3 nights	Europe	:
2010	United Kingdom	Number	Total	From 1 to 3 nights	European Union - 28 countries (2013-2020)	:
2010	United Kingdom	Number	Total	4 nights or over	Europe	:
2010	United Kingdom	Number	Total	4 nights or over	European Union - 28 countries (2013-2020)	:
2010	United Kingdom	Number	Personal reasons	1 night or over	Europe	:
2010	United Kingdom	Number	Personal reasons	1 night or over	European Union - 28 countries (2013-2020)	:
2010	United Kingdom	Number	Personal reasons	From 1 to 3 nights	Europe	:
2010	United Kingdom	Number	Personal reasons	From 1 to 3 nights	European Union - 28 countries (2013-2020)	:
2010	United Kingdom	Number	Personal reasons	4 nights or over	Europe	:
2010	United Kingdom	Number	Personal reasons	4 nights or over	European Union - 28 countries (2013-2020)	:
2010	United Kingdom	Number	Professional, business	1 night or over	Europe	:
2010	United Kingdom	Number	Professional, business	1 night or over	European Union - 28 countries (2013-2020)	:
2010	United Kingdom	Number	Professional, business	From 1 to 3 nights	Europe	:
2010	United Kingdom	Number	Professional, business	From 1 to 3 nights	European Union - 28 countries (2013-2020)	:
2010	United Kingdom	Number	Professional, business	4 nights or over	Europe	:
2010	United Kingdom	Number	Professional, business	4 nights or over	European Union - 28 countries (2013-2020)	:
2010	United Kingdom	Number	Visits to friends and relatives	1 night or over	Europe	:
2010	United Kingdom	Number	Visits to friends and relatives	1 night or over	European Union - 28 countries (2013-2020)	:
2010	United Kingdom	Number	Visits to friends and relatives	From 1 to 3 nights	Europe	:
2010	United Kingdom	Number	Visits to friends and relatives	From 1 to 3 nights	European Union - 28 countries (2013-2020)	:
2010	United Kingdom	Number	Visits to friends and relatives	4 nights or over	Europe	:
2010	United Kingdom	Number	Visits to friends and relatives	4 nights or over	European Union - 28 countries (2013-2020)	:
2010	Norway	Number	Total	1 night or over	Europe	:
2010	Norway	Number	Total	1 night or over	European Union - 28 countries (2013-2020)	:
2010	Norway	Number	Total	From 1 to 3 nights	Europe	:
2010	Norway	Number	Total	From 1 to 3 nights	European Union - 28 countries (2013-2020)	:
2010	Norway	Number	Total	4 nights or over	Europe	:
2010	Norway	Number	Total	4 nights or over	European Union - 28 countries (2013-2020)	:
2010	Norway	Number	Personal reasons	1 night or over	Europe	:
2010	Norway	Number	Personal reasons	1 night or over	European Union - 28 countries (2013-2020)	:
2010	Norway	Number	Personal reasons	From 1 to 3 nights	Europe	:
2010	Norway	Number	Personal reasons	From 1 to 3 nights	European Union - 28 countries (2013-2020)	:
2010	Norway	Number	Personal reasons	4 nights or over	Europe	:
2010	Norway	Number	Personal reasons	4 nights or over	European Union - 28 countries (2013-2020)	:
2010	Norway	Number	Professional, business	1 night or over	Europe	:
2010	Norway	Number	Professional, business	1 night or over	European Union - 28 countries (2013-2020)	:
2010	Norway	Number	Professional, business	From 1 to 3 nights	Europe	:
2010	Norway	Number	Professional, business	From 1 to 3 nights	European Union - 28 countries (2013-2020)	:
2010	Norway	Number	Professional, business	4 nights or over	Europe	:
2010	Norway	Number	Professional, business	4 nights or over	European Union - 28 countries (2013-2020)	:
2010	Norway	Number	Visits to friends and relatives	1 night or over	Europe	:
2010	Norway	Number	Visits to friends and relatives	1 night or over	European Union - 28 countries (2013-2020)	:
2010	Norway	Number	Visits to friends and relatives	From 1 to 3 nights	Europe	:
2010	Norway	Number	Visits to friends and relatives	From 1 to 3 nights	European Union - 28 countries (2013-2020)	:
2010	Norway	Number	Visits to friends and relatives	4 nights or over	Europe	:
2010	Norway	Number	Visits to friends and relatives	4 nights or over	European Union - 28 countries (2013-2020)	:
2010	Switzerland	Number	Total	1 night or over	Europe	:
2010	Switzerland	Number	Total	1 night or over	European Union - 28 countries (2013-2020)	:
2010	Switzerland	Number	Total	From 1 to 3 nights	Europe	:
2010	Switzerland	Number	Total	From 1 to 3 nights	European Union - 28 countries (2013-2020)	:
2010	Switzerland	Number	Total	4 nights or over	Europe	:
2010	Switzerland	Number	Total	4 nights or over	European Union - 28 countries (2013-2020)	:
2010	Switzerland	Number	Personal reasons	1 night or over	Europe	:
2010	Switzerland	Number	Personal reasons	1 night or over	European Union - 28 countries (2013-2020)	:
2010	Switzerland	Number	Personal reasons	From 1 to 3 nights	Europe	:
2010	Switzerland	Number	Personal reasons	From 1 to 3 nights	European Union - 28 countries (2013-2020)	:
2010	Switzerland	Number	Personal reasons	4 nights or over	Europe	:
2010	Switzerland	Number	Personal reasons	4 nights or over	European Union - 28 countries (2013-2020)	:
2010	Switzerland	Number	Professional, business	1 night or over	Europe	:
2010	Switzerland	Number	Professional, business	1 night or over	European Union - 28 countries (2013-2020)	:
2010	Switzerland	Number	Professional, business	From 1 to 3 nights	Europe	:
2010	Switzerland	Number	Professional, business	From 1 to 3 nights	European Union - 28 countries (2013-2020)	:
2010	Switzerland	Number	Professional, business	4 nights or over	Europe	:
2010	Switzerland	Number	Professional, business	4 nights or over	European Union - 28 countries (2013-2020)	:
2010	Switzerland	Number	Visits to friends and relatives	1 night or over	Europe	:
2010	Switzerland	Number	Visits to friends and relatives	1 night or over	European Union - 28 countries (2013-2020)	:
2010	Switzerland	Number	Visits to friends and relatives	From 1 to 3 nights	Europe	:
2010	Switzerland	Number	Visits to friends and relatives	From 1 to 3 nights	European Union - 28 countries (2013-2020)	:
2010	Switzerland	Number	Visits to friends and relatives	4 nights or over	Europe	:
2010	Switzerland	Number	Visits to friends and relatives	4 nights or over	European Union - 28 countries (2013-2020)	:
2011	European Union - 27 countries (from 2020)	Number	Total	1 night or over	Europe	:
2011	European Union - 27 countries (from 2020)	Number	Total	1 night or over	European Union - 28 countries (2013-2020)	:
2011	European Union - 27 countries (from 2020)	Number	Total	From 1 to 3 nights	Europe	:
2011	European Union - 27 countries (from 2020)	Number	Total	From 1 to 3 nights	European Union - 28 countries (2013-2020)	:
2011	European Union - 27 countries (from 2020)	Number	Total	4 nights or over	Europe	:
2011	European Union - 27 countries (from 2020)	Number	Total	4 nights or over	European Union - 28 countries (2013-2020)	:
2011	European Union - 27 countries (from 2020)	Number	Personal reasons	1 night or over	Europe	:
2011	European Union - 27 countries (from 2020)	Number	Personal reasons	1 night or over	European Union - 28 countries (2013-2020)	:
2011	European Union - 27 countries (from 2020)	Number	Personal reasons	From 1 to 3 nights	Europe	:
2011	European Union - 27 countries (from 2020)	Number	Personal reasons	From 1 to 3 nights	European Union - 28 countries (2013-2020)	:
2011	European Union - 27 countries (from 2020)	Number	Personal reasons	4 nights or over	Europe	:
2011	European Union - 27 countries (from 2020)	Number	Personal reasons	4 nights or over	European Union - 28 countries (2013-2020)	:
2011	European Union - 27 countries (from 2020)	Number	Professional, business	1 night or over	Europe	:
2011	European Union - 27 countries (from 2020)	Number	Professional, business	1 night or over	European Union - 28 countries (2013-2020)	:
2011	European Union - 27 countries (from 2020)	Number	Professional, business	From 1 to 3 nights	Europe	:
2011	European Union - 27 countries (from 2020)	Number	Professional, business	From 1 to 3 nights	European Union - 28 countries (2013-2020)	:
2011	European Union - 27 countries (from 2020)	Number	Professional, business	4 nights or over	Europe	:
2011	European Union - 27 countries (from 2020)	Number	Professional, business	4 nights or over	European Union - 28 countries (2013-2020)	:
2011	European Union - 27 countries (from 2020)	Number	Visits to friends and relatives	1 night or over	Europe	:
2011	European Union - 27 countries (from 2020)	Number	Visits to friends and relatives	1 night or over	European Union - 28 countries (2013-2020)	:
2011	European Union - 27 countries (from 2020)	Number	Visits to friends and relatives	From 1 to 3 nights	Europe	:
2011	European Union - 27 countries (from 2020)	Number	Visits to friends and relatives	From 1 to 3 nights	European Union - 28 countries (2013-2020)	:
2011	European Union - 27 countries (from 2020)	Number	Visits to friends and relatives	4 nights or over	Europe	:
2011	European Union - 27 countries (from 2020)	Number	Visits to friends and relatives	4 nights or over	European Union - 28 countries (2013-2020)	:
2011	Belgium	Number	Total	1 night or over	Europe	:
2011	Belgium	Number	Total	1 night or over	European Union - 28 countries (2013-2020)	:
2011	Belgium	Number	Total	From 1 to 3 nights	Europe	:
2011	Belgium	Number	Total	From 1 to 3 nights	European Union - 28 countries (2013-2020)	:
2011	Belgium	Number	Total	4 nights or over	Europe	:
2011	Belgium	Number	Total	4 nights or over	European Union - 28 countries (2013-2020)	:
2011	Belgium	Number	Personal reasons	1 night or over	Europe	:
2011	Belgium	Number	Personal reasons	1 night or over	European Union - 28 countries (2013-2020)	:
2011	Belgium	Number	Personal reasons	From 1 to 3 nights	Europe	:
2011	Belgium	Number	Personal reasons	From 1 to 3 nights	European Union - 28 countries (2013-2020)	:
2011	Belgium	Number	Personal reasons	4 nights or over	Europe	:
2011	Belgium	Number	Personal reasons	4 nights or over	European Union - 28 countries (2013-2020)	:
2011	Belgium	Number	Professional, business	1 night or over	Europe	:
2011	Belgium	Number	Professional, business	1 night or over	European Union - 28 countries (2013-2020)	:
2011	Belgium	Number	Professional, business	From 1 to 3 nights	Europe	:
2011	Belgium	Number	Professional, business	From 1 to 3 nights	European Union - 28 countries (2013-2020)	:
2011	Belgium	Number	Professional, business	4 nights or over	Europe	:
2011	Belgium	Number	Professional, business	4 nights or over	European Union - 28 countries (2013-2020)	:
2011	Belgium	Number	Visits to friends and relatives	1 night or over	Europe	:
2011	Belgium	Number	Visits to friends and relatives	1 night or over	European Union - 28 countries (2013-2020)	:
2011	Belgium	Number	Visits to friends and relatives	From 1 to 3 nights	Europe	:
2011	Belgium	Number	Visits to friends and relatives	From 1 to 3 nights	European Union - 28 countries (2013-2020)	:
2011	Belgium	Number	Visits to friends and relatives	4 nights or over	Europe	:
2011	Belgium	Number	Visits to friends and relatives	4 nights or over	European Union - 28 countries (2013-2020)	:
2011	Bulgaria	Number	Total	1 night or over	Europe	:
2011	Bulgaria	Number	Total	1 night or over	European Union - 28 countries (2013-2020)	:
2011	Bulgaria	Number	Total	From 1 to 3 nights	Europe	:
2011	Bulgaria	Number	Total	From 1 to 3 nights	European Union - 28 countries (2013-2020)	:
2011	Bulgaria	Number	Total	4 nights or over	Europe	:
2011	Bulgaria	Number	Total	4 nights or over	European Union - 28 countries (2013-2020)	:
2011	Bulgaria	Number	Personal reasons	1 night or over	Europe	:
2011	Bulgaria	Number	Personal reasons	1 night or over	European Union - 28 countries (2013-2020)	:
2011	Bulgaria	Number	Personal reasons	From 1 to 3 nights	Europe	:
2011	Bulgaria	Number	Personal reasons	From 1 to 3 nights	European Union - 28 countries (2013-2020)	:
2011	Bulgaria	Number	Personal reasons	4 nights or over	Europe	:
2011	Bulgaria	Number	Personal reasons	4 nights or over	European Union - 28 countries (2013-2020)	:
2011	Bulgaria	Number	Professional, business	1 night or over	Europe	:
2011	Bulgaria	Number	Professional, business	1 night or over	European Union - 28 countries (2013-2020)	:
2011	Bulgaria	Number	Professional, business	From 1 to 3 nights	Europe	:
2011	Bulgaria	Number	Professional, business	From 1 to 3 nights	European Union - 28 countries (2013-2020)	:
2011	Bulgaria	Number	Professional, business	4 nights or over	Europe	:
2011	Bulgaria	Number	Professional, business	4 nights or over	European Union - 28 countries (2013-2020)	:
2011	Bulgaria	Number	Visits to friends and relatives	1 night or over	Europe	:
2011	Bulgaria	Number	Visits to friends and relatives	1 night or over	European Union - 28 countries (2013-2020)	:
2011	Bulgaria	Number	Visits to friends and relatives	From 1 to 3 nights	Europe	:
2011	Bulgaria	Number	Visits to friends and relatives	From 1 to 3 nights	European Union - 28 countries (2013-2020)	:
2011	Bulgaria	Number	Visits to friends and relatives	4 nights or over	Europe	:
2011	Bulgaria	Number	Visits to friends and relatives	4 nights or over	European Union - 28 countries (2013-2020)	:
2011	Czechia	Number	Total	1 night or over	Europe	:
2011	Czechia	Number	Total	1 night or over	European Union - 28 countries (2013-2020)	:
2011	Czechia	Number	Total	From 1 to 3 nights	Europe	:
2011	Czechia	Number	Total	From 1 to 3 nights	European Union - 28 countries (2013-2020)	:
2011	Czechia	Number	Total	4 nights or over	Europe	:
2011	Czechia	Number	Total	4 nights or over	European Union - 28 countries (2013-2020)	:
2011	Czechia	Number	Personal reasons	1 night or over	Europe	:
2011	Czechia	Number	Personal reasons	1 night or over	European Union - 28 countries (2013-2020)	:
2011	Czechia	Number	Personal reasons	From 1 to 3 nights	Europe	:
2011	Czechia	Number	Personal reasons	From 1 to 3 nights	European Union - 28 countries (2013-2020)	:
2011	Czechia	Number	Personal reasons	4 nights or over	Europe	:
2011	Czechia	Number	Personal reasons	4 nights or over	European Union - 28 countries (2013-2020)	:
2011	Czechia	Number	Professional, business	1 night or over	Europe	:
2011	Czechia	Number	Professional, business	1 night or over	European Union - 28 countries (2013-2020)	:
2011	Czechia	Number	Professional, business	From 1 to 3 nights	Europe	:
2011	Czechia	Number	Professional, business	From 1 to 3 nights	European Union - 28 countries (2013-2020)	:
2011	Czechia	Number	Professional, business	4 nights or over	Europe	:
2011	Czechia	Number	Professional, business	4 nights or over	European Union - 28 countries (2013-2020)	:
2011	Czechia	Number	Visits to friends and relatives	1 night or over	Europe	:
2011	Czechia	Number	Visits to friends and relatives	1 night or over	European Union - 28 countries (2013-2020)	:
2011	Czechia	Number	Visits to friends and relatives	From 1 to 3 nights	Europe	:
2011	Czechia	Number	Visits to friends and relatives	From 1 to 3 nights	European Union - 28 countries (2013-2020)	:
2011	Czechia	Number	Visits to friends and relatives	4 nights or over	Europe	:
2011	Czechia	Number	Visits to friends and relatives	4 nights or over	European Union - 28 countries (2013-2020)	:
2011	Denmark	Number	Total	1 night or over	Europe	:
2011	Denmark	Number	Total	1 night or over	European Union - 28 countries (2013-2020)	:
2011	Denmark	Number	Total	From 1 to 3 nights	Europe	:
2011	Denmark	Number	Total	From 1 to 3 nights	European Union - 28 countries (2013-2020)	:
2011	Denmark	Number	Total	4 nights or over	Europe	:
2011	Denmark	Number	Total	4 nights or over	European Union - 28 countries (2013-2020)	:
2011	Denmark	Number	Personal reasons	1 night or over	Europe	:
2011	Denmark	Number	Personal reasons	1 night or over	European Union - 28 countries (2013-2020)	:
2011	Denmark	Number	Personal reasons	From 1 to 3 nights	Europe	:
2011	Denmark	Number	Personal reasons	From 1 to 3 nights	European Union - 28 countries (2013-2020)	:
2011	Denmark	Number	Personal reasons	4 nights or over	Europe	:
2011	Denmark	Number	Personal reasons	4 nights or over	European Union - 28 countries (2013-2020)	:
2011	Denmark	Number	Professional, business	1 night or over	Europe	:
2011	Denmark	Number	Professional, business	1 night or over	European Union - 28 countries (2013-2020)	:
2011	Denmark	Number	Professional, business	From 1 to 3 nights	Europe	:
2011	Denmark	Number	Professional, business	From 1 to 3 nights	European Union - 28 countries (2013-2020)	:
2011	Denmark	Number	Professional, business	4 nights or over	Europe	:
2011	Denmark	Number	Professional, business	4 nights or over	European Union - 28 countries (2013-2020)	:
2011	Denmark	Number	Visits to friends and relatives	1 night or over	Europe	:
2011	Denmark	Number	Visits to friends and relatives	1 night or over	European Union - 28 countries (2013-2020)	:
2011	Denmark	Number	Visits to friends and relatives	From 1 to 3 nights	Europe	:
2011	Denmark	Number	Visits to friends and relatives	From 1 to 3 nights	European Union - 28 countries (2013-2020)	:
2011	Denmark	Number	Visits to friends and relatives	4 nights or over	Europe	:
2011	Denmark	Number	Visits to friends and relatives	4 nights or over	European Union - 28 countries (2013-2020)	:
2011	Germany (until 1990 former territory of the FRG)	Number	Total	1 night or over	Europe	:
2011	Germany (until 1990 former territory of the FRG)	Number	Total	1 night or over	European Union - 28 countries (2013-2020)	:
2011	Germany (until 1990 former territory of the FRG)	Number	Total	From 1 to 3 nights	Europe	:
2011	Germany (until 1990 former territory of the FRG)	Number	Total	From 1 to 3 nights	European Union - 28 countries (2013-2020)	:
2011	Germany (until 1990 former territory of the FRG)	Number	Total	4 nights or over	Europe	:
2011	Germany (until 1990 former territory of the FRG)	Number	Total	4 nights or over	European Union - 28 countries (2013-2020)	:
2011	Germany (until 1990 former territory of the FRG)	Number	Personal reasons	1 night or over	Europe	:
2011	Germany (until 1990 former territory of the FRG)	Number	Personal reasons	1 night or over	European Union - 28 countries (2013-2020)	:
2011	Germany (until 1990 former territory of the FRG)	Number	Personal reasons	From 1 to 3 nights	Europe	:
2011	Germany (until 1990 former territory of the FRG)	Number	Personal reasons	From 1 to 3 nights	European Union - 28 countries (2013-2020)	:
2011	Germany (until 1990 former territory of the FRG)	Number	Personal reasons	4 nights or over	Europe	:
2011	Germany (until 1990 former territory of the FRG)	Number	Personal reasons	4 nights or over	European Union - 28 countries (2013-2020)	:
2011	Germany (until 1990 former territory of the FRG)	Number	Professional, business	1 night or over	Europe	:
2011	Germany (until 1990 former territory of the FRG)	Number	Professional, business	1 night or over	European Union - 28 countries (2013-2020)	:
2011	Germany (until 1990 former territory of the FRG)	Number	Professional, business	From 1 to 3 nights	Europe	:
2011	Germany (until 1990 former territory of the FRG)	Number	Professional, business	From 1 to 3 nights	European Union - 28 countries (2013-2020)	:
2011	Germany (until 1990 former territory of the FRG)	Number	Professional, business	4 nights or over	Europe	:
2011	Germany (until 1990 former territory of the FRG)	Number	Professional, business	4 nights or over	European Union - 28 countries (2013-2020)	:
2011	Germany (until 1990 former territory of the FRG)	Number	Visits to friends and relatives	1 night or over	Europe	:
2011	Germany (until 1990 former territory of the FRG)	Number	Visits to friends and relatives	1 night or over	European Union - 28 countries (2013-2020)	:
2011	Germany (until 1990 former territory of the FRG)	Number	Visits to friends and relatives	From 1 to 3 nights	Europe	:
2011	Germany (until 1990 former territory of the FRG)	Number	Visits to friends and relatives	From 1 to 3 nights	European Union - 28 countries (2013-2020)	:
2011	Germany (until 1990 former territory of the FRG)	Number	Visits to friends and relatives	4 nights or over	Europe	:
2011	Germany (until 1990 former territory of the FRG)	Number	Visits to friends and relatives	4 nights or over	European Union - 28 countries (2013-2020)	:
2011	Estonia	Number	Total	1 night or over	Europe	:
2011	Estonia	Number	Total	1 night or over	European Union - 28 countries (2013-2020)	:
2011	Estonia	Number	Total	From 1 to 3 nights	Europe	:
2011	Estonia	Number	Total	From 1 to 3 nights	European Union - 28 countries (2013-2020)	:
2011	Estonia	Number	Total	4 nights or over	Europe	:
2011	Estonia	Number	Total	4 nights or over	European Union - 28 countries (2013-2020)	:
2011	Estonia	Number	Personal reasons	1 night or over	Europe	:
2011	Estonia	Number	Personal reasons	1 night or over	European Union - 28 countries (2013-2020)	:
2011	Estonia	Number	Personal reasons	From 1 to 3 nights	Europe	:
2011	Estonia	Number	Personal reasons	From 1 to 3 nights	European Union - 28 countries (2013-2020)	:
2011	Estonia	Number	Personal reasons	4 nights or over	Europe	:
2011	Estonia	Number	Personal reasons	4 nights or over	European Union - 28 countries (2013-2020)	:
2011	Estonia	Number	Professional, business	1 night or over	Europe	:
2011	Estonia	Number	Professional, business	1 night or over	European Union - 28 countries (2013-2020)	:
2011	Estonia	Number	Professional, business	From 1 to 3 nights	Europe	:
2011	Estonia	Number	Professional, business	From 1 to 3 nights	European Union - 28 countries (2013-2020)	:
2011	Estonia	Number	Professional, business	4 nights or over	Europe	:
2011	Estonia	Number	Professional, business	4 nights or over	European Union - 28 countries (2013-2020)	:
2011	Estonia	Number	Visits to friends and relatives	1 night or over	Europe	:
2011	Estonia	Number	Visits to friends and relatives	1 night or over	European Union - 28 countries (2013-2020)	:
2011	Estonia	Number	Visits to friends and relatives	From 1 to 3 nights	Europe	:
2011	Estonia	Number	Visits to friends and relatives	From 1 to 3 nights	European Union - 28 countries (2013-2020)	:
2011	Estonia	Number	Visits to friends and relatives	4 nights or over	Europe	:
2011	Estonia	Number	Visits to friends and relatives	4 nights or over	European Union - 28 countries (2013-2020)	:
2011	Ireland	Number	Total	1 night or over	Europe	:
2011	Ireland	Number	Total	1 night or over	European Union - 28 countries (2013-2020)	:
2011	Ireland	Number	Total	From 1 to 3 nights	Europe	:
2011	Ireland	Number	Total	From 1 to 3 nights	European Union - 28 countries (2013-2020)	:
2011	Ireland	Number	Total	4 nights or over	Europe	:
2011	Ireland	Number	Total	4 nights or over	European Union - 28 countries (2013-2020)	:
2011	Ireland	Number	Personal reasons	1 night or over	Europe	:
2011	Ireland	Number	Personal reasons	1 night or over	European Union - 28 countries (2013-2020)	:
2011	Ireland	Number	Personal reasons	From 1 to 3 nights	Europe	:
2011	Ireland	Number	Personal reasons	From 1 to 3 nights	European Union - 28 countries (2013-2020)	:
2011	Ireland	Number	Personal reasons	4 nights or over	Europe	:
2011	Ireland	Number	Personal reasons	4 nights or over	European Union - 28 countries (2013-2020)	:
2011	Ireland	Number	Professional, business	1 night or over	Europe	:
2011	Ireland	Number	Professional, business	1 night or over	European Union - 28 countries (2013-2020)	:
2011	Ireland	Number	Professional, business	From 1 to 3 nights	Europe	:
2011	Ireland	Number	Professional, business	From 1 to 3 nights	European Union - 28 countries (2013-2020)	:
2011	Ireland	Number	Professional, business	4 nights or over	Europe	:
2011	Ireland	Number	Professional, business	4 nights or over	European Union - 28 countries (2013-2020)	:
2011	Ireland	Number	Visits to friends and relatives	1 night or over	Europe	:
2011	Ireland	Number	Visits to friends and relatives	1 night or over	European Union - 28 countries (2013-2020)	:
2011	Ireland	Number	Visits to friends and relatives	From 1 to 3 nights	Europe	:
2011	Ireland	Number	Visits to friends and relatives	From 1 to 3 nights	European Union - 28 countries (2013-2020)	:
2011	Ireland	Number	Visits to friends and relatives	4 nights or over	Europe	:
2011	Ireland	Number	Visits to friends and relatives	4 nights or over	European Union - 28 countries (2013-2020)	:
2011	Greece	Number	Total	1 night or over	Europe	:
2011	Greece	Number	Total	1 night or over	European Union - 28 countries (2013-2020)	:
2011	Greece	Number	Total	From 1 to 3 nights	Europe	:
2011	Greece	Number	Total	From 1 to 3 nights	European Union - 28 countries (2013-2020)	:
2011	Greece	Number	Total	4 nights or over	Europe	:
2011	Greece	Number	Total	4 nights or over	European Union - 28 countries (2013-2020)	:
2011	Greece	Number	Personal reasons	1 night or over	Europe	:
2011	Greece	Number	Personal reasons	1 night or over	European Union - 28 countries (2013-2020)	:
2011	Greece	Number	Personal reasons	From 1 to 3 nights	Europe	:
2011	Greece	Number	Personal reasons	From 1 to 3 nights	European Union - 28 countries (2013-2020)	:
2011	Greece	Number	Personal reasons	4 nights or over	Europe	:
2011	Greece	Number	Personal reasons	4 nights or over	European Union - 28 countries (2013-2020)	:
2011	Greece	Number	Professional, business	1 night or over	Europe	:
2011	Greece	Number	Professional, business	1 night or over	European Union - 28 countries (2013-2020)	:
2011	Greece	Number	Professional, business	From 1 to 3 nights	Europe	:
2011	Greece	Number	Professional, business	From 1 to 3 nights	European Union - 28 countries (2013-2020)	:
2011	Greece	Number	Professional, business	4 nights or over	Europe	:
2011	Greece	Number	Professional, business	4 nights or over	European Union - 28 countries (2013-2020)	:
2011	Greece	Number	Visits to friends and relatives	1 night or over	Europe	:
2011	Greece	Number	Visits to friends and relatives	1 night or over	European Union - 28 countries (2013-2020)	:
2011	Greece	Number	Visits to friends and relatives	From 1 to 3 nights	Europe	:
2011	Greece	Number	Visits to friends and relatives	From 1 to 3 nights	European Union - 28 countries (2013-2020)	:
2011	Greece	Number	Visits to friends and relatives	4 nights or over	Europe	:
2011	Greece	Number	Visits to friends and relatives	4 nights or over	European Union - 28 countries (2013-2020)	:
2011	Spain	Number	Total	1 night or over	Europe	:
2011	Spain	Number	Total	1 night or over	European Union - 28 countries (2013-2020)	:
2011	Spain	Number	Total	From 1 to 3 nights	Europe	:
2011	Spain	Number	Total	From 1 to 3 nights	European Union - 28 countries (2013-2020)	:
2011	Spain	Number	Total	4 nights or over	Europe	:
2011	Spain	Number	Total	4 nights or over	European Union - 28 countries (2013-2020)	:
2011	Spain	Number	Personal reasons	1 night or over	Europe	:
2011	Spain	Number	Personal reasons	1 night or over	European Union - 28 countries (2013-2020)	:
2011	Spain	Number	Personal reasons	From 1 to 3 nights	Europe	:
2011	Spain	Number	Personal reasons	From 1 to 3 nights	European Union - 28 countries (2013-2020)	:
2011	Spain	Number	Personal reasons	4 nights or over	Europe	:
2011	Spain	Number	Personal reasons	4 nights or over	European Union - 28 countries (2013-2020)	:
2011	Spain	Number	Professional, business	1 night or over	Europe	:
2011	Spain	Number	Professional, business	1 night or over	European Union - 28 countries (2013-2020)	:
2011	Spain	Number	Professional, business	From 1 to 3 nights	Europe	:
2011	Spain	Number	Professional, business	From 1 to 3 nights	European Union - 28 countries (2013-2020)	:
2011	Spain	Number	Professional, business	4 nights or over	Europe	:
2011	Spain	Number	Professional, business	4 nights or over	European Union - 28 countries (2013-2020)	:
2011	Spain	Number	Visits to friends and relatives	1 night or over	Europe	:
2011	Spain	Number	Visits to friends and relatives	1 night or over	European Union - 28 countries (2013-2020)	:
2011	Spain	Number	Visits to friends and relatives	From 1 to 3 nights	Europe	:
2011	Spain	Number	Visits to friends and relatives	From 1 to 3 nights	European Union - 28 countries (2013-2020)	:
2011	Spain	Number	Visits to friends and relatives	4 nights or over	Europe	:
2011	Spain	Number	Visits to friends and relatives	4 nights or over	European Union - 28 countries (2013-2020)	:
2011	France	Number	Total	1 night or over	Europe	:
2011	France	Number	Total	1 night or over	European Union - 28 countries (2013-2020)	:
2011	France	Number	Total	From 1 to 3 nights	Europe	:
2011	France	Number	Total	From 1 to 3 nights	European Union - 28 countries (2013-2020)	:
2011	France	Number	Total	4 nights or over	Europe	:
2011	France	Number	Total	4 nights or over	European Union - 28 countries (2013-2020)	:
2011	France	Number	Personal reasons	1 night or over	Europe	:
2011	France	Number	Personal reasons	1 night or over	European Union - 28 countries (2013-2020)	:
2011	France	Number	Personal reasons	From 1 to 3 nights	Europe	:
2011	France	Number	Personal reasons	From 1 to 3 nights	European Union - 28 countries (2013-2020)	:
2011	France	Number	Personal reasons	4 nights or over	Europe	:
2011	France	Number	Personal reasons	4 nights or over	European Union - 28 countries (2013-2020)	:
2011	France	Number	Professional, business	1 night or over	Europe	:
2011	France	Number	Professional, business	1 night or over	European Union - 28 countries (2013-2020)	:
2011	France	Number	Professional, business	From 1 to 3 nights	Europe	:
2011	France	Number	Professional, business	From 1 to 3 nights	European Union - 28 countries (2013-2020)	:
2011	France	Number	Professional, business	4 nights or over	Europe	:
2011	France	Number	Professional, business	4 nights or over	European Union - 28 countries (2013-2020)	:
2011	France	Number	Visits to friends and relatives	1 night or over	Europe	:
2011	France	Number	Visits to friends and relatives	1 night or over	European Union - 28 countries (2013-2020)	:
2011	France	Number	Visits to friends and relatives	From 1 to 3 nights	Europe	:
2011	France	Number	Visits to friends and relatives	From 1 to 3 nights	European Union - 28 countries (2013-2020)	:
2011	France	Number	Visits to friends and relatives	4 nights or over	Europe	:
2011	France	Number	Visits to friends and relatives	4 nights or over	European Union - 28 countries (2013-2020)	:
2011	Croatia	Number	Total	1 night or over	Europe	:
2011	Croatia	Number	Total	1 night or over	European Union - 28 countries (2013-2020)	:
2011	Croatia	Number	Total	From 1 to 3 nights	Europe	:
2011	Croatia	Number	Total	From 1 to 3 nights	European Union - 28 countries (2013-2020)	:
2011	Croatia	Number	Total	4 nights or over	Europe	:
2011	Croatia	Number	Total	4 nights or over	European Union - 28 countries (2013-2020)	:
2011	Croatia	Number	Personal reasons	1 night or over	Europe	:
2011	Croatia	Number	Personal reasons	1 night or over	European Union - 28 countries (2013-2020)	:
2011	Croatia	Number	Personal reasons	From 1 to 3 nights	Europe	:
2011	Croatia	Number	Personal reasons	From 1 to 3 nights	European Union - 28 countries (2013-2020)	:
2011	Croatia	Number	Personal reasons	4 nights or over	Europe	:
2011	Croatia	Number	Personal reasons	4 nights or over	European Union - 28 countries (2013-2020)	:
2011	Croatia	Number	Professional, business	1 night or over	Europe	:
2011	Croatia	Number	Professional, business	1 night or over	European Union - 28 countries (2013-2020)	:
2011	Croatia	Number	Professional, business	From 1 to 3 nights	Europe	:
2011	Croatia	Number	Professional, business	From 1 to 3 nights	European Union - 28 countries (2013-2020)	:
2011	Croatia	Number	Professional, business	4 nights or over	Europe	:
2011	Croatia	Number	Professional, business	4 nights or over	European Union - 28 countries (2013-2020)	:
2011	Croatia	Number	Visits to friends and relatives	1 night or over	Europe	:
2011	Croatia	Number	Visits to friends and relatives	1 night or over	European Union - 28 countries (2013-2020)	:
2011	Croatia	Number	Visits to friends and relatives	From 1 to 3 nights	Europe	:
2011	Croatia	Number	Visits to friends and relatives	From 1 to 3 nights	European Union - 28 countries (2013-2020)	:
2011	Croatia	Number	Visits to friends and relatives	4 nights or over	Europe	:
2011	Croatia	Number	Visits to friends and relatives	4 nights or over	European Union - 28 countries (2013-2020)	:
2011	Italy	Number	Total	1 night or over	Europe	:
2011	Italy	Number	Total	1 night or over	European Union - 28 countries (2013-2020)	:
2011	Italy	Number	Total	From 1 to 3 nights	Europe	:
2011	Italy	Number	Total	From 1 to 3 nights	European Union - 28 countries (2013-2020)	:
2011	Italy	Number	Total	4 nights or over	Europe	:
2011	Italy	Number	Total	4 nights or over	European Union - 28 countries (2013-2020)	:
2011	Italy	Number	Personal reasons	1 night or over	Europe	:
2011	Italy	Number	Personal reasons	1 night or over	European Union - 28 countries (2013-2020)	:
2011	Italy	Number	Personal reasons	From 1 to 3 nights	Europe	:
2011	Italy	Number	Personal reasons	From 1 to 3 nights	European Union - 28 countries (2013-2020)	:
2011	Italy	Number	Personal reasons	4 nights or over	Europe	:
2011	Italy	Number	Personal reasons	4 nights or over	European Union - 28 countries (2013-2020)	:
2011	Italy	Number	Professional, business	1 night or over	Europe	:
2011	Italy	Number	Professional, business	1 night or over	European Union - 28 countries (2013-2020)	:
2011	Italy	Number	Professional, business	From 1 to 3 nights	Europe	:
2011	Italy	Number	Professional, business	From 1 to 3 nights	European Union - 28 countries (2013-2020)	:
2011	Italy	Number	Professional, business	4 nights or over	Europe	:
2011	Italy	Number	Professional, business	4 nights or over	European Union - 28 countries (2013-2020)	:
2011	Italy	Number	Visits to friends and relatives	1 night or over	Europe	:
2011	Italy	Number	Visits to friends and relatives	1 night or over	European Union - 28 countries (2013-2020)	:
2011	Italy	Number	Visits to friends and relatives	From 1 to 3 nights	Europe	:
2011	Italy	Number	Visits to friends and relatives	From 1 to 3 nights	European Union - 28 countries (2013-2020)	:
2011	Italy	Number	Visits to friends and relatives	4 nights or over	Europe	:
2011	Italy	Number	Visits to friends and relatives	4 nights or over	European Union - 28 countries (2013-2020)	:
2011	Cyprus	Number	Total	1 night or over	Europe	:
2011	Cyprus	Number	Total	1 night or over	European Union - 28 countries (2013-2020)	:
2011	Cyprus	Number	Total	From 1 to 3 nights	Europe	:
2011	Cyprus	Number	Total	From 1 to 3 nights	European Union - 28 countries (2013-2020)	:
2011	Cyprus	Number	Total	4 nights or over	Europe	:
2011	Cyprus	Number	Total	4 nights or over	European Union - 28 countries (2013-2020)	:
2011	Cyprus	Number	Personal reasons	1 night or over	Europe	:
2011	Cyprus	Number	Personal reasons	1 night or over	European Union - 28 countries (2013-2020)	:
2011	Cyprus	Number	Personal reasons	From 1 to 3 nights	Europe	:
2011	Cyprus	Number	Personal reasons	From 1 to 3 nights	European Union - 28 countries (2013-2020)	:
2011	Cyprus	Number	Personal reasons	4 nights or over	Europe	:
2011	Cyprus	Number	Personal reasons	4 nights or over	European Union - 28 countries (2013-2020)	:
2011	Cyprus	Number	Professional, business	1 night or over	Europe	:
2011	Cyprus	Number	Professional, business	1 night or over	European Union - 28 countries (2013-2020)	:
2011	Cyprus	Number	Professional, business	From 1 to 3 nights	Europe	:
2011	Cyprus	Number	Professional, business	From 1 to 3 nights	European Union - 28 countries (2013-2020)	:
2011	Cyprus	Number	Professional, business	4 nights or over	Europe	:
2011	Cyprus	Number	Professional, business	4 nights or over	European Union - 28 countries (2013-2020)	:
2011	Cyprus	Number	Visits to friends and relatives	1 night or over	Europe	:
2011	Cyprus	Number	Visits to friends and relatives	1 night or over	European Union - 28 countries (2013-2020)	:
2011	Cyprus	Number	Visits to friends and relatives	From 1 to 3 nights	Europe	:
2011	Cyprus	Number	Visits to friends and relatives	From 1 to 3 nights	European Union - 28 countries (2013-2020)	:
2011	Cyprus	Number	Visits to friends and relatives	4 nights or over	Europe	:
2011	Cyprus	Number	Visits to friends and relatives	4 nights or over	European Union - 28 countries (2013-2020)	:
2011	Latvia	Number	Total	1 night or over	Europe	:
2011	Latvia	Number	Total	1 night or over	European Union - 28 countries (2013-2020)	:
2011	Latvia	Number	Total	From 1 to 3 nights	Europe	:
2011	Latvia	Number	Total	From 1 to 3 nights	European Union - 28 countries (2013-2020)	:
2011	Latvia	Number	Total	4 nights or over	Europe	:
2011	Latvia	Number	Total	4 nights or over	European Union - 28 countries (2013-2020)	:
2011	Latvia	Number	Personal reasons	1 night or over	Europe	:
2011	Latvia	Number	Personal reasons	1 night or over	European Union - 28 countries (2013-2020)	:
2011	Latvia	Number	Personal reasons	From 1 to 3 nights	Europe	:
2011	Latvia	Number	Personal reasons	From 1 to 3 nights	European Union - 28 countries (2013-2020)	:
2011	Latvia	Number	Personal reasons	4 nights or over	Europe	:
2011	Latvia	Number	Personal reasons	4 nights or over	European Union - 28 countries (2013-2020)	:
2011	Latvia	Number	Professional, business	1 night or over	Europe	:
2011	Latvia	Number	Professional, business	1 night or over	European Union - 28 countries (2013-2020)	:
2011	Latvia	Number	Professional, business	From 1 to 3 nights	Europe	:
2011	Latvia	Number	Professional, business	From 1 to 3 nights	European Union - 28 countries (2013-2020)	:
2011	Latvia	Number	Professional, business	4 nights or over	Europe	:
2011	Latvia	Number	Professional, business	4 nights or over	European Union - 28 countries (2013-2020)	:
2011	Latvia	Number	Visits to friends and relatives	1 night or over	Europe	:
2011	Latvia	Number	Visits to friends and relatives	1 night or over	European Union - 28 countries (2013-2020)	:
2011	Latvia	Number	Visits to friends and relatives	From 1 to 3 nights	Europe	:
2011	Latvia	Number	Visits to friends and relatives	From 1 to 3 nights	European Union - 28 countries (2013-2020)	:
2011	Latvia	Number	Visits to friends and relatives	4 nights or over	Europe	:
2011	Latvia	Number	Visits to friends and relatives	4 nights or over	European Union - 28 countries (2013-2020)	:
2011	Lithuania	Number	Total	1 night or over	Europe	:
2011	Lithuania	Number	Total	1 night or over	European Union - 28 countries (2013-2020)	:
2011	Lithuania	Number	Total	From 1 to 3 nights	Europe	:
2011	Lithuania	Number	Total	From 1 to 3 nights	European Union - 28 countries (2013-2020)	:
2011	Lithuania	Number	Total	4 nights or over	Europe	:
2011	Lithuania	Number	Total	4 nights or over	European Union - 28 countries (2013-2020)	:
2011	Lithuania	Number	Personal reasons	1 night or over	Europe	:
2011	Lithuania	Number	Personal reasons	1 night or over	European Union - 28 countries (2013-2020)	:
2011	Lithuania	Number	Personal reasons	From 1 to 3 nights	Europe	:
2011	Lithuania	Number	Personal reasons	From 1 to 3 nights	European Union - 28 countries (2013-2020)	:
2011	Lithuania	Number	Personal reasons	4 nights or over	Europe	:
2011	Lithuania	Number	Personal reasons	4 nights or over	European Union - 28 countries (2013-2020)	:
2011	Lithuania	Number	Professional, business	1 night or over	Europe	:
2011	Lithuania	Number	Professional, business	1 night or over	European Union - 28 countries (2013-2020)	:
2011	Lithuania	Number	Professional, business	From 1 to 3 nights	Europe	:
2011	Lithuania	Number	Professional, business	From 1 to 3 nights	European Union - 28 countries (2013-2020)	:
2011	Lithuania	Number	Professional, business	4 nights or over	Europe	:
2011	Lithuania	Number	Professional, business	4 nights or over	European Union - 28 countries (2013-2020)	:
2011	Lithuania	Number	Visits to friends and relatives	1 night or over	Europe	:
2011	Lithuania	Number	Visits to friends and relatives	1 night or over	European Union - 28 countries (2013-2020)	:
2011	Lithuania	Number	Visits to friends and relatives	From 1 to 3 nights	Europe	:
2011	Lithuania	Number	Visits to friends and relatives	From 1 to 3 nights	European Union - 28 countries (2013-2020)	:
2011	Lithuania	Number	Visits to friends and relatives	4 nights or over	Europe	:
2011	Lithuania	Number	Visits to friends and relatives	4 nights or over	European Union - 28 countries (2013-2020)	:
2011	Luxembourg	Number	Total	1 night or over	Europe	:
2011	Luxembourg	Number	Total	1 night or over	European Union - 28 countries (2013-2020)	:
2011	Luxembourg	Number	Total	From 1 to 3 nights	Europe	:
2011	Luxembourg	Number	Total	From 1 to 3 nights	European Union - 28 countries (2013-2020)	:
2011	Luxembourg	Number	Total	4 nights or over	Europe	:
2011	Luxembourg	Number	Total	4 nights or over	European Union - 28 countries (2013-2020)	:
2011	Luxembourg	Number	Personal reasons	1 night or over	Europe	:
2011	Luxembourg	Number	Personal reasons	1 night or over	European Union - 28 countries (2013-2020)	:
2011	Luxembourg	Number	Personal reasons	From 1 to 3 nights	Europe	:
2011	Luxembourg	Number	Personal reasons	From 1 to 3 nights	European Union - 28 countries (2013-2020)	:
2011	Luxembourg	Number	Personal reasons	4 nights or over	Europe	:
2011	Luxembourg	Number	Personal reasons	4 nights or over	European Union - 28 countries (2013-2020)	:
2011	Luxembourg	Number	Professional, business	1 night or over	Europe	:
2011	Luxembourg	Number	Professional, business	1 night or over	European Union - 28 countries (2013-2020)	:
2011	Luxembourg	Number	Professional, business	From 1 to 3 nights	Europe	:
2011	Luxembourg	Number	Professional, business	From 1 to 3 nights	European Union - 28 countries (2013-2020)	:
2011	Luxembourg	Number	Professional, business	4 nights or over	Europe	:
2011	Luxembourg	Number	Professional, business	4 nights or over	European Union - 28 countries (2013-2020)	:
2011	Luxembourg	Number	Visits to friends and relatives	1 night or over	Europe	:
2011	Luxembourg	Number	Visits to friends and relatives	1 night or over	European Union - 28 countries (2013-2020)	:
2011	Luxembourg	Number	Visits to friends and relatives	From 1 to 3 nights	Europe	:
2011	Luxembourg	Number	Visits to friends and relatives	From 1 to 3 nights	European Union - 28 countries (2013-2020)	:
2011	Luxembourg	Number	Visits to friends and relatives	4 nights or over	Europe	:
2011	Luxembourg	Number	Visits to friends and relatives	4 nights or over	European Union - 28 countries (2013-2020)	:
2011	Hungary	Number	Total	1 night or over	Europe	:
2011	Hungary	Number	Total	1 night or over	European Union - 28 countries (2013-2020)	:
2011	Hungary	Number	Total	From 1 to 3 nights	Europe	:
2011	Hungary	Number	Total	From 1 to 3 nights	European Union - 28 countries (2013-2020)	:
2011	Hungary	Number	Total	4 nights or over	Europe	:
2011	Hungary	Number	Total	4 nights or over	European Union - 28 countries (2013-2020)	:
2011	Hungary	Number	Personal reasons	1 night or over	Europe	:
2011	Hungary	Number	Personal reasons	1 night or over	European Union - 28 countries (2013-2020)	:
2011	Hungary	Number	Personal reasons	From 1 to 3 nights	Europe	:
2011	Hungary	Number	Personal reasons	From 1 to 3 nights	European Union - 28 countries (2013-2020)	:
2011	Hungary	Number	Personal reasons	4 nights or over	Europe	:
2011	Hungary	Number	Personal reasons	4 nights or over	European Union - 28 countries (2013-2020)	:
2011	Hungary	Number	Professional, business	1 night or over	Europe	:
2011	Hungary	Number	Professional, business	1 night or over	European Union - 28 countries (2013-2020)	:
2011	Hungary	Number	Professional, business	From 1 to 3 nights	Europe	:
2011	Hungary	Number	Professional, business	From 1 to 3 nights	European Union - 28 countries (2013-2020)	:
2011	Hungary	Number	Professional, business	4 nights or over	Europe	:
2011	Hungary	Number	Professional, business	4 nights or over	European Union - 28 countries (2013-2020)	:
2011	Hungary	Number	Visits to friends and relatives	1 night or over	Europe	:
2011	Hungary	Number	Visits to friends and relatives	1 night or over	European Union - 28 countries (2013-2020)	:
2011	Hungary	Number	Visits to friends and relatives	From 1 to 3 nights	Europe	:
2011	Hungary	Number	Visits to friends and relatives	From 1 to 3 nights	European Union - 28 countries (2013-2020)	:
2011	Hungary	Number	Visits to friends and relatives	4 nights or over	Europe	:
2011	Hungary	Number	Visits to friends and relatives	4 nights or over	European Union - 28 countries (2013-2020)	:
2011	Malta	Number	Total	1 night or over	Europe	:
2011	Malta	Number	Total	1 night or over	European Union - 28 countries (2013-2020)	:
2011	Malta	Number	Total	From 1 to 3 nights	Europe	:
2011	Malta	Number	Total	From 1 to 3 nights	European Union - 28 countries (2013-2020)	:
2011	Malta	Number	Total	4 nights or over	Europe	:
2011	Malta	Number	Total	4 nights or over	European Union - 28 countries (2013-2020)	:
2011	Malta	Number	Personal reasons	1 night or over	Europe	:
2011	Malta	Number	Personal reasons	1 night or over	European Union - 28 countries (2013-2020)	:
2011	Malta	Number	Personal reasons	From 1 to 3 nights	Europe	:
2011	Malta	Number	Personal reasons	From 1 to 3 nights	European Union - 28 countries (2013-2020)	:
2011	Malta	Number	Personal reasons	4 nights or over	Europe	:
2011	Malta	Number	Personal reasons	4 nights or over	European Union - 28 countries (2013-2020)	:
2011	Malta	Number	Professional, business	1 night or over	Europe	:
2011	Malta	Number	Professional, business	1 night or over	European Union - 28 countries (2013-2020)	:
2011	Malta	Number	Professional, business	From 1 to 3 nights	Europe	:
2011	Malta	Number	Professional, business	From 1 to 3 nights	European Union - 28 countries (2013-2020)	:
2011	Malta	Number	Professional, business	4 nights or over	Europe	:
2011	Malta	Number	Professional, business	4 nights or over	European Union - 28 countries (2013-2020)	:
2011	Malta	Number	Visits to friends and relatives	1 night or over	Europe	:
2011	Malta	Number	Visits to friends and relatives	1 night or over	European Union - 28 countries (2013-2020)	:
2011	Malta	Number	Visits to friends and relatives	From 1 to 3 nights	Europe	:
2011	Malta	Number	Visits to friends and relatives	From 1 to 3 nights	European Union - 28 countries (2013-2020)	:
2011	Malta	Number	Visits to friends and relatives	4 nights or over	Europe	:
2011	Malta	Number	Visits to friends and relatives	4 nights or over	European Union - 28 countries (2013-2020)	:
2011	Netherlands	Number	Total	1 night or over	Europe	:
2011	Netherlands	Number	Total	1 night or over	European Union - 28 countries (2013-2020)	:
2011	Netherlands	Number	Total	From 1 to 3 nights	Europe	:
2011	Netherlands	Number	Total	From 1 to 3 nights	European Union - 28 countries (2013-2020)	:
2011	Netherlands	Number	Total	4 nights or over	Europe	:
2011	Netherlands	Number	Total	4 nights or over	European Union - 28 countries (2013-2020)	:
2011	Netherlands	Number	Personal reasons	1 night or over	Europe	:
2011	Netherlands	Number	Personal reasons	1 night or over	European Union - 28 countries (2013-2020)	:
2011	Netherlands	Number	Personal reasons	From 1 to 3 nights	Europe	:
2011	Netherlands	Number	Personal reasons	From 1 to 3 nights	European Union - 28 countries (2013-2020)	:
2011	Netherlands	Number	Personal reasons	4 nights or over	Europe	:
2011	Netherlands	Number	Personal reasons	4 nights or over	European Union - 28 countries (2013-2020)	:
2011	Netherlands	Number	Professional, business	1 night or over	Europe	:
2011	Netherlands	Number	Professional, business	1 night or over	European Union - 28 countries (2013-2020)	:
2011	Netherlands	Number	Professional, business	From 1 to 3 nights	Europe	:
2011	Netherlands	Number	Professional, business	From 1 to 3 nights	European Union - 28 countries (2013-2020)	:
2011	Netherlands	Number	Professional, business	4 nights or over	Europe	:
2011	Netherlands	Number	Professional, business	4 nights or over	European Union - 28 countries (2013-2020)	:
2011	Netherlands	Number	Visits to friends and relatives	1 night or over	Europe	:
2011	Netherlands	Number	Visits to friends and relatives	1 night or over	European Union - 28 countries (2013-2020)	:
2011	Netherlands	Number	Visits to friends and relatives	From 1 to 3 nights	Europe	:
2011	Netherlands	Number	Visits to friends and relatives	From 1 to 3 nights	European Union - 28 countries (2013-2020)	:
2011	Netherlands	Number	Visits to friends and relatives	4 nights or over	Europe	:
2011	Netherlands	Number	Visits to friends and relatives	4 nights or over	European Union - 28 countries (2013-2020)	:
2011	Austria	Number	Total	1 night or over	Europe	:
2011	Austria	Number	Total	1 night or over	European Union - 28 countries (2013-2020)	:
2011	Austria	Number	Total	From 1 to 3 nights	Europe	:
2011	Austria	Number	Total	From 1 to 3 nights	European Union - 28 countries (2013-2020)	:
2011	Austria	Number	Total	4 nights or over	Europe	:
2011	Austria	Number	Total	4 nights or over	European Union - 28 countries (2013-2020)	:
2011	Austria	Number	Personal reasons	1 night or over	Europe	:
2011	Austria	Number	Personal reasons	1 night or over	European Union - 28 countries (2013-2020)	:
2011	Austria	Number	Personal reasons	From 1 to 3 nights	Europe	:
2011	Austria	Number	Personal reasons	From 1 to 3 nights	European Union - 28 countries (2013-2020)	:
2011	Austria	Number	Personal reasons	4 nights or over	Europe	:
2011	Austria	Number	Personal reasons	4 nights or over	European Union - 28 countries (2013-2020)	:
2011	Austria	Number	Professional, business	1 night or over	Europe	:
2011	Austria	Number	Professional, business	1 night or over	European Union - 28 countries (2013-2020)	:
2011	Austria	Number	Professional, business	From 1 to 3 nights	Europe	:
2011	Austria	Number	Professional, business	From 1 to 3 nights	European Union - 28 countries (2013-2020)	:
2011	Austria	Number	Professional, business	4 nights or over	Europe	:
2011	Austria	Number	Professional, business	4 nights or over	European Union - 28 countries (2013-2020)	:
2011	Austria	Number	Visits to friends and relatives	1 night or over	Europe	:
2011	Austria	Number	Visits to friends and relatives	1 night or over	European Union - 28 countries (2013-2020)	:
2011	Austria	Number	Visits to friends and relatives	From 1 to 3 nights	Europe	:
2011	Austria	Number	Visits to friends and relatives	From 1 to 3 nights	European Union - 28 countries (2013-2020)	:
2011	Austria	Number	Visits to friends and relatives	4 nights or over	Europe	:
2011	Austria	Number	Visits to friends and relatives	4 nights or over	European Union - 28 countries (2013-2020)	:
2011	Poland	Number	Total	1 night or over	Europe	:
2011	Poland	Number	Total	1 night or over	European Union - 28 countries (2013-2020)	:
2011	Poland	Number	Total	From 1 to 3 nights	Europe	:
2011	Poland	Number	Total	From 1 to 3 nights	European Union - 28 countries (2013-2020)	:
2011	Poland	Number	Total	4 nights or over	Europe	:
2011	Poland	Number	Total	4 nights or over	European Union - 28 countries (2013-2020)	:
2011	Poland	Number	Personal reasons	1 night or over	Europe	:
[truncated: 5,441 more rows]
