# Supplementary material for: Construction of a rural tourism information service management system for multi-source heterogeneous data processing
Source: PeerJ Comput Sci. 2023 Jun 9;9:e1334. doi: 10.7717/peerj-cs.1334 (PMC10280680; doi:10.7717/peerj-cs.1334)
Supplement: Supplemental Information 2 [file peerj-cs-09-1334-s002.zip]

Archive with 432 entries (282 files):
- Code/pom.xml
- Code/src/
- Code/src/site/
- Code/src/site/site.xml
- Code/webmagic-core/
- Code/webmagic-core/module_webmagic-core.xml
- Code/webmagic-core/pom.xml
- Code/webmagic-core/src/
- Code/webmagic-core/src/main/
- Code/webmagic-core/src/main/java/
- Code/webmagic-core/src/main/java/us/
- Code/webmagic-core/src/main/java/us/codecraft/
- Code/webmagic-core/src/main/java/us/codecraft/webmagic/
- Code/webmagic-core/src/main/java/us/codecraft/webmagic/downloader/
- Code/webmagic-core/src/main/java/us/codecraft/webmagic/downloader/AbstractDownloader.java
- Code/webmagic-core/src/main/java/us/codecraft/webmagic/downloader/CustomRedirectStrategy.java
- Code/webmagic-core/src/main/java/us/codecraft/webmagic/downloader/Downloader.java
- Code/webmagic-core/src/main/java/us/codecraft/webmagic/downloader/HttpClientDownloader.java
- Code/webmagic-core/src/main/java/us/codecraft/webmagic/downloader/HttpClientGenerator.java
- Code/webmagic-core/src/main/java/us/codecraft/webmagic/downloader/HttpClientRequestContext.java
- Code/webmagic-core/src/main/java/us/codecraft/webmagic/downloader/HttpUriRequestConverter.java
- Code/webmagic-core/src/main/java/us/codecraft/webmagic/downloader/package.html
- Code/webmagic-core/src/main/java/us/codecraft/webmagic/model/
- Code/webmagic-core/src/main/java/us/codecraft/webmagic/model/HttpRequestBody.java
- Code/webmagic-core/src/main/java/us/codecraft/webmagic/package.html
- Code/webmagic-core/src/main/java/us/codecraft/webmagic/Page.java
- Code/webmagic-core/src/main/java/us/codecraft/webmagic/pipeline/
- Code/webmagic-core/src/main/java/us/codecraft/webmagic/pipeline/CollectorPipeline.java
- Code/webmagic-core/src/main/java/us/codecraft/webmagic/pipeline/ConsolePipeline.java
- Code/webmagic-core/src/main/java/us/codecraft/webmagic/pipeline/FilePipeline.java
- Code/webmagic-core/src/main/java/us/codecraft/webmagic/pipeline/package.html
- Code/webmagic-core/src/main/java/us/codecraft/webmagic/pipeline/Pipeline.java
- Code/webmagic-core/src/main/java/us/codecraft/webmagic/pipeline/ResultItemsCollectorPipeline.java
- Code/webmagic-core/src/main/java/us/codecraft/webmagic/processor/
- Code/webmagic-core/src/main/java/us/codecraft/webmagic/processor/example/
- Code/webmagic-core/src/main/java/us/codecraft/webmagic/processor/example/BaiduBaikePageProcessor.java
- Code/webmagic-core/src/main/java/us/codecraft/webmagic/processor/example/GithubRepoPageProcessor.java
- Code/webmagic-core/src/main/java/us/codecraft/webmagic/processor/example/ZhihuPageProcessor.java
- Code/webmagic-core/src/main/java/us/codecraft/webmagic/processor/package.html
- Code/webmagic-core/src/main/java/us/codecraft/webmagic/processor/PageProcessor.java
- Code/webmagic-core/src/main/java/us/codecraft/webmagic/processor/SimplePageProcessor.java
- Code/webmagic-core/src/main/java/us/codecraft/webmagic/proxy/
- Code/webmagic-core/src/main/java/us/codecraft/webmagic/proxy/Proxy.java
- Code/webmagic-core/src/main/java/us/codecraft/webmagic/proxy/ProxyProvider.java
- Code/webmagic-core/src/main/java/us/codecraft/webmagic/proxy/SimpleProxyProvider.java
- Code/webmagic-core/src/main/java/us/codecraft/webmagic/Request.java
- Code/webmagic-core/src/main/java/us/codecraft/webmagic/ResultItems.java
- Code/webmagic-core/src/main/java/us/codecraft/webmagic/scheduler/
- Code/webmagic-core/src/main/java/us/codecraft/webmagic/scheduler/component/
- Code/webmagic-core/src/main/java/us/codecraft/webmagic/scheduler/component/DuplicateRemover.java
- Code/webmagic-core/src/main/java/us/codecraft/webmagic/scheduler/component/HashSetDuplicateRemover.java
- Code/webmagic-core/src/main/java/us/codecraft/webmagic/scheduler/component/package.html
- Code/webmagic-core/src/main/java/us/codecraft/webmagic/scheduler/DuplicateRemovedScheduler.java
- Code/webmagic-core/src/main/java/us/codecraft/webmagic/scheduler/MonitorableScheduler.java
- Code/webmagic-core/src/main/java/us/codecraft/webmagic/scheduler/package.html
- Code/webmagic-core/src/main/java/us/codecraft/webmagic/scheduler/PriorityScheduler.java
- Code/webmagic-core/src/main/java/us/codecraft/webmagic/scheduler/QueueScheduler.java
- Code/webmagic-core/src/main/java/us/codecraft/webmagic/scheduler/Scheduler.java
- Code/webmagic-core/src/main/java/us/codecraft/webmagic/selector/
- Code/webmagic-core/src/main/java/us/codecraft/webmagic/selector/AbstractSelectable.java
- Code/webmagic-core/src/main/java/us/codecraft/webmagic/selector/AndSelector.java
- Code/webmagic-core/src/main/java/us/codecraft/webmagic/selector/BaseElementSelector.java
- Code/webmagic-core/src/main/java/us/codecraft/webmagic/selector/CssSelector.java
- Code/webmagic-core/src/main/java/us/codecraft/webmagic/selector/ElementSelector.java
- Code/webmagic-core/src/main/java/us/codecraft/webmagic/selector/Html.java
- Code/webmagic-core/src/main/java/us/codecraft/webmagic/selector/HtmlNode.java
- Code/webmagic-core/src/main/java/us/codecraft/webmagic/selector/Json.java
- Code/webmagic-core/src/main/java/us/codecraft/webmagic/selector/JsonPathSelector.java
- Code/webmagic-core/src/main/java/us/codecraft/webmagic/selector/LinksSelector.java
- Code/webmagic-core/src/main/java/us/codecraft/webmagic/selector/OrSelector.java
- Code/webmagic-core/src/main/java/us/codecraft/webmagic/selector/package.html
- Code/webmagic-core/src/main/java/us/codecraft/webmagic/selector/PlainText.java
- Code/webmagic-core/src/main/java/us/codecraft/webmagic/selector/RegexResult.java
- Code/webmagic-core/src/main/java/us/codecraft/webmagic/selector/RegexSelector.java
- Code/webmagic-core/src/main/java/us/codecraft/webmagic/selector/ReplaceSelector.java
- Code/webmagic-core/src/main/java/us/codecraft/webmagic/selector/Selectable.java
- Code/webmagic-core/src/main/java/us/codecraft/webmagic/selector/Selector.java
- Code/webmagic-core/src/main/java/us/codecraft/webmagic/selector/Selectors.java
- Code/webmagic-core/src/main/java/us/codecraft/webmagic/selector/SmartContentSelector.java
- Code/webmagic-core/src/main/java/us/codecraft/webmagic/selector/XpathSelector.java
- Code/webmagic-core/src/main/java/us/codecraft/webmagic/Site.java
- Code/webmagic-core/src/main/java/us/codecraft/webmagic/Spider.java
- Code/webmagic-core/src/main/java/us/codecraft/webmagic/SpiderListener.java
- Code/webmagic-core/src/main/java/us/codecraft/webmagic/Task.java
- Code/webmagic-core/src/main/java/us/codecraft/webmagic/thread/
- Code/webmagic-core/src/main/java/us/codecraft/webmagic/thread/CountableThreadPool.java
- Code/webmagic-core/src/main/java/us/codecraft/webmagic/utils/
- Code/webmagic-core/src/main/java/us/codecraft/webmagic/utils/CharsetUtils.java
- Code/webmagic-core/src/main/java/us/codecraft/webmagic/utils/Experimental.java
- Code/webmagic-core/src/main/java/us/codecraft/webmagic/utils/FilePersistentBase.java
- Code/webmagic-core/src/main/java/us/codecraft/webmagic/utils/HttpClientUtils.java
- Code/webmagic-core/src/main/java/us/codecraft/webmagic/utils/HttpConstant.java
- Code/webmagic-core/src/main/java/us/codecraft/webmagic/utils/NumberUtils.java
- Code/webmagic-core/src/main/java/us/codecraft/webmagic/utils/package.html
- Code/webmagic-core/src/main/java/us/codecraft/webmagic/utils/ProxyUtils.java
- Code/webmagic-core/src/main/java/us/codecraft/webmagic/utils/UrlUtils.java
- Code/webmagic-core/src/main/java/us/codecraft/webmagic/utils/WMCollections.java
- Code/webmagic-core/src/main/resources/
- Code/webmagic-core/src/main/resources/log4j.xml
- Code/webmagic-core/src/test/
- Code/webmagic-core/src/test/java/
- Code/webmagic-core/src/test/java/us/
- Code/webmagic-core/src/test/java/us/codecraft/
- Code/webmagic-core/src/test/java/us/codecraft/webmagic/
- Code/webmagic-core/src/test/java/us/codecraft/webmagic/downloader/
- Code/webmagic-core/src/test/java/us/codecraft/webmagic/downloader/HttpClientDownloaderTest.java
- Code/webmagic-core/src/test/java/us/codecraft/webmagic/downloader/HttpUriRequestConverterTest.java
- Code/webmagic-core/src/test/java/us/codecraft/webmagic/downloader/MockGithubDownloader.java
- Code/webmagic-core/src/test/java/us/codecraft/webmagic/downloader/SSLCompatibilityTest.java
- Code/webmagic-core/src/test/java/us/codecraft/webmagic/example/
- Code/webmagic-core/src/test/java/us/codecraft/webmagic/example/GithubRepoPageProcessorTest.java
- Code/webmagic-core/src/test/java/us/codecraft/webmagic/HtmlTest.java
- Code/webmagic-core/src/test/java/us/codecraft/webmagic/pipeline/
- Code/webmagic-core/src/test/java/us/codecraft/webmagic/pipeline/FilePipelineTest.java
- Code/webmagic-core/src/test/java/us/codecraft/webmagic/processor/
- Code/webmagic-core/src/test/java/us/codecraft/webmagic/processor/PageProcessorTest.java
- Code/webmagic-core/src/test/java/us/codecraft/webmagic/proxy/
- Code/webmagic-core/src/test/java/us/codecraft/webmagic/proxy/ProxyTest.java
- Code/webmagic-core/src/test/java/us/codecraft/webmagic/proxy/SimpleProxyProviderTest.java
- Code/webmagic-core/src/test/java/us/codecraft/webmagic/RequestTest.java
- Code/webmagic-core/src/test/java/us/codecraft/webmagic/ResultItemsTest.java
- Code/webmagic-core/src/test/java/us/codecraft/webmagic/scheduler/
- Code/webmagic-core/src/test/java/us/codecraft/webmagic/scheduler/DuplicateRemovedSchedulerTest.java
- Code/webmagic-core/src/test/java/us/codecraft/webmagic/scheduler/PrioritySchedulerTest.java
- Code/webmagic-core/src/test/java/us/codecraft/webmagic/selector/
- Code/webmagic-core/src/test/java/us/codecraft/webmagic/selector/ExtractorsTest.java
- Code/webmagic-core/src/test/java/us/codecraft/webmagic/selector/JsonPathSelectorTest.java
- Code/webmagic-core/src/test/java/us/codecraft/webmagic/selector/JsonTest.java
- Code/webmagic-core/src/test/java/us/codecraft/webmagic/selector/LinksSelectorTest.java
- Code/webmagic-core/src/test/java/us/codecraft/webmagic/selector/RegexSelectorTest.java
- Code/webmagic-core/src/test/java/us/codecraft/webmagic/selector/SelectorTest.java
- Code/webmagic-core/src/test/java/us/codecraft/webmagic/SiteTest.java
- Code/webmagic-core/src/test/java/us/codecraft/webmagic/SpiderTest.java
- Code/webmagic-core/src/test/java/us/codecraft/webmagic/utils/
- Code/webmagic-core/src/test/java/us/codecraft/webmagic/utils/NumberUtilsTest.java
- Code/webmagic-core/src/test/java/us/codecraft/webmagic/utils/UrlUtilsTest.java
- Code/webmagic-core/src/test/resources/
- Code/webmagic-core/src/test/resources/html/
- Code/webmagic-core/src/test/resources/html/mock-github.html
- Code/webmagic-core/src/test/resources/log4j.xml
- Code/webmagic-coverage/
- Code/webmagic-coverage/pom.xml
- Code/webmagic-extension/
- Code/webmagic-extension/pom.xml
- Code/webmagic-extension/src/
- Code/webmagic-extension/src/main/
- Code/webmagic-extension/src/main/java/
- Code/webmagic-extension/src/main/java/us/
- Code/webmagic-extension/src/main/java/us/codecraft/
- Code/webmagic-extension/src/main/java/us/codecraft/webmagic/
- Code/webmagic-extension/src/main/java/us/codecraft/webmagic/configurable/
- Code/webmagic-extension/src/main/java/us/codecraft/webmagic/configurable/ConfigurablePageProcessor.java
- Code/webmagic-extension/src/main/java/us/codecraft/webmagic/configurable/ExpressionType.java
- Code/webmagic-extension/src/main/java/us/codecraft/webmagic/configurable/ExtractRule.java
- Code/webmagic-extension/src/main/java/us/codecraft/webmagic/downloader/
- Code/webmagic-extension/src/main/java/us/codecraft/webmagic/downloader/PhantomJSDownloader.java
- Code/webmagic-extension/src/main/java/us/codecraft/webmagic/example/
- Code/webmagic-extension/src/main/java/us/codecraft/webmagic/example/AppStore.java
- Code/webmagic-extension/src/main/java/us/codecraft/webmagic/example/BaiduBaike.java
- Code/webmagic-extension/src/main/java/us/codecraft/webmagic/example/GithubRepo.java
- Code/webmagic-extension/src/main/java/us/codecraft/webmagic/example/GithubRepoApi.java
- Code/webmagic-extension/src/main/java/us/codecraft/webmagic/example/GithubRepoPageMapper.java
- Code/webmagic-extension/src/main/java/us/codecraft/webmagic/example/MonitorExample.java
- Code/webmagic-extension/src/main/java/us/codecraft/webmagic/example/OschinaBlog.java
- Code/webmagic-extension/src/main/java/us/codecraft/webmagic/example/PatternProcessorExample.java
- Code/webmagic-extension/src/main/java/us/codecraft/webmagic/handler/
- Code/webmagic-extension/src/main/java/us/codecraft/webmagic/handler/CompositePageProcessor.java
- Code/webmagic-extension/src/main/java/us/codecraft/webmagic/handler/CompositePipeline.java
- Code/webmagic-extension/src/main/java/us/codecraft/webmagic/handler/PatternProcessor.java
- Code/webmagic-extension/src/main/java/us/codecraft/webmagic/handler/PatternRequestMatcher.java
- Code/webmagic-extension/src/main/java/us/codecraft/webmagic/handler/RequestMatcher.java
- Code/webmagic-extension/src/main/java/us/codecraft/webmagic/handler/SubPageProcessor.java
- Code/webmagic-extension/src/main/java/us/codecraft/webmagic/handler/SubPipeline.java
- Code/webmagic-extension/src/main/java/us/codecraft/webmagic/model/
- Code/webmagic-extension/src/main/java/us/codecraft/webmagic/model/AfterExtractor.java
- Code/webmagic-extension/src/main/java/us/codecraft/webmagic/model/annotation/
- Code/webmagic-extension/src/main/java/us/codecraft/webmagic/model/annotation/ComboExtract.java
- Code/webmagic-extension/src/main/java/us/codecraft/webmagic/model/annotation/ExtractBy.java
- Code/webmagic-extension/src/main/java/us/codecraft/webmagic/model/annotation/ExtractByUrl.java
- Code/webmagic-extension/src/main/java/us/codecraft/webmagic/model/annotation/Formatter.java
- Code/webmagic-extension/src/main/java/us/codecraft/webmagic/model/annotation/HelpUrl.java
- Code/webmagic-extension/src/main/java/us/codecraft/webmagic/model/annotation/package.html
- Code/webmagic-extension/src/main/java/us/codecraft/webmagic/model/annotation/TargetUrl.java
- Code/webmagic-extension/src/main/java/us/codecraft/webmagic/model/ConsolePageModelPipeline.java
- Code/webmagic-extension/src/main/java/us/codecraft/webmagic/model/Extractor.java
- Code/webmagic-extension/src/main/java/us/codecraft/webmagic/model/FieldExtractor.java
- Code/webmagic-extension/src/main/java/us/codecraft/webmagic/model/formatter/
- Code/webmagic-extension/src/main/java/us/codecraft/webmagic/model/formatter/BasicTypeFormatter.java
- Code/webmagic-extension/src/main/java/us/codecraft/webmagic/model/formatter/DateFormatter.java
- Code/webmagic-extension/src/main/java/us/codecraft/webmagic/model/formatter/ObjectFormatter.java
- Code/webmagic-extension/src/main/java/us/codecraft/webmagic/model/formatter/ObjectFormatterBuilder.java
- Code/webmagic-extension/src/main/java/us/codecraft/webmagic/model/formatter/ObjectFormatters.java
- Code/webmagic-extension/src/main/java/us/codecraft/webmagic/model/HasKey.java
- Code/webmagic-extension/src/main/java/us/codecraft/webmagic/model/ModelPageProcessor.java
- Code/webmagic-extension/src/main/java/us/codecraft/webmagic/model/ModelPipeline.java
- Code/webmagic-extension/src/main/java/us/codecraft/webmagic/model/OOSpider.java
- Code/webmagic-extension/src/main/java/us/codecraft/webmagic/model/package.html
- Code/webmagic-extension/src/main/java/us/codecraft/webmagic/model/PageMapper.java
- Code/webmagic-extension/src/main/java/us/codecraft/webmagic/model/PageModelCollectorPipeline.java
- Code/webmagic-extension/src/main/java/us/codecraft/webmagic/model/PageModelExtractor.java
- Code/webmagic-extension/src/main/java/us/codecraft/webmagic/monitor/
- Code/webmagic-extension/src/main/java/us/codecraft/webmagic/monitor/SpiderMonitor.java
- Code/webmagic-extension/src/main/java/us/codecraft/webmagic/monitor/SpiderStatus.java
- Code/webmagic-extension/src/main/java/us/codecraft/webmagic/monitor/SpiderStatusMXBean.java
- Code/webmagic-extension/src/main/java/us/codecraft/webmagic/MultiPageModel.java
- Code/webmagic-extension/src/main/java/us/codecraft/webmagic/pipeline/
- Code/webmagic-extension/src/main/java/us/codecraft/webmagic/pipeline/CollectorPageModelPipeline.java
- Code/webmagic-extension/src/main/java/us/codecraft/webmagic/pipeline/FilePageModelPipeline.java
- Code/webmagic-extension/src/main/java/us/codecraft/webmagic/pipeline/JsonFilePageModelPipeline.java
- Code/webmagic-extension/src/main/java/us/codecraft/webmagic/pipeline/JsonFilePipeline.java
- Code/webmagic-extension/src/main/java/us/codecraft/webmagic/pipeline/MultiPagePipeline.java
- Code/webmagic-extension/src/main/java/us/codecraft/webmagic/pipeline/PageModelPipeline.java
- Code/webmagic-extension/src/main/java/us/codecraft/webmagic/scheduler/
- Code/webmagic-extension/src/main/java/us/codecraft/webmagic/scheduler/BloomFilterDuplicateRemover.java
- Code/webmagic-extension/src/main/java/us/codecraft/webmagic/scheduler/FileCacheQueueScheduler.java
- Code/webmagic-extension/src/main/java/us/codecraft/webmagic/scheduler/RedisPriorityScheduler.java
- Code/webmagic-extension/src/main/java/us/codecraft/webmagic/scheduler/RedisScheduler.java
- Code/webmagic-extension/src/main/java/us/codecraft/webmagic/SimpleHttpClient.java
- Code/webmagic-extension/src/main/java/us/codecraft/webmagic/utils/
- Code/webmagic-extension/src/main/java/us/codecraft/webmagic/utils/ClassUtils.java
- Code/webmagic-extension/src/main/java/us/codecraft/webmagic/utils/DoubleKeyMap.java
- Code/webmagic-extension/src/main/java/us/codecraft/webmagic/utils/ExtractorUtils.java
- Code/webmagic-extension/src/main/java/us/codecraft/webmagic/utils/IPUtils.java
- Code/webmagic-extension/src/main/java/us/codecraft/webmagic/utils/MultiKeyMapBase.java
- Code/webmagic-extension/src/main/java/us/codecraft/webmagic/utils/RequestUtils.java
- Code/webmagic-extension/src/main/resources/
- Code/webmagic-extension/src/main/resources/crawl.js
- Code/webmagic-extension/src/main/resources/log4j.xml
- Code/webmagic-extension/src/main/resources/spider-config-draft.xml
- Code/webmagic-extension/src/test/
- Code/webmagic-extension/src/test/java/
- Code/webmagic-extension/src/test/java/us/
- Code/webmagic-extension/src/test/java/us/codecraft/
- Code/webmagic-extension/src/test/java/us/codecraft/webmagic/
- Code/webmagic-extension/src/test/java/us/codecraft/webmagic/configurable/
- Code/webmagic-extension/src/test/java/us/codecraft/webmagic/configurable/ConfigurablePageProcessorTest.java
- Code/webmagic-extension/src/test/java/us/codecraft/webmagic/downloader/
- Code/webmagic-extension/src/test/java/us/codecraft/webmagic/downloader/MockGithubDownloader.java
- Code/webmagic-extension/src/test/java/us/codecraft/webmagic/formatter/
- Code/webmagic-extension/src/test/java/us/codecraft/webmagic/formatter/DateFormatterTest.java
- Code/webmagic-extension/src/test/java/us/codecraft/webmagic/MockPageModelPipeline.java
- Code/webmagic-extension/src/test/java/us/codecraft/webmagic/MockPipeline.java
- Code/webmagic-extension/src/test/java/us/codecraft/webmagic/model/
- Code/webmagic-extension/src/test/java/us/codecraft/webmagic/model/BaseRepo.java
- Code/webmagic-extension/src/test/java/us/codecraft/webmagic/model/GithubRepo.java
- Code/webmagic-extension/src/test/java/us/codecraft/webmagic/model/GithubRepoApi.java
- Code/webmagic-extension/src/test/java/us/codecraft/webmagic/model/GithubRepoTest.java
- Code/webmagic-extension/src/test/java/us/codecraft/webmagic/model/ModelPageProcessorTest.java
- Code/webmagic-extension/src/test/java/us/codecraft/webmagic/model/PageMapperTest.java
- Code/webmagic-extension/src/test/java/us/codecraft/webmagic/model/PageMocker.java
- Code/webmagic-extension/src/test/java/us/codecraft/webmagic/model/PageModelExtractorTest.java
- Code/webmagic-extension/src/test/java/us/codecraft/webmagic/monitor/
- Code/webmagic-extension/src/test/java/us/codecraft/webmagic/monitor/CustomSpiderStatus.java
- Code/webmagic-extension/src/test/java/us/codecraft/webmagic/monitor/CustomSpiderStatusMXBean.java
- Code/webmagic-extension/src/test/java/us/codecraft/webmagic/monitor/SeedUrlWithPortTest.java
- Code/webmagic-extension/src/test/java/us/codecraft/webmagic/monitor/SpiderMonitorTest.java
- Code/webmagic-extension/src/test/java/us/codecraft/webmagic/processor/
- Code/webmagic-extension/src/test/java/us/codecraft/webmagic/processor/GithubRepoProcessor.java
- Code/webmagic-extension/src/test/java/us/codecraft/webmagic/scheduler/
- Code/webmagic-extension/src/test/java/us/codecraft/webmagic/scheduler/BloomFilterDuplicateRemoverTest.java
- Code/webmagic-extension/src/test/java/us/codecraft/webmagic/scheduler/RedisPrioritySchedulerTest.java
- Code/webmagic-extension/src/test/java/us/codecraft/webmagic/scheduler/RedisSchedulerTest.java
- Code/webmagic-extension/src/test/java/us/codecraft/webmagic/SimpleHttpClientTest.java
- Code/webmagic-extension/src/test/java/us/codecraft/webmagic/utils/
- Code/webmagic-extension/src/test/java/us/codecraft/webmagic/utils/IPUtilsTest.java
- Code/webmagic-extension/src/test/java/us/codecraft/webmagic/utils/RequestUtilsTest.java
- Code/webmagic-extension/src/test/resources/
- Code/webmagic-extension/src/test/resources/html/
- Code/webmagic-extension/src/test/resources/html/mock-github.html
- Code/webmagic-extension/src/test/resources/html/mock-webmagic.html
- Code/webmagic-extension/src/test/resources/json/
- Code/webmagic-extension/src/test/resources/json/mock-githubrepo.json
- Code/webmagic-extension/src/test/resources/log4j.xml
- Code/webmagic-samples/
- Code/webmagic-samples/pom.xml
- Code/webmagic-samples/src/
- Code/webmagic-samples/src/main/
- Code/webmagic-samples/src/main/java/
- Code/webmagic-samples/src/main/java/us/
- Code/webmagic-samples/src/main/java/us/codecraft/
- Code/webmagic-samples/src/main/java/us/codecraft/webmagic/
- Code/webmagic-samples/src/main/java/us/codecraft/webmagic/main/
- Code/webmagic-samples/src/main/java/us/codecraft/webmagic/main/QuickStarter.java
- Code/webmagic-samples/src/main/java/us/codecraft/webmagic/model/
- Code/webmagic-samples/src/main/java/us/codecraft/webmagic/model/samples/
- Code/webmagic-samples/src/main/java/us/codecraft/webmagic/model/samples/BaiduNews.java
- Code/webmagic-samples/src/main/java/us/codecraft/webmagic/model/samples/Blog.java
- Code/webmagic-samples/src/main/java/us/codecraft/webmagic/model/samples/DianpingFtlDataScanner.java
- Code/webmagic-samples/src/main/java/us/codecraft/webmagic/model/samples/GithubRepo.java
- Code/webmagic-samples/src/main/java/us/codecraft/webmagic/model/samples/IteyeBlog.java
- Code/webmagic-samples/src/main/java/us/codecraft/webmagic/model/samples/JokejiModel.java
- Code/webmagic-samples/src/main/java/us/codecraft/webmagic/model/samples/Kr36NewsModel.java
- Code/webmagic-samples/src/main/java/us/codecraft/webmagic/model/samples/News163.java
- Code/webmagic-samples/src/main/java/us/codecraft/webmagic/model/samples/OschinaAnswer.java
- Code/webmagic-samples/src/main/java/us/codecraft/webmagic/model/samples/OschinaBlog.java
- Code/webmagic-samples/src/main/java/us/codecraft/webmagic/model/samples/QQMeishi.java
- Code/webmagic-samples/src/main/java/us/codecraft/webmagic/recover/
- Code/webmagic-samples/src/main/java/us/codecraft/webmagic/recover/DuplicateStorageRemover.java
- Code/webmagic-samples/src/main/java/us/codecraft/webmagic/recover/MmapQueueScheduler.java
- Code/webmagic-samples/src/main/java/us/codecraft/webmagic/recover/RecoverSample.java
[truncated: 132 more entries]
