# Supplementary material for: Construction of a rural tourism information service management system for multi-source heterogeneous data processing
Source: PeerJ Comput Sci. 2023 Jun 9;9:e1334. doi: 10.7717/peerj-cs.1334 (PMC10280680; doi:10.7717/peerj-cs.1334)
Supplement: Supplemental Information 2 [file peerj-cs-09-1334-s002.zip › Code/src/site/site.xml]

<project xmlns="http://maven.apache.org/DECORATION/1.6.0"
    xmlns:xsi="http://www.w3.org/2001/XMLSchema-instance"
    xsi:schemaLocation="http://maven.apache.org/DECORATION/1.6.0
        http://maven.apache.org/xsd/decoration-1.6.0.xsd">
    <skin>
        <groupId>org.apache.maven.skins</groupId>
        <artifactId>maven-fluido-skin</artifactId>
        <version>1.9</version>
    </skin>
    <body>
        <menu ref="parent" inherit="top" />
        <menu ref="modules" inherit="top" />
        <menu ref="reports" inherit="top" />
    </body>
    <custom>
        <fluidoSkin>
            <topBarEnabled>true</topBarEnabled>
            <sideBarEnabled>true</sideBarEnabled>
            <sourceLineNumbersEnabled>true</sourceLineNumbersEnabled>
            <copyrightClass>pull-right</copyrightClass>
        </fluidoSkin>
    </custom>
</project>
