# Supplementary material for: Construction of a rural tourism information service management system for multi-source heterogeneous data processing
Source: PeerJ Comput Sci. 2023 Jun 9;9:e1334. doi: 10.7717/peerj-cs.1334 (PMC10280680; doi:10.7717/peerj-cs.1334)
Supplement: Supplemental Information 2 [file peerj-cs-09-1334-s002.zip › Code/webmagic-core/pom.xml]

<?xml version="1.0" encoding="UTF-8"?>
<project xmlns="http://maven.apache.org/POM/4.0.0" xmlns:xsi="http://www.w3.org/2001/XMLSchema-instance" xsi:schemaLocation="http://maven.apache.org/POM/4.0.0 http://maven.apache.org/xsd/maven-4.0.0.xsd">
    <parent>
        <groupId>us.codecraft</groupId>
        <artifactId>webmagic-parent</artifactId>
        <version>0.8.1-SNAPSHOT</version>
    </parent>
    <modelVersion>4.0.0</modelVersion>

    <artifactId>webmagic-core</artifactId>

    <dependencies>
        <dependency>
            <groupId>org.apache.httpcomponents</groupId>
            <artifactId>httpclient</artifactId>
        </dependency>

        <dependency>
            <groupId>junit</groupId>
            <artifactId>junit</artifactId>
        </dependency>

        <dependency>
            <groupId>org.apache.commons</groupId>
            <artifactId>commons-lang3</artifactId>
        </dependency>

        <dependency>
            <groupId>us.codecraft</groupId>
            <artifactId>xsoup</artifactId>
        </dependency>

        <dependency>
            <groupId>com.github.dreamhead</groupId>
            <artifactId>moco-core</artifactId>
        </dependency>

        <dependency>
            <groupId>org.slf4j</groupId>
            <artifactId>slf4j-api</artifactId>
        </dependency>

        <dependency>
            <groupId>org.mockito</groupId>
            <artifactId>mockito-all</artifactId>
        </dependency>

        <dependency>
            <groupId>org.slf4j</groupId>
            <artifactId>slf4j-log4j12</artifactId>
            <optional>true</optional>
        </dependency>

        <dependency>
            <groupId>org.apache.commons</groupId>
            <artifactId>commons-collections4</artifactId>
        </dependency>

        <dependency>
            <groupId>org.assertj</groupId>
            <artifactId>assertj-core</artifactId>
        </dependency>

        <dependency>
            <groupId>commons-io</groupId>
            <artifactId>commons-io</artifactId>
        </dependency>

        <dependency>
            <groupId>com.jayway.jsonpath</groupId>
            <artifactId>json-path</artifactId>
        </dependency>

        <dependency>
            <groupId>com.alibaba</groupId>
            <artifactId>fastjson</artifactId>
        </dependency>

    </dependencies>

</project>
