# Supplementary material for: Construction of a rural tourism information service management system for multi-source heterogeneous data processing
Source: PeerJ Comput Sci. 2023 Jun 9;9:e1334. doi: 10.7717/peerj-cs.1334 (PMC10280680; doi:10.7717/peerj-cs.1334)
Supplement: Supplemental Information 2 [file peerj-cs-09-1334-s002.zip › Code/webmagic-core/src/main/java/us/codecraft/webmagic/pipeline/CollectorPipeline.java]

package us.codecraft.webmagic.pipeline;

import java.util.List;

/**
 * Pipeline that can collect and store results. <br>
 * Used for {@link us.codecraft.webmagic.Spider#getAll(java.util.Collection)}
 *
 * @author code4crafter@gmail.com
 * @since 0.4.0
 */
public interface CollectorPipeline<T> extends Pipeline {

    /**
     * Get all results collected.
     *
     * @return collected results
     */
    public List<T> getCollected();
}
