# Supplementary material for: Construction of a rural tourism information service management system for multi-source heterogeneous data processing
Source: PeerJ Comput Sci. 2023 Jun 9;9:e1334. doi: 10.7717/peerj-cs.1334 (PMC10280680; doi:10.7717/peerj-cs.1334)
Supplement: Supplemental Information 2 [file peerj-cs-09-1334-s002.zip › Code/webmagic-core/src/main/java/us/codecraft/webmagic/pipeline/ConsolePipeline.java]

package us.codecraft.webmagic.pipeline;

import us.codecraft.webmagic.ResultItems;
import us.codecraft.webmagic.Task;

import java.util.Map;

/**
 * Write results in console.<br>
 * Usually used in test.
 *
 * @author code4crafter@gmail.com <br>
 * @since 0.1.0
 */
public class ConsolePipeline implements Pipeline {

    @Override
    public void process(ResultItems resultItems, Task task) {
        System.out.println("get page: " + resultItems.getRequest().getUrl());
        for (Map.Entry<String, Object> entry : resultItems.getAll().entrySet()) {
            System.out.println(entry.getKey() + ":\t" + entry.getValue());
        }
    }
}
