# Supplementary material for: Construction of a rural tourism information service management system for multi-source heterogeneous data processing
Source: PeerJ Comput Sci. 2023 Jun 9;9:e1334. doi: 10.7717/peerj-cs.1334 (PMC10280680; doi:10.7717/peerj-cs.1334)
Supplement: Supplemental Information 2 [file peerj-cs-09-1334-s002.zip › Code/webmagic-core/src/main/java/us/codecraft/webmagic/pipeline/FilePipeline.java]

package us.codecraft.webmagic.pipeline;

import org.apache.commons.codec.digest.DigestUtils;
import org.slf4j.Logger;
import org.slf4j.LoggerFactory;
import us.codecraft.webmagic.ResultItems;
import us.codecraft.webmagic.Task;
import us.codecraft.webmagic.utils.FilePersistentBase;

import java.io.FileOutputStream;
import java.io.IOException;
import java.io.OutputStreamWriter;
import java.io.PrintWriter;
import java.util.Map;

/**
 * Store results in files.<br>
 *
 * @author code4crafter@gmail.com <br>
 * @since 0.1.0
 */
public class FilePipeline extends FilePersistentBase implements Pipeline {

    private Logger logger = LoggerFactory.getLogger(getClass());

    /**
     * create a FilePipeline with default path"/data/webmagic/"
     */
    public FilePipeline() {
        setPath("/data/webmagic/");
    }

    public FilePipeline(String path) {
        setPath(path);
    }

    @Override
    public void process(ResultItems resultItems, Task task) {
        String path = this.path + PATH_SEPERATOR + task.getUUID() + PATH_SEPERATOR;
        try {
            PrintWriter printWriter = new PrintWriter(new OutputStreamWriter(new FileOutputStream(getFile(path + DigestUtils.md5Hex(resultItems.getRequest().getUrl()) + ".html")),"UTF-8"));
            printWriter.println("url:\t" + resultItems.getRequest().getUrl());
            for (Map.Entry<String, Object> entry : resultItems.getAll().entrySet()) {
                if (entry.getValue() instanceof Iterable) {
                    Iterable value = (Iterable) entry.getValue();
                    printWriter.println(entry.getKey() + ":");
                    for (Object o : value) {
                        printWriter.println(o);
                    }
                } else {
                    printWriter.println(entry.getKey() + ":\t" + entry.getValue());
                }
            }
            printWriter.close();
        } catch (IOException e) {
            logger.warn("write file error", e);
        }
    }
}
