# Supplementary material for: Construction of a rural tourism information service management system for multi-source heterogeneous data processing
Source: PeerJ Comput Sci. 2023 Jun 9;9:e1334. doi: 10.7717/peerj-cs.1334 (PMC10280680; doi:10.7717/peerj-cs.1334)
Supplement: Supplemental Information 2 [file peerj-cs-09-1334-s002.zip › Code/webmagic-core/src/main/java/us/codecraft/webmagic/pipeline/Pipeline.java]

package us.codecraft.webmagic.pipeline;

import us.codecraft.webmagic.ResultItems;
import us.codecraft.webmagic.Task;

/**
 * Pipeline is the persistent and offline process part of crawler.<br>
 * The interface Pipeline can be implemented to customize ways of persistent.
 *
 * @author code4crafter@gmail.com <br>
 * @since 0.1.0
 * @see ConsolePipeline
 * @see FilePipeline
 */
public interface Pipeline {

    /**
     * Process extracted results.
     *
     * @param resultItems resultItems
     * @param task task
     */
    public void process(ResultItems resultItems, Task task);
}
