# Supplementary material for: Construction of a rural tourism information service management system for multi-source heterogeneous data processing
Source: PeerJ Comput Sci. 2023 Jun 9;9:e1334. doi: 10.7717/peerj-cs.1334 (PMC10280680; doi:10.7717/peerj-cs.1334)
Supplement: Supplemental Information 2 [file peerj-cs-09-1334-s002.zip › Code/webmagic-core/src/main/java/us/codecraft/webmagic/pipeline/ResultItemsCollectorPipeline.java]

package us.codecraft.webmagic.pipeline;

import us.codecraft.webmagic.ResultItems;
import us.codecraft.webmagic.Task;

import java.util.ArrayList;
import java.util.List;

/**
 * @author code4crafter@gmail.com
 * @since 0.4.0
 */
public class ResultItemsCollectorPipeline implements CollectorPipeline<ResultItems> {

    private List<ResultItems> collector = new ArrayList<ResultItems>();

    @Override
    public synchronized void process(ResultItems resultItems, Task task) {
        collector.add(resultItems);
    }

    @Override
    public List<ResultItems> getCollected() {
        return collector;
    }
}
