# Supplementary material for: Construction of a rural tourism information service management system for multi-source heterogeneous data processing
Source: PeerJ Comput Sci. 2023 Jun 9;9:e1334. doi: 10.7717/peerj-cs.1334 (PMC10280680; doi:10.7717/peerj-cs.1334)
Supplement: Supplemental Information 2 [file peerj-cs-09-1334-s002.zip › Code/webmagic-core/src/main/java/us/codecraft/webmagic/processor/SimplePageProcessor.java]

package us.codecraft.webmagic.processor;

import us.codecraft.webmagic.Page;
import us.codecraft.webmagic.Site;

import java.util.List;

/**
 * A simple PageProcessor.
 *
 * @author code4crafter@gmail.com <br>
 * @since 0.1.0
 */
public class SimplePageProcessor implements PageProcessor {

    private String urlPattern;

    private Site site;

    public SimplePageProcessor(String urlPattern) {
        this.site = Site.me();
        //compile "*" expression to regex
        this.urlPattern = "(" + urlPattern.replace(".", "\\.").replace("*", "[^\"'#]*") + ")";

    }

    @Override
    public void process(Page page) {
        List<String> requests = page.getHtml().links().regex(urlPattern).all();
        //add urls to fetch
        page.addTargetRequests(requests);
        //extract by XPath
        page.putField("title", page.getHtml().xpath("//title"));
        page.putField("html", page.getHtml().toString());
        //extract by Readability
        page.putField("content", page.getHtml().smartContent());
    }

    @Override
    public Site getSite() {
        //settings
        return site;
    }
}
