# Supplementary material for: Construction of a rural tourism information service management system for multi-source heterogeneous data processing
Source: PeerJ Comput Sci. 2023 Jun 9;9:e1334. doi: 10.7717/peerj-cs.1334 (PMC10280680; doi:10.7717/peerj-cs.1334)
Supplement: Supplemental Information 2 [file peerj-cs-09-1334-s002.zip › Code/webmagic-core/src/main/java/us/codecraft/webmagic/proxy/ProxyProvider.java]

package us.codecraft.webmagic.proxy;

import us.codecraft.webmagic.Page;
import us.codecraft.webmagic.Task;

/**
 * Proxy provider. <br>
 *     
 * @since 0.7.0
 */
public interface ProxyProvider {

    /**
     *
     * Return proxy to Provider when complete a download.
     * @param proxy the proxy config contains host,port and identify info
     * @param page the download result
     * @param task the download task
     */
    void returnProxy(Proxy proxy, Page page, Task task);

    /**
     * Get a proxy for task by some strategy.
     * @param task the download task
     * @return proxy 
     */
    Proxy getProxy(Task task);

}
