# Supplementary material for: Construction of a rural tourism information service management system for multi-source heterogeneous data processing
Source: PeerJ Comput Sci. 2023 Jun 9;9:e1334. doi: 10.7717/peerj-cs.1334 (PMC10280680; doi:10.7717/peerj-cs.1334)
Supplement: Supplemental Information 2 [file peerj-cs-09-1334-s002.zip › Code/webmagic-core/src/main/java/us/codecraft/webmagic/scheduler/component/DuplicateRemover.java]

package us.codecraft.webmagic.scheduler.component;

import us.codecraft.webmagic.Request;
import us.codecraft.webmagic.Task;

/**
 * Remove duplicate requests.
 * @author code4crafer@gmail.com
 * @since 0.5.1
 */
public interface DuplicateRemover {
    /**
     *
     * Check whether the request is duplicate.
     *
     * @param request request
     * @param task task
     * @return true if is duplicate
     */
    public boolean isDuplicate(Request request, Task task);

    /**
     * Reset duplicate check.
     * @param task task
     */
    public void resetDuplicateCheck(Task task);

    /**
     * Get TotalRequestsCount for monitor.
     * @param task task
     * @return number of total request
     */
    public int getTotalRequestsCount(Task task);

}
