# Supplementary material for: Construction of a rural tourism information service management system for multi-source heterogeneous data processing
Source: PeerJ Comput Sci. 2023 Jun 9;9:e1334. doi: 10.7717/peerj-cs.1334 (PMC10280680; doi:10.7717/peerj-cs.1334)
Supplement: Supplemental Information 2 [file peerj-cs-09-1334-s002.zip › Code/webmagic-core/src/main/java/us/codecraft/webmagic/scheduler/component/HashSetDuplicateRemover.java]

package us.codecraft.webmagic.scheduler.component;

import us.codecraft.webmagic.Request;
import us.codecraft.webmagic.Task;

import java.util.Collections;
import java.util.Set;
import java.util.concurrent.ConcurrentHashMap;

/**
 * @author code4crafer@gmail.com
 */
public class HashSetDuplicateRemover implements DuplicateRemover {

    private Set<String> urls = Collections.newSetFromMap(new ConcurrentHashMap<String, Boolean>());

    @Override
    public boolean isDuplicate(Request request, Task task) {
        return !urls.add(getUrl(request));
    }

    protected String getUrl(Request request) {
        return request.getUrl();
    }

    @Override
    public void resetDuplicateCheck(Task task) {
        urls.clear();
    }

    @Override
    public int getTotalRequestsCount(Task task) {
        return urls.size();
    }
}
