# Supplementary material for: Construction of a rural tourism information service management system for multi-source heterogeneous data processing
Source: PeerJ Comput Sci. 2023 Jun 9;9:e1334. doi: 10.7717/peerj-cs.1334 (PMC10280680; doi:10.7717/peerj-cs.1334)
Supplement: Supplemental Information 2 [file peerj-cs-09-1334-s002.zip › Code/webmagic-core/src/main/java/us/codecraft/webmagic/scheduler/DuplicateRemovedScheduler.java]

package us.codecraft.webmagic.scheduler;

import org.slf4j.Logger;
import org.slf4j.LoggerFactory;
import us.codecraft.webmagic.Request;
import us.codecraft.webmagic.Task;
import us.codecraft.webmagic.scheduler.component.DuplicateRemover;
import us.codecraft.webmagic.scheduler.component.HashSetDuplicateRemover;
import us.codecraft.webmagic.utils.HttpConstant;

/**
 * Remove duplicate urls and only push urls which are not duplicate.<br><br>
 *
 * @author code4crafer@gmail.com
 * @since 0.5.0
 */
public abstract class DuplicateRemovedScheduler implements Scheduler {

    protected Logger logger = LoggerFactory.getLogger(getClass());

    private DuplicateRemover duplicatedRemover = new HashSetDuplicateRemover();

    public DuplicateRemover getDuplicateRemover() {
        return duplicatedRemover;
    }

    public DuplicateRemovedScheduler setDuplicateRemover(DuplicateRemover duplicatedRemover) {
        this.duplicatedRemover = duplicatedRemover;
        return this;
    }

    @Override
    public void push(Request request, Task task) {
        logger.trace("get a candidate url {}", request.getUrl());
        if (shouldReserved(request) || noNeedToRemoveDuplicate(request) || !duplicatedRemover.isDuplicate(request, task)) {
            logger.debug("push to queue {}", request.getUrl());
            pushWhenNoDuplicate(request, task);
        }
    }

    protected boolean shouldReserved(Request request) {
        return request.getExtra(Request.CYCLE_TRIED_TIMES) != null;
    }

    protected boolean noNeedToRemoveDuplicate(Request request) {
        return HttpConstant.Method.POST.equalsIgnoreCase(request.getMethod());
    }

    protected void pushWhenNoDuplicate(Request request, Task task) {

    }
}
