# Supplementary material for: Construction of a rural tourism information service management system for multi-source heterogeneous data processing
Source: PeerJ Comput Sci. 2023 Jun 9;9:e1334. doi: 10.7717/peerj-cs.1334 (PMC10280680; doi:10.7717/peerj-cs.1334)
Supplement: Supplemental Information 2 [file peerj-cs-09-1334-s002.zip › Code/webmagic-core/src/main/java/us/codecraft/webmagic/scheduler/MonitorableScheduler.java]

package us.codecraft.webmagic.scheduler;

import us.codecraft.webmagic.Task;

/**
 * The scheduler whose requests can be counted for monitor.
 *
 * @author code4crafter@gmail.com
 * @since 0.5.0
 */
public interface MonitorableScheduler extends Scheduler {

    public int getLeftRequestsCount(Task task);

    public int getTotalRequestsCount(Task task);

}
