# Supplementary material for: Construction of a rural tourism information service management system for multi-source heterogeneous data processing
Source: PeerJ Comput Sci. 2023 Jun 9;9:e1334. doi: 10.7717/peerj-cs.1334 (PMC10280680; doi:10.7717/peerj-cs.1334)
Supplement: Supplemental Information 2 [file peerj-cs-09-1334-s002.zip › Code/webmagic-core/src/main/java/us/codecraft/webmagic/scheduler/Scheduler.java]

package us.codecraft.webmagic.scheduler;

import us.codecraft.webmagic.Request;
import us.codecraft.webmagic.Task;

/**
 * Scheduler is the part of url management.<br>
 * You can implement interface Scheduler to do:
 * manage urls to fetch
 * remove duplicate urls
 *
 * @author code4crafter@gmail.com <br>
 * @since 0.1.0
 */
public interface Scheduler {

    /**
     * add a url to fetch
     *
     * @param request request
     * @param task task
     */
    public void push(Request request, Task task);

    /**
     * get an url to crawl
     *
     * @param task the task of spider
     * @return the url to crawl
     */
    public Request poll(Task task);

}
