# Supplementary material for: Construction of a rural tourism information service management system for multi-source heterogeneous data processing
Source: PeerJ Comput Sci. 2023 Jun 9;9:e1334. doi: 10.7717/peerj-cs.1334 (PMC10280680; doi:10.7717/peerj-cs.1334)
Supplement: Supplemental Information 2 [file peerj-cs-09-1334-s002.zip › Code/webmagic-core/src/main/java/us/codecraft/webmagic/selector/BaseElementSelector.java]

package us.codecraft.webmagic.selector;

import org.jsoup.Jsoup;
import org.jsoup.nodes.Document;
import org.jsoup.nodes.Element;

import java.util.ArrayList;
import java.util.List;

/**
 * @author code4crafter@gmail.com
 * @since 0.3.0
 */
public abstract class BaseElementSelector implements Selector, ElementSelector {
    private Document parse(String text) {
        if (text == null) {
            return null;
        }

        // Jsoup could not parse <tr></tr> or <td></td> tag directly
        // https://stackoverflow.com/questions/63607740/jsoup-couldnt-parse-tr-tag
        if ((text.startsWith("<tr>") && text.endsWith("</tr>"))
                || (text.startsWith("<td>") && text.endsWith("</td>"))) {
            text = "<table>" + text + "</table>";
        }
        return Jsoup.parse(text);
    }

    @Override
    public String select(String text) {
        if (text != null) {
            return select(parse(text));
        }
        return null;
    }

    @Override
    public List<String> selectList(String text) {
        if (text != null) {
            return selectList(parse(text));
        } else {
            return new ArrayList<String>();
        }
    }

    public Element selectElement(String text) {
        if (text != null) {
            return selectElement(parse(text));
        }
        return null;
    }

    public List<Element> selectElements(String text) {
        if (text != null) {
            return selectElements(parse(text));
        } else {
            return new ArrayList<Element>();
        }
    }

    public abstract Element selectElement(Element element);

    public abstract List<Element> selectElements(Element element);

    public abstract boolean hasAttribute();

}
