# Supplementary material for: Construction of a rural tourism information service management system for multi-source heterogeneous data processing
Source: PeerJ Comput Sci. 2023 Jun 9;9:e1334. doi: 10.7717/peerj-cs.1334 (PMC10280680; doi:10.7717/peerj-cs.1334)
Supplement: Supplemental Information 2 [file peerj-cs-09-1334-s002.zip › Code/webmagic-core/src/main/java/us/codecraft/webmagic/selector/RegexResult.java]

package us.codecraft.webmagic.selector;

/**
 * Object contains regex results.<br>
 * For multi group result extension.<br>
 *
 * @author code4crafter@gmail.com <br>
 * @since 0.1.0
 */
class RegexResult {

    private String[] groups;

    public static final RegexResult EMPTY_RESULT = new RegexResult();

    public RegexResult() {

    }

    public RegexResult(String[] groups) {
        this.groups = groups;
    }

    public String get(int groupId) {
        if (groups == null) {
            return null;
        }
        return groups[groupId];
    }

}
