# Supplementary material for: Construction of a rural tourism information service management system for multi-source heterogeneous data processing
Source: PeerJ Comput Sci. 2023 Jun 9;9:e1334. doi: 10.7717/peerj-cs.1334 (PMC10280680; doi:10.7717/peerj-cs.1334)
Supplement: Supplemental Information 2 [file peerj-cs-09-1334-s002.zip › Code/webmagic-core/src/main/java/us/codecraft/webmagic/selector/Selector.java]

package us.codecraft.webmagic.selector;

import java.util.List;

/**
 * Selector(extractor) for text.<br>
 *
 * @author code4crafter@gmail.com <br>
 * @since 0.1.0
 */
public interface Selector {

    /**
     * Extract single result in text.<br>
     * If there are more than one result, only the first will be chosen.
     *
     * @param text text
     * @return result
     */
    public String select(String text);

    /**
     * Extract all results in text.<br>
     *
     * @param text text
     * @return results
     */
    public List<String> selectList(String text);

}
