# Supplementary material for: Construction of a rural tourism information service management system for multi-source heterogeneous data processing
Source: PeerJ Comput Sci. 2023 Jun 9;9:e1334. doi: 10.7717/peerj-cs.1334 (PMC10280680; doi:10.7717/peerj-cs.1334)
Supplement: Supplemental Information 2 [file peerj-cs-09-1334-s002.zip › Code/webmagic-core/src/main/java/us/codecraft/webmagic/selector/Selectors.java]

package us.codecraft.webmagic.selector;

/**
 * Convenient methods for selectors.<br>
 *
 * @author code4crafter@gmail.com <br>
 * @since 0.2.1
 */
public abstract class Selectors {

    public static RegexSelector regex(String expr) {
        return new RegexSelector(expr);
    }

    public static RegexSelector regex(String expr, int group) {
        return new RegexSelector(expr,group);
    }

    public static SmartContentSelector smartContent() {
        return new SmartContentSelector();
    }

    public static CssSelector $(String expr) {
        return new CssSelector(expr);
    }

    public static CssSelector $(String expr, String attrName) {
        return new CssSelector(expr, attrName);
    }

    public static XpathSelector xpath(String expr) {
        return new XpathSelector(expr);
    }

    /**
     * @see #xpath(String)
     * @param expr expr
     * @return new selector
     */
    @Deprecated
    public static XpathSelector xsoup(String expr) {
        return new XpathSelector(expr);
    }

    public static AndSelector and(Selector... selectors) {
        return new AndSelector(selectors);
    }

    public static OrSelector or(Selector... selectors) {
        return new OrSelector(selectors);
    }

}
