# Supplementary material for: Construction of a rural tourism information service management system for multi-source heterogeneous data processing
Source: PeerJ Comput Sci. 2023 Jun 9;9:e1334. doi: 10.7717/peerj-cs.1334 (PMC10280680; doi:10.7717/peerj-cs.1334)
Supplement: Supplemental Information 2 [file peerj-cs-09-1334-s002.zip › Code/webmagic-core/src/main/java/us/codecraft/webmagic/selector/XpathSelector.java]

package us.codecraft.webmagic.selector;


import java.util.List;
import org.apache.commons.collections4.CollectionUtils;
import org.jsoup.nodes.Element;
import us.codecraft.xsoup.XPathEvaluator;
import us.codecraft.xsoup.Xsoup;

/**
 * XPath selector based on Xsoup.<br>
 *
 * @author code4crafter@gmail.com <br>
 * @since 0.3.0
 */
public class XpathSelector extends BaseElementSelector {

    private XPathEvaluator xPathEvaluator;

    public XpathSelector(String xpathStr) {
        this.xPathEvaluator = Xsoup.compile(xpathStr);
    }

    @Override
    public String select(Element element) {
        return xPathEvaluator.evaluate(element).get();
    }

    @Override
    public List<String> selectList(Element element) {
        return xPathEvaluator.evaluate(element).list();
    }

    @Override
    public Element selectElement(Element element) {
        List<Element> elements = selectElements(element);
        if (CollectionUtils.isNotEmpty(elements)){
            return elements.get(0);
        }
        return null;
    }

    @Override
    public List<Element> selectElements(Element element) {
        return xPathEvaluator.evaluate(element).getElements();
    }

    @Override
    public boolean hasAttribute() {
        return xPathEvaluator.hasAttribute();
    }
}
