# Supplementary material for: Construction of a rural tourism information service management system for multi-source heterogeneous data processing
Source: PeerJ Comput Sci. 2023 Jun 9;9:e1334. doi: 10.7717/peerj-cs.1334 (PMC10280680; doi:10.7717/peerj-cs.1334)
Supplement: Supplemental Information 2 [file peerj-cs-09-1334-s002.zip › Code/webmagic-core/src/main/java/us/codecraft/webmagic/SpiderListener.java]

package us.codecraft.webmagic;

/**
 * Listener of Spider on page processing. Used for monitor and such on.
 *
 * @author code4crafer@gmail.com
 * @since 0.5.0
 */
public interface SpiderListener {

    void onSuccess(Request request);

    /**
     * @deprecated Use {@link #onError(Request, Exception)} instead.
     */
    @Deprecated
    default void onError(Request request) {
    }

    default void onError(Request request, Exception e) {
        this.onError(request);
    }

}
