# Supplementary material for: Construction of a rural tourism information service management system for multi-source heterogeneous data processing
Source: PeerJ Comput Sci. 2023 Jun 9;9:e1334. doi: 10.7717/peerj-cs.1334 (PMC10280680; doi:10.7717/peerj-cs.1334)
Supplement: Supplemental Information 2 [file peerj-cs-09-1334-s002.zip › Code/webmagic-core/src/main/java/us/codecraft/webmagic/Task.java]

package us.codecraft.webmagic;

/**
 * Interface for identifying different tasks.<br>
 *
 * @author code4crafter@gmail.com <br>
 * @since 0.1.0
 * @see us.codecraft.webmagic.scheduler.Scheduler
 * @see us.codecraft.webmagic.pipeline.Pipeline
 */
public interface Task {

    /**
     * unique id for a task.
     *
     * @return uuid
     */
    public String getUUID();

    /**
     * site of a task
     *
     * @return site
     */
    public Site getSite();

}
