# Supplementary material for: Construction of a rural tourism information service management system for multi-source heterogeneous data processing
Source: PeerJ Comput Sci. 2023 Jun 9;9:e1334. doi: 10.7717/peerj-cs.1334 (PMC10280680; doi:10.7717/peerj-cs.1334)
Supplement: Supplemental Information 2 [file peerj-cs-09-1334-s002.zip › Code/webmagic-core/src/main/java/us/codecraft/webmagic/utils/CharsetUtils.java]

package us.codecraft.webmagic.utils;

import org.apache.commons.lang3.StringUtils;
import org.jsoup.Jsoup;
import org.jsoup.nodes.Document;
import org.jsoup.nodes.Element;
import org.jsoup.select.Elements;
import org.slf4j.Logger;
import org.slf4j.LoggerFactory;

import java.io.IOException;
import java.nio.charset.Charset;

/**
 * @author code4crafter@gmail.com
 *         Date: 17/3/11
 *         Time: 10:36
 * @since 0.6.2
 */
public abstract class CharsetUtils {

    private static Logger logger = LoggerFactory.getLogger(CharsetUtils.class);

    public static String detectCharset(String contentType, byte[] contentBytes) throws IOException {
        String charset;
        // charset
        // 1、encoding in http header Content-Type
        charset = UrlUtils.getCharset(contentType);
        if (StringUtils.isNotBlank(contentType) && StringUtils.isNotBlank(charset)) {
            logger.debug("Auto get charset: {}", charset);
            return charset;
        }
        // use default charset to decode first time
        Charset defaultCharset = Charset.defaultCharset();
        String content = new String(contentBytes, defaultCharset);
        // 2、charset in meta
        if (StringUtils.isNotEmpty(content)) {
            Document document = Jsoup.parse(content);
            Elements links = document.select("meta");
            for (Element link : links) {
                // 2.1、html4.01 <meta http-equiv="Content-Type" content="text/html; charset=UTF-8" />
                String metaContent = link.attr("content");
                String metaCharset = link.attr("charset");
                if (metaContent.indexOf("charset") != -1) {
                    metaContent = metaContent.substring(metaContent.indexOf("charset"), metaContent.length());
                    charset = metaContent.split("=")[1];
                    break;
                }
                // 2.2、html5 <meta charset="UTF-8" />
                else if (StringUtils.isNotEmpty(metaCharset)) {
                    charset = metaCharset;
                    break;
                }
            }
        }
        logger.debug("Auto get charset: {}", charset);
        // 3、todo use tools as cpdetector for content decode
        return charset;
    }
    
}
