# Supplementary material for: Construction of a rural tourism information service management system for multi-source heterogeneous data processing
Source: PeerJ Comput Sci. 2023 Jun 9;9:e1334. doi: 10.7717/peerj-cs.1334 (PMC10280680; doi:10.7717/peerj-cs.1334)
Supplement: Supplemental Information 2 [file peerj-cs-09-1334-s002.zip › Code/webmagic-core/src/main/java/us/codecraft/webmagic/utils/HttpClientUtils.java]

package us.codecraft.webmagic.utils;

import org.apache.http.Header;

import java.util.ArrayList;
import java.util.HashMap;
import java.util.List;
import java.util.Map;

/**
 * @author code4crafter@gmail.com
 *         Date: 17/3/27
 */
public abstract class HttpClientUtils {

    public static Map<String,List<String>> convertHeaders(Header[] headers){
        Map<String,List<String>> results = new HashMap<String, List<String>>();
        for (Header header : headers) {
            List<String> list = results.get(header.getName());
            if (list == null) {
                list = new ArrayList<String>();
                results.put(header.getName(), list);
            }
            list.add(header.getValue());
        }
        return results;
    }
}
