# Supplementary material for: Construction of a rural tourism information service management system for multi-source heterogeneous data processing
Source: PeerJ Comput Sci. 2023 Jun 9;9:e1334. doi: 10.7717/peerj-cs.1334 (PMC10280680; doi:10.7717/peerj-cs.1334)
Supplement: Supplemental Information 2 [file peerj-cs-09-1334-s002.zip › Code/webmagic-core/src/main/java/us/codecraft/webmagic/utils/HttpConstant.java]

package us.codecraft.webmagic.utils;

/**
 * Some constants of Http protocal.
 * @author code4crafer@gmail.com
 * @since 0.5.0
 */
public abstract class HttpConstant {

    public static abstract class Method {

        public static final String GET = "GET";

        public static final String HEAD = "HEAD";

        public static final String POST = "POST";

        public static final String PUT = "PUT";

        public static final String DELETE = "DELETE";

        public static final String TRACE = "TRACE";

        public static final String CONNECT = "CONNECT";

    }

    public static abstract class StatusCode {

        public static final int CODE_200 = 200;

    }

    public static abstract class Header {

        public static final String REFERER = "Referer";

        public static final String USER_AGENT = "User-Agent";
    }

}
