# Supplementary material for: Construction of a rural tourism information service management system for multi-source heterogeneous data processing
Source: PeerJ Comput Sci. 2023 Jun 9;9:e1334. doi: 10.7717/peerj-cs.1334 (PMC10280680; doi:10.7717/peerj-cs.1334)
Supplement: Supplemental Information 2 [file peerj-cs-09-1334-s002.zip › Code/webmagic-core/src/main/java/us/codecraft/webmagic/utils/NumberUtils.java]

package us.codecraft.webmagic.utils;

/**
 * @author yihua.huang@dianping.com
 */
public abstract class NumberUtils {

    public static int compareLong(long o1, long o2) {
        if (o1 < o2) {
            return -1;
        } else if (o1 == o2) {
            return 0;
        } else {
            return 1;
        }
    }
}
