# Supplementary material for: Construction of a rural tourism information service management system for multi-source heterogeneous data processing
Source: PeerJ Comput Sci. 2023 Jun 9;9:e1334. doi: 10.7717/peerj-cs.1334 (PMC10280680; doi:10.7717/peerj-cs.1334)
Supplement: Supplemental Information 2 [file peerj-cs-09-1334-s002.zip › Code/webmagic-core/src/main/java/us/codecraft/webmagic/utils/ProxyUtils.java]

package us.codecraft.webmagic.utils;

import org.slf4j.Logger;
import org.slf4j.LoggerFactory;
import us.codecraft.webmagic.proxy.Proxy;

import java.io.IOException;
import java.net.InetSocketAddress;
import java.net.Socket;

/**
 * Pooled Proxy Object
 * 
 * @author yxssfxwzy@sina.com <br>
 * @since 0.5.1
 */

public class ProxyUtils {

	private static final Logger logger = LoggerFactory.getLogger(ProxyUtils.class);

	public static boolean validateProxy(Proxy p) {
		Socket socket = null;
		try {
			socket = new Socket();
			InetSocketAddress endpointSocketAddr = new InetSocketAddress(p.getHost(), p.getPort());
			socket.connect(endpointSocketAddr, 3000);
			return true;
		} catch (IOException e) {
			logger.warn("FAILRE - CAN not connect!  remote: " + p);
			return false;
		} finally {
			if (socket != null) {
				try {
					socket.close();
				} catch (IOException e) {
					logger.warn("Error occurred while closing socket of validating proxy", e);
				}
			}
		}

	}

}
