# Supplementary material for: Construction of a rural tourism information service management system for multi-source heterogeneous data processing
Source: PeerJ Comput Sci. 2023 Jun 9;9:e1334. doi: 10.7717/peerj-cs.1334 (PMC10280680; doi:10.7717/peerj-cs.1334)
Supplement: Supplemental Information 2 [file peerj-cs-09-1334-s002.zip › Code/webmagic-core/src/main/java/us/codecraft/webmagic/utils/WMCollections.java]

package us.codecraft.webmagic.utils;

import java.util.ArrayList;
import java.util.HashSet;
import java.util.List;
import java.util.Set;

/**
 * @author code4crafter@gmail.com
 *         Date: 16/12/18
 *         Time: 上午10:16
 */
public class WMCollections {

    public static <T> Set<T> newHashSet(T... t){
        Set<T> set = new HashSet<T>(t.length);
        for (T t1 : t) {
            set.add(t1);
        }
        return set;
    }

    public static <T> List<T> newArrayList(T... t){
        List<T> set = new ArrayList<T>(t.length);
        for (T t1 : t) {
            set.add(t1);
        }
        return set;
    }
}
