# Supplementary material for: Construction of a rural tourism information service management system for multi-source heterogeneous data processing
Source: PeerJ Comput Sci. 2023 Jun 9;9:e1334. doi: 10.7717/peerj-cs.1334 (PMC10280680; doi:10.7717/peerj-cs.1334)
Supplement: Supplemental Information 2 [file peerj-cs-09-1334-s002.zip › Code/webmagic-core/src/main/resources/log4j.xml]

<?xml version="1.0" encoding="UTF-8"?>
<!DOCTYPE log4j:configuration SYSTEM "log4j.dtd">
<log4j:configuration xmlns:log4j="http://jakarta.apache.org/log4j/">

    <appender name="stdout" class="org.apache.log4j.ConsoleAppender">
        <layout class="org.apache.log4j.PatternLayout">
            <param name="ConversionPattern" value="%d{yy-MM-dd HH:mm:ss,SSS} %-5p %c(%F:%L) ## %m%n" />
        </layout>
    </appender>

    <logger name="org.apache" additivity="false">
        <level value="warn" />
        <appender-ref ref="stdout" />
    </logger>

    <root>
        <level value="info" />
        <appender-ref ref="stdout" />
    </root>

</log4j:configuration>
