# Supplementary material for: Construction of a rural tourism information service management system for multi-source heterogeneous data processing
Source: PeerJ Comput Sci. 2023 Jun 9;9:e1334. doi: 10.7717/peerj-cs.1334 (PMC10280680; doi:10.7717/peerj-cs.1334)
Supplement: Supplemental Information 2 [file peerj-cs-09-1334-s002.zip › Code/webmagic-core/src/test/java/us/codecraft/webmagic/downloader/SSLCompatibilityTest.java]

package us.codecraft.webmagic.downloader;

import org.junit.Test;
import us.codecraft.webmagic.Page;
import us.codecraft.webmagic.Request;
import us.codecraft.webmagic.Site;
import us.codecraft.webmagic.Task;

import static org.assertj.core.api.Assertions.assertThat;

/**
 * @author code4crafter@gmail.com
 *         Date: 2017/11/29
 *         Time: 下午1:32
 */
public class SSLCompatibilityTest {

    @Test
    public void test_tls12() throws Exception {
        HttpClientDownloader httpClientDownloader = new HttpClientDownloader();
        Task task = Site.me().setCycleRetryTimes(5).toTask();
        Request request = new Request("https://juejin.im/");
        Page page = httpClientDownloader.download(request, task);
        assertThat(page.isDownloadSuccess()).isTrue();
    }
}
