# Supplementary material for: Construction of a rural tourism information service management system for multi-source heterogeneous data processing
Source: PeerJ Comput Sci. 2023 Jun 9;9:e1334. doi: 10.7717/peerj-cs.1334 (PMC10280680; doi:10.7717/peerj-cs.1334)
Supplement: Supplemental Information 2 [file peerj-cs-09-1334-s002.zip › Code/webmagic-core/src/test/java/us/codecraft/webmagic/HtmlTest.java]

package us.codecraft.webmagic;

import org.junit.Ignore;
import org.junit.Test;
import us.codecraft.webmagic.selector.Html;
import us.codecraft.webmagic.selector.Selectable;

import static org.assertj.core.api.Assertions.assertThat;

/**
 * @author code4crafter@gmail.com <br>
 * Date: 13-4-21
 * Time: 上午8:42
 */
public class HtmlTest {

    @Test
    public void testRegexSelector() {
        Html selectable = new Html("aaaaaaab");
		assertThat(selectable.regex("(a+b)").replace("aa(a)", "$1bb").toString()).isEqualTo("abbabbab");
    }

	@Ignore("not work in jsoup 1.8.x")
	@Test
	public void testDisableJsoupHtmlEntityEscape() throws Exception {
		Html.DISABLE_HTML_ENTITY_ESCAPE = true;
		Html html = new Html("aaaaaaa&b");
		assertThat(html.regex("(aaaaaaa&b)").toString()).isEqualTo("aaaaaaa&b");
	}

	@Test
	public void testEnableJsoupHtmlEntityEscape() throws Exception {
		Html html = new Html("aaaaaaa&b");
		assertThat(html.regex("(aaaaaaa&amp;b)").toString()).isEqualTo("aaaaaaa&amp;b");
	}

	@Test
	public void testAHrefExtract(){
		Html html = new Html("<a data-tip=\"p$t$xxx\" href=\"/xx/xx\">xx</a>");
		assertThat(html.links().all()).contains("/xx/xx");
	}

	@Test
	public void testNthNodesGet(){
		Html html = new Html("<a data-tip=\"p$t$xxx\" href=\"/xx/xx\">xx</a>");
		assertThat(html.xpath("//a[1]/@href").get()).isEqualTo("/xx/xx");
		Selectable selectable = html.xpath("//a[1]").nodes().get(0);
		assertThat(selectable.xpath("/a/@href").get()).isEqualTo("/xx/xx");
	}

	@Test
	public void testGetHrefsByJsoup(){
		Html html = new Html("<html><a href='issues'>issues</a><img src='webmagic.jpg'/></html>","https://github.com/code4craft/webmagic/");
		assertThat(html.xpath("//a[1]/@abs:href").get()).isEqualTo("https://github.com/code4craft/webmagic/issues");
		assertThat(html.xpath("//img/@abs:src").get()).isEqualTo("https://github.com/code4craft/webmagic/webmagic.jpg");
		html = new Html("<html><base href='https://github.com/code4craft/webmagic/'><a href='issues'>issues</a><img src='webmagic.jpg'/></base></html>");
		assertThat(html.xpath("//a[1]/@abs:href").get()).isEqualTo("https://github.com/code4craft/webmagic/issues");
		assertThat(html.xpath("//img/@abs:src").get()).isEqualTo("https://github.com/code4craft/webmagic/webmagic.jpg");
	}
}
