# Supplementary material for: Construction of a rural tourism information service management system for multi-source heterogeneous data processing
Source: PeerJ Comput Sci. 2023 Jun 9;9:e1334. doi: 10.7717/peerj-cs.1334 (PMC10280680; doi:10.7717/peerj-cs.1334)
Supplement: Supplemental Information 2 [file peerj-cs-09-1334-s002.zip › Code/webmagic-core/src/test/java/us/codecraft/webmagic/pipeline/FilePipelineTest.java]

package us.codecraft.webmagic.pipeline;

import org.junit.BeforeClass;
import org.junit.Test;
import us.codecraft.webmagic.Request;
import us.codecraft.webmagic.ResultItems;
import us.codecraft.webmagic.Site;
import us.codecraft.webmagic.Task;

import java.util.UUID;

/**
 * Created by ywooer on 2014/5/6 0006.
 */
public class FilePipelineTest {

    private static ResultItems resultItems;
    private static Task task;

    @BeforeClass
    public static void before() {
        resultItems = new ResultItems();
        resultItems.put("content", "webmagic 爬虫工具");
        Request request = new Request("http://www.baidu.com");
        resultItems.setRequest(request);

        task = new Task() {
            @Override
            public String getUUID() {
                return UUID.randomUUID().toString();
            }

            @Override
            public Site getSite() {
                return null;
            }
        };
    }
    @Test
    public void testProcess() {
        FilePipeline filePipeline = new FilePipeline();
        filePipeline.process(resultItems, task);
    }
}
