# Supplementary material for: Construction of a rural tourism information service management system for multi-source heterogeneous data processing
Source: PeerJ Comput Sci. 2023 Jun 9;9:e1334. doi: 10.7717/peerj-cs.1334 (PMC10280680; doi:10.7717/peerj-cs.1334)
Supplement: Supplemental Information 2 [file peerj-cs-09-1334-s002.zip › Code/webmagic-core/src/test/java/us/codecraft/webmagic/RequestTest.java]

package us.codecraft.webmagic;

import org.junit.Test;
import us.codecraft.webmagic.utils.HttpConstant;

import static org.assertj.core.api.Assertions.assertThat;

/**
 * @author code4crafter@gmail.com
 *         Date: 17/3/11
 */
public class RequestTest {

    @Test
    public void testEqualsAndHashCode() throws Exception {
        Request requestA = new Request("http://www.google.com/");
        Request requestB = new Request("http://www.google.com/");
        assertThat(requestA.hashCode()).isEqualTo(requestB.hashCode());
        assertThat(requestA).isEqualTo(requestB);
        requestA.setMethod(HttpConstant.Method.GET);
        requestA.setMethod(HttpConstant.Method.POST);
        assertThat(requestA).isNotEqualTo(requestB);
        assertThat(requestA.hashCode()).isNotEqualTo(requestB.hashCode());
    }
}
