# Supplementary material for: Construction of a rural tourism information service management system for multi-source heterogeneous data processing
Source: PeerJ Comput Sci. 2023 Jun 9;9:e1334. doi: 10.7717/peerj-cs.1334 (PMC10280680; doi:10.7717/peerj-cs.1334)
Supplement: Supplemental Information 2 [file peerj-cs-09-1334-s002.zip › Code/webmagic-core/src/test/java/us/codecraft/webmagic/ResultItemsTest.java]

package us.codecraft.webmagic;

import org.junit.Test;


import static org.assertj.core.api.Assertions.assertThat;

/**
 * @author code4crafter@gmail.com
 */
public class ResultItemsTest {

    @Test
    public void testOrderOfEntries() throws Exception {
        ResultItems resultItems = new ResultItems();
        resultItems.put("a", "a");
        resultItems.put("b", "b");
        resultItems.put("c", "c");
        assertThat(resultItems.getAll().keySet()).containsExactly("a","b","c");

    }
}
