# Supplementary material for: Construction of a rural tourism information service management system for multi-source heterogeneous data processing
Source: PeerJ Comput Sci. 2023 Jun 9;9:e1334. doi: 10.7717/peerj-cs.1334 (PMC10280680; doi:10.7717/peerj-cs.1334)
Supplement: Supplemental Information 2 [file peerj-cs-09-1334-s002.zip › Code/webmagic-core/src/test/java/us/codecraft/webmagic/scheduler/PrioritySchedulerTest.java]

package us.codecraft.webmagic.scheduler;

import junit.framework.Assert;
import org.junit.Test;
import us.codecraft.webmagic.Request;
import us.codecraft.webmagic.Site;
import us.codecraft.webmagic.Task;

/**
 * @author code4crafter@gmail.com <br>
 */
public class PrioritySchedulerTest {

    private PriorityScheduler priorityScheduler = new PriorityScheduler();

    private Task task = new Task() {
        @Override
        public String getUUID() {
            return "1";
        }

        @Override
        public Site getSite() {
            return null;
        }
    };

    @Test
    public void testDifferentPriority() {
        Request request = new Request("a");
        request.setPriority(100);
        priorityScheduler.push(request,task);

        request = new Request("b");
        request.setPriority(900);
        priorityScheduler.push(request,task);

        request = new Request("c");
        priorityScheduler.push(request,task);

        request = new Request("d");
        request.setPriority(-900);
        priorityScheduler.push(request,task);

        Request poll = priorityScheduler.poll(task);
        Assert.assertEquals("b",poll.getUrl());
        poll = priorityScheduler.poll(task);
        Assert.assertEquals("a",poll.getUrl());
        poll = priorityScheduler.poll(task);
        Assert.assertEquals("c",poll.getUrl());
        poll = priorityScheduler.poll(task);
        Assert.assertEquals("d",poll.getUrl());
    }

    @Test
    public void testNoPriority() {
        Request request = new Request("a");
        priorityScheduler.push(request,task);

        request = new Request("b");
        priorityScheduler.push(request,task);

        request = new Request("c");
        priorityScheduler.push(request,task);

        Request poll = priorityScheduler.poll(task);
        Assert.assertEquals("a",poll.getUrl());

        poll = priorityScheduler.poll(task);
        Assert.assertEquals("b",poll.getUrl());

        poll = priorityScheduler.poll(task);
        Assert.assertEquals("c",poll.getUrl());
    }
}
