# Supplementary material for: Construction of a rural tourism information service management system for multi-source heterogeneous data processing
Source: PeerJ Comput Sci. 2023 Jun 9;9:e1334. doi: 10.7717/peerj-cs.1334 (PMC10280680; doi:10.7717/peerj-cs.1334)
Supplement: Supplemental Information 2 [file peerj-cs-09-1334-s002.zip › Code/webmagic-core/src/test/java/us/codecraft/webmagic/selector/JsonPathSelectorTest.java]

package us.codecraft.webmagic.selector;

import com.alibaba.fastjson.JSON;
import com.alibaba.fastjson.JSONObject;
import org.junit.Test;

import java.util.List;

import static org.assertj.core.api.Assertions.assertThat;

/**
 * @author code4crafter@gmai.com <br>
 */
public class JsonPathSelectorTest {

    private String text = "{ \"store\": {\n" +
            "    \"book\": [ \n" +
            "      { \"category\": \"reference\",\n" +
            "        \"author\": \"Nigel Rees\",\n" +
            "        \"title\": \"Sayings of the Century\",\n" +
            "        \"price\": 8.95\n" +
            "      },\n" +
            "      { \"category\": \"fiction\",\n" +
            "        \"author\": \"Evelyn Waugh\",\n" +
            "        \"title\": \"Sword of Honour\",\n" +
            "        \"price\": 12.99,\n" +
            "        \"isbn\": \"0-553-21311-3\"\n" +
            "      }\n" +
            "    ],\n" +
            "    \"bicycle\": {\n" +
            "      \"color\": \"red\",\n" +
            "      \"price\": 19.95\n" +
            "    }\n" +
            "  }\n" +
            "}";

    @Test
    public void testJsonPath() {
        JsonPathSelector jsonPathSelector = new JsonPathSelector("$.store.book[*].author");
        String select = jsonPathSelector.select(text);
        List<String> list = jsonPathSelector.selectList(text);
        assertThat(select).isEqualTo("Nigel Rees");
        assertThat(list).contains("Nigel Rees","Evelyn Waugh");
        jsonPathSelector = new JsonPathSelector("$.store.book[?(@.category == 'reference')].title");
        list = jsonPathSelector.selectList(text);
        select = jsonPathSelector.select(text);
        assertThat(select).isEqualTo("Sayings of the Century");
        assertThat(list).contains("Sayings of the Century");
        jsonPathSelector = new JsonPathSelector("$.store.book[?(@.category == 'reference')]");
        select = jsonPathSelector.select(text);
        JSONObject object1= JSON.parseObject(select);
        JSONObject object2=JSON.parseObject("{\"author\":\"Nigel Rees\",\"title\":\"Sayings of the Century\",\"category\":\"reference\",\"price\":8.95}");
        assertThat(object1).isEqualTo(object2);
    }

}
