# Supplementary material for: Construction of a rural tourism information service management system for multi-source heterogeneous data processing
Source: PeerJ Comput Sci. 2023 Jun 9;9:e1334. doi: 10.7717/peerj-cs.1334 (PMC10280680; doi:10.7717/peerj-cs.1334)
Supplement: Supplemental Information 2 [file peerj-cs-09-1334-s002.zip › Code/webmagic-core/src/test/java/us/codecraft/webmagic/selector/JsonTest.java]

package us.codecraft.webmagic.selector;

import org.junit.Test;

import static org.assertj.core.api.Assertions.assertThat;

/**
 * @author code4crafter@gmai.com
 * @since 0.5.0
 */
public class JsonTest {

    private String text = "callback({\"name\":\"json\"})";

    private String textWithBrackerInContent = "callback({\"name\":\"json)\"})";

    @Test
    public void testRemovePadding() throws Exception {
        String name = new Json(text).removePadding("callback").jsonPath("$.name").get();
        assertThat(name).isEqualTo("json");
    }

    @Test
    public void testRemovePaddingForQuotes() throws Exception {
        String name = new Json(textWithBrackerInContent).removePadding("callback").jsonPath("$.name").get();
        assertThat(name).isEqualTo("json)");
    }
}
