# Supplementary material for: Construction of a rural tourism information service management system for multi-source heterogeneous data processing
Source: PeerJ Comput Sci. 2023 Jun 9;9:e1334. doi: 10.7717/peerj-cs.1334 (PMC10280680; doi:10.7717/peerj-cs.1334)
Supplement: Supplemental Information 2 [file peerj-cs-09-1334-s002.zip › Code/webmagic-core/src/test/java/us/codecraft/webmagic/selector/SelectorTest.java]

package us.codecraft.webmagic.selector;

import org.junit.Test;

import java.util.List;

import static org.assertj.core.api.Assertions.assertThat;

/**
 * @author code4crafter@gmail.com
 */
public class SelectorTest {

    private String html = "<div><a href='http://whatever.com/aaa'></a></div><div><a href='http://whatever.com/bbb'></a></div>";

    @Test
    public void testChain() throws Exception {
        Html selectable = new Html(html);
        List<String> linksWithoutChain = selectable.links().all();
        Selectable xpath = selectable.xpath("//div");
        List<String> linksWithChainFirstCall = xpath.links().all();
        List<String> linksWithChainSecondCall = xpath.links().all();
        assertThat(linksWithoutChain).hasSameSizeAs(linksWithChainFirstCall);
        assertThat(linksWithChainFirstCall).hasSameSizeAs(linksWithChainSecondCall);
    }

    @Test
    public void testNodes() throws Exception {
        Html selectable = new Html(html);
        List<Selectable> links = selectable.xpath("//a").nodes();
        assertThat(links.get(0).links().get()).isEqualTo("http://whatever.com/aaa");
    }
}
