# Supplementary material for: Construction of a rural tourism information service management system for multi-source heterogeneous data processing
Source: PeerJ Comput Sci. 2023 Jun 9;9:e1334. doi: 10.7717/peerj-cs.1334 (PMC10280680; doi:10.7717/peerj-cs.1334)
Supplement: Supplemental Information 2 [file peerj-cs-09-1334-s002.zip › Code/webmagic-core/src/test/java/us/codecraft/webmagic/SiteTest.java]

package us.codecraft.webmagic;

import static org.junit.Assert.assertEquals;

import java.nio.charset.StandardCharsets;

import org.junit.Test;

public class SiteTest {

    @Test
    public void test() {
        Site site = Site.me().setDefaultCharset(StandardCharsets.UTF_8.name());
        assertEquals(StandardCharsets.UTF_8.name(), site.getDefaultCharset());
    }

}
