# Supplementary material for: Construction of a rural tourism information service management system for multi-source heterogeneous data processing
Source: PeerJ Comput Sci. 2023 Jun 9;9:e1334. doi: 10.7717/peerj-cs.1334 (PMC10280680; doi:10.7717/peerj-cs.1334)
Supplement: Supplemental Information 2 [file peerj-cs-09-1334-s002.zip › Code/webmagic-core/src/test/java/us/codecraft/webmagic/utils/NumberUtilsTest.java]

package us.codecraft.webmagic.utils;

import org.junit.Assert;
import org.junit.Test;

public class NumberUtilsTest {

	@Test
	public void testCompareLong() {
		Assert.assertEquals(0, NumberUtils.compareLong(0L, 0L));
		Assert.assertEquals(1, NumberUtils.compareLong(9L, 0L));
		Assert.assertEquals(-1, NumberUtils.compareLong(0L, 9L));
		Assert.assertEquals(-1, NumberUtils.compareLong(-9L, 0L));
		Assert.assertEquals(1, NumberUtils.compareLong(0L, -9L));
	}
}
