# Supplementary material for: Construction of a rural tourism information service management system for multi-source heterogeneous data processing
Source: PeerJ Comput Sci. 2023 Jun 9;9:e1334. doi: 10.7717/peerj-cs.1334 (PMC10280680; doi:10.7717/peerj-cs.1334)
Supplement: Supplemental Information 2 [file peerj-cs-09-1334-s002.zip › Code/webmagic-core/src/test/java/us/codecraft/webmagic/utils/UrlUtilsTest.java]

package us.codecraft.webmagic.utils;

import org.junit.Assert;
import org.junit.Test;

import static org.assertj.core.api.Assertions.assertThat;

/**
 * @author code4crafter@gmail.com <br>
 * Date: 13-4-21
 * Time: 下午2:22
 */
public class UrlUtilsTest {

    @Test
    public void testFixRelativeUrl() {
        String absoluteUrl = UrlUtils.canonicalizeUrl("aa", "http://www.dianping.com/sh/ss/com");
        assertThat(absoluteUrl).isEqualTo("http://www.dianping.com/sh/ss/aa");

        absoluteUrl = UrlUtils.canonicalizeUrl("../aa", "http://www.dianping.com/sh/ss/com");
        assertThat(absoluteUrl).isEqualTo("http://www.dianping.com/sh/aa");

        absoluteUrl = UrlUtils.canonicalizeUrl("../mshz", "http://www.court.gov.cn/zgcpwsw/zgrmfy/");
        assertThat(absoluteUrl).isEqualTo("http://www.court.gov.cn/zgcpwsw/mshz");

        absoluteUrl = UrlUtils.canonicalizeUrl("..aa", "http://www.dianping.com/sh/ss/com");
        assertThat(absoluteUrl).isEqualTo("http://www.dianping.com/sh/ss/..aa");

        absoluteUrl = UrlUtils.canonicalizeUrl("../../aa", "http://www.dianping.com/sh/ss/com/");
        assertThat(absoluteUrl).isEqualTo("http://www.dianping.com/sh/aa");

        absoluteUrl = UrlUtils.canonicalizeUrl("../../aa", "http://www.dianping.com/sh/ss/com");
        assertThat(absoluteUrl).isEqualTo("http://www.dianping.com/aa");
    }

    @Test
    public void testGetDomain(){
        String url = "http://www.dianping.com/aa/";
        Assert.assertEquals("www.dianping.com",UrlUtils.getDomain(url));
        url = "www.dianping.com/aa/";
        Assert.assertEquals("www.dianping.com",UrlUtils.getDomain(url));
        url = "http://www.dianping.com";
        Assert.assertEquals("www.dianping.com",UrlUtils.getDomain(url));
    }


}
