# Supplementary material for: Construction of a rural tourism information service management system for multi-source heterogeneous data processing
Source: PeerJ Comput Sci. 2023 Jun 9;9:e1334. doi: 10.7717/peerj-cs.1334 (PMC10280680; doi:10.7717/peerj-cs.1334)
Supplement: Supplemental Information 2 [file peerj-cs-09-1334-s002.zip › Code/webmagic-coverage/pom.xml]

<?xml version="1.0" encoding="UTF-8"?>
<project xmlns="http://maven.apache.org/POM/4.0.0"
    xmlns:xsi="http://www.w3.org/2001/XMLSchema-instance"
    xsi:schemaLocation="http://maven.apache.org/POM/4.0.0
        http://maven.apache.org/maven-v4_0_0.xsd">
    <modelVersion>4.0.0</modelVersion>

    <parent>
        <groupId>us.codecraft</groupId>
        <artifactId>webmagic-parent</artifactId>
        <version>0.8.1-SNAPSHOT</version>
    </parent>

    <artifactId>webmagic-coverage</artifactId>
    <packaging>pom</packaging>
    <name>webmagic-coverage</name>
    <description>Compute aggregated test code coverage</description>

    <properties>
        <maven.deploy.skip>true</maven.deploy.skip>
    </properties>

    <dependencies>
        <dependency>
            <groupId>${project.groupId}</groupId>
            <artifactId>webmagic-core</artifactId>
            <version>${project.version}</version>
        </dependency>
        <dependency>
            <groupId>${project.groupId}</groupId>
            <artifactId>webmagic-extension</artifactId>
            <version>${project.version}</version>
        </dependency>
        <dependency>
            <groupId>${project.groupId}</groupId>
            <artifactId>webmagic-scripts</artifactId>
            <version>${project.version}</version>
        </dependency>
        <dependency>
            <groupId>${project.groupId}</groupId>
            <artifactId>webmagic-selenium</artifactId>
            <version>${project.version}</version>
        </dependency>
        <dependency>
            <groupId>${project.groupId}</groupId>
            <artifactId>webmagic-saxon</artifactId>
            <version>${project.version}</version>
        </dependency>
        <dependency>
            <groupId>${project.groupId}</groupId>
            <artifactId>webmagic-samples</artifactId>
            <version>${project.version}</version>
        </dependency>
    </dependencies>

    <reporting>
        <plugins>
            <plugin>
                <groupId>org.jacoco</groupId>
                <artifactId>jacoco-maven-plugin</artifactId>
                <reportSets>
                    <reportSet>
                        <reports>
                            <report>report-aggregate</report>
                        </reports>
                    </reportSet>
                </reportSets>
            </plugin>
        </plugins>
    </reporting>

</project>
