# Supplementary material for: Construction of a rural tourism information service management system for multi-source heterogeneous data processing
Source: PeerJ Comput Sci. 2023 Jun 9;9:e1334. doi: 10.7717/peerj-cs.1334 (PMC10280680; doi:10.7717/peerj-cs.1334)
Supplement: Supplemental Information 2 [file peerj-cs-09-1334-s002.zip › Code/webmagic-extension/pom.xml]

<?xml version="1.0" encoding="UTF-8"?>
<project xmlns="http://maven.apache.org/POM/4.0.0" xmlns:xsi="http://www.w3.org/2001/XMLSchema-instance" xsi:schemaLocation="http://maven.apache.org/POM/4.0.0 http://maven.apache.org/xsd/maven-4.0.0.xsd">
    <parent>
        <groupId>us.codecraft</groupId>
        <artifactId>webmagic-parent</artifactId>
        <version>0.8.1-SNAPSHOT</version>
    </parent>
    <modelVersion>4.0.0</modelVersion>

    <artifactId>webmagic-extension</artifactId>

    <dependencies>
        <dependency>
            <groupId>redis.clients</groupId>
            <artifactId>jedis</artifactId>
        </dependency>
        <dependency>
            <groupId>com.google.guava</groupId>
            <artifactId>guava</artifactId>
            <optional>true</optional>
        </dependency>
        <dependency>
            <groupId>${project.groupId}</groupId>
            <artifactId>webmagic-core</artifactId>
            <version>${project.version}</version>
        </dependency>
        <dependency>
            <groupId>junit</groupId>
            <artifactId>junit</artifactId>
        </dependency>
    </dependencies>

</project>
