# Supplementary material for: Construction of a rural tourism information service management system for multi-source heterogeneous data processing
Source: PeerJ Comput Sci. 2023 Jun 9;9:e1334. doi: 10.7717/peerj-cs.1334 (PMC10280680; doi:10.7717/peerj-cs.1334)
Supplement: Supplemental Information 2 [file peerj-cs-09-1334-s002.zip › Code/webmagic-extension/src/main/java/us/codecraft/webmagic/configurable/ExpressionType.java]

package us.codecraft.webmagic.configurable;

/**
 * @author code4crafter@gmail.com
 */
public enum ExpressionType {

    XPath, Regex, Css, JsonPath;

}
