# Supplementary material for: Construction of a rural tourism information service management system for multi-source heterogeneous data processing
Source: PeerJ Comput Sci. 2023 Jun 9;9:e1334. doi: 10.7717/peerj-cs.1334 (PMC10280680; doi:10.7717/peerj-cs.1334)
Supplement: Supplemental Information 2 [file peerj-cs-09-1334-s002.zip › Code/webmagic-extension/src/main/java/us/codecraft/webmagic/example/AppStore.java]

package us.codecraft.webmagic.example;

import us.codecraft.webmagic.Site;
import us.codecraft.webmagic.model.OOSpider;
import us.codecraft.webmagic.model.annotation.ExtractBy;
import us.codecraft.webmagic.utils.Experimental;

import java.util.List;

/**
 * @author code4crafter@gmail.com
 * @since 0.4.1
 */
@Experimental
public class AppStore {

    @ExtractBy(type = ExtractBy.Type.JsonPath, value = "$..trackName")
    private String trackName;

    @ExtractBy(type = ExtractBy.Type.JsonPath, value = "$..description")
    private String description;

    @ExtractBy(type = ExtractBy.Type.JsonPath, value = "$..userRatingCount")
    private int userRatingCount;

    @ExtractBy(type = ExtractBy.Type.JsonPath, value = "$..screenshotUrls")
    private List<String> screenshotUrls;

    @ExtractBy(type = ExtractBy.Type.JsonPath, value = "$..supportedDevices")
    private List<String> supportedDevices;

    public static void main(String[] args) {
        AppStore appStore = OOSpider.create(Site.me(), AppStore.class).<AppStore>get("http://itunes.apple.com/lookup?id=653350791&country=cn&entity=software");
        System.out.println(appStore.trackName);
        System.out.println(appStore.description);
        System.out.println(appStore.userRatingCount);
        System.out.println(appStore.screenshotUrls);
        System.out.println(appStore.supportedDevices);
    }
}
