# Supplementary material for: Construction of a rural tourism information service management system for multi-source heterogeneous data processing
Source: PeerJ Comput Sci. 2023 Jun 9;9:e1334. doi: 10.7717/peerj-cs.1334 (PMC10280680; doi:10.7717/peerj-cs.1334)
Supplement: Supplemental Information 2 [file peerj-cs-09-1334-s002.zip › Code/webmagic-extension/src/main/java/us/codecraft/webmagic/handler/PatternProcessor.java]

package us.codecraft.webmagic.handler;

/**
 * @author code4crafer@gmail.com
 */
public abstract class PatternProcessor extends PatternRequestMatcher implements SubPipeline, SubPageProcessor {
    /**
     * @param pattern url pattern to handle
     */
    public PatternProcessor(String pattern) {
        super(pattern);
    }
}
