# Supplementary material for: Construction of a rural tourism information service management system for multi-source heterogeneous data processing
Source: PeerJ Comput Sci. 2023 Jun 9;9:e1334. doi: 10.7717/peerj-cs.1334 (PMC10280680; doi:10.7717/peerj-cs.1334)
Supplement: Supplemental Information 2 [file peerj-cs-09-1334-s002.zip › Code/webmagic-extension/src/main/java/us/codecraft/webmagic/handler/RequestMatcher.java]

package us.codecraft.webmagic.handler;

import us.codecraft.webmagic.Request;

/**
 * @author code4crafer@gmail.com
 * @since 0.5.0
 */
public interface RequestMatcher {

    /**
     * Check whether to process the page.<br><br>
     * Please DO NOT change page status in this method.
     *
     * @param page page
     *
     * @return whether matches
     */
    public boolean match(Request page);

    public enum MatchOther {
        YES, NO
    }
}
