# Supplementary material for: Construction of a rural tourism information service management system for multi-source heterogeneous data processing
Source: PeerJ Comput Sci. 2023 Jun 9;9:e1334. doi: 10.7717/peerj-cs.1334 (PMC10280680; doi:10.7717/peerj-cs.1334)
Supplement: Supplemental Information 2 [file peerj-cs-09-1334-s002.zip › Code/webmagic-extension/src/main/java/us/codecraft/webmagic/handler/SubPageProcessor.java]

package us.codecraft.webmagic.handler;

import us.codecraft.webmagic.Page;

/**
 * @author code4crafter@gmail.com
 */
public interface SubPageProcessor extends RequestMatcher {

	/**
	 * process the page, extract urls to fetch, extract the data and store
	 *
	 * @param page page
	 *
	 * @return whether continue to match
	 */
	public MatchOther processPage(Page page);

}
