# Supplementary material for: Construction of a rural tourism information service management system for multi-source heterogeneous data processing
Source: PeerJ Comput Sci. 2023 Jun 9;9:e1334. doi: 10.7717/peerj-cs.1334 (PMC10280680; doi:10.7717/peerj-cs.1334)
Supplement: Supplemental Information 2 [file peerj-cs-09-1334-s002.zip › Code/webmagic-extension/src/main/java/us/codecraft/webmagic/handler/SubPipeline.java]

package us.codecraft.webmagic.handler;

import us.codecraft.webmagic.ResultItems;
import us.codecraft.webmagic.Task;

/**
 * @author code4crafer@gmail.com
 * @since 0.5.0
 */
public interface SubPipeline extends RequestMatcher {

    /**
     * process the page, extract urls to fetch, extract the data and store
     *
     * @param resultItems resultItems
     * @param task task
     * @return whether continue to match
     */
    public MatchOther processResult(ResultItems resultItems, Task task);

}
