# Supplementary material for: Construction of a rural tourism information service management system for multi-source heterogeneous data processing
Source: PeerJ Comput Sci. 2023 Jun 9;9:e1334. doi: 10.7717/peerj-cs.1334 (PMC10280680; doi:10.7717/peerj-cs.1334)
Supplement: Supplemental Information 2 [file peerj-cs-09-1334-s002.zip › Code/webmagic-extension/src/main/java/us/codecraft/webmagic/model/AfterExtractor.java]

package us.codecraft.webmagic.model;

import us.codecraft.webmagic.Page;

/**
 * Interface to be implemented by page models that need to do something after fields are extracted.<br>
 *
 * @author code4crafter@gmail.com <br>
 * @since 0.2.0
 */
public interface AfterExtractor {

    public void afterProcess(Page page);
}
