# Supplementary material for: Construction of a rural tourism information service management system for multi-source heterogeneous data processing
Source: PeerJ Comput Sci. 2023 Jun 9;9:e1334. doi: 10.7717/peerj-cs.1334 (PMC10280680; doi:10.7717/peerj-cs.1334)
Supplement: Supplemental Information 2 [file peerj-cs-09-1334-s002.zip › Code/webmagic-extension/src/main/java/us/codecraft/webmagic/model/formatter/DateFormatter.java]

package us.codecraft.webmagic.model.formatter;

import org.apache.commons.lang3.time.DateUtils;

import java.util.Date;

/**
 * @author code4crafter@gmail.com
 * @since 0.3.2
 */
public class DateFormatter implements ObjectFormatter<Date> {

    public static final String[] DEFAULT_PATTERN = new String[]{"yyyy-MM-dd HH:mm"};
    private String[] datePatterns = DEFAULT_PATTERN;

    @Override
    public Date format(String raw) throws Exception {
        return DateUtils.parseDate(raw, datePatterns);
    }

    @Override
    public Class<Date> clazz() {
        return Date.class;
    }

    @Override
    public void initParam(String[] extra) {
        if (extra != null && !(extra.length == 1 && extra[0].length() == 0)) {
            datePatterns = extra;
        }
    }
}
