# Supplementary material for: Construction of a rural tourism information service management system for multi-source heterogeneous data processing
Source: PeerJ Comput Sci. 2023 Jun 9;9:e1334. doi: 10.7717/peerj-cs.1334 (PMC10280680; doi:10.7717/peerj-cs.1334)
Supplement: Supplemental Information 2 [file peerj-cs-09-1334-s002.zip › Code/webmagic-extension/src/main/java/us/codecraft/webmagic/model/HasKey.java]

package us.codecraft.webmagic.model;

import us.codecraft.webmagic.utils.Experimental;

/**
 * Interface to be implemented by page mode.<br>
 * Can be used to identify a page model, or be used as name of file storing the object.<br>
 * @author code4crafter@gmail.com <br>
 * @since 0.2.0
 */
@Experimental
public interface HasKey {

    /**
     *
     *
     * @return key
     */
    public String key();
}
