# Supplementary material for: Construction of a rural tourism information service management system for multi-source heterogeneous data processing
Source: PeerJ Comput Sci. 2023 Jun 9;9:e1334. doi: 10.7717/peerj-cs.1334 (PMC10280680; doi:10.7717/peerj-cs.1334)
Supplement: Supplemental Information 2 [file peerj-cs-09-1334-s002.zip › Code/webmagic-extension/src/main/java/us/codecraft/webmagic/model/PageMapper.java]

package us.codecraft.webmagic.model;

import us.codecraft.webmagic.Page;

import java.util.List;

/**
 * @author code4crafer@gmail.com
 * @since 0.5.2
 */
public class PageMapper<T> {

    private Class<T> clazz;

    private PageModelExtractor pageModelExtractor;

    public PageMapper(Class<T> clazz) {
        this.clazz = clazz;
        this.pageModelExtractor = PageModelExtractor.create(clazz);
    }

    public T get(Page page) {
        return (T) pageModelExtractor.process(page);
    }

    public List<T> getAll(Page page) {
        return (List<T>) pageModelExtractor.process(page);
    }
}
