# Supplementary material for: Construction of a rural tourism information service management system for multi-source heterogeneous data processing
Source: PeerJ Comput Sci. 2023 Jun 9;9:e1334. doi: 10.7717/peerj-cs.1334 (PMC10280680; doi:10.7717/peerj-cs.1334)
Supplement: Supplemental Information 2 [file peerj-cs-09-1334-s002.zip › Code/webmagic-extension/src/main/java/us/codecraft/webmagic/monitor/SpiderStatusMXBean.java]

package us.codecraft.webmagic.monitor;

import java.util.Date;
import java.util.List;

/**
 * @author code4crafer@gmail.com
 * @since 0.5.0
 */
public interface SpiderStatusMXBean {

    public String getName();

    public String getStatus();

    public int getThread();

    public int getTotalPageCount();

    public int getLeftPageCount();

    public int getSuccessPageCount();

    public int getErrorPageCount();

    public List<String> getErrorPages();

    public void start();

    public void stop();

    public Date getStartTime();

    public int getPagePerSecond();
}
