# Supplementary material for: Construction of a rural tourism information service management system for multi-source heterogeneous data processing
Source: PeerJ Comput Sci. 2023 Jun 9;9:e1334. doi: 10.7717/peerj-cs.1334 (PMC10280680; doi:10.7717/peerj-cs.1334)
Supplement: Supplemental Information 2 [file peerj-cs-09-1334-s002.zip › Code/webmagic-extension/src/main/java/us/codecraft/webmagic/pipeline/CollectorPageModelPipeline.java]

package us.codecraft.webmagic.pipeline;

import us.codecraft.webmagic.Task;

import java.util.ArrayList;
import java.util.List;

/**
 * @author code4crafter@gmail.com
 */
public class CollectorPageModelPipeline<T> implements PageModelPipeline<T> {

    private List<T> collected = new ArrayList<T>();

    @Override
    public synchronized void process(T t, Task task) {
        collected.add(t);
    }

    public List<T> getCollected() {
        return collected;
    }
}
