# Supplementary material for: Construction of a rural tourism information service management system for multi-source heterogeneous data processing
Source: PeerJ Comput Sci. 2023 Jun 9;9:e1334. doi: 10.7717/peerj-cs.1334 (PMC10280680; doi:10.7717/peerj-cs.1334)
Supplement: Supplemental Information 2 [file peerj-cs-09-1334-s002.zip › Code/webmagic-extension/src/main/java/us/codecraft/webmagic/pipeline/PageModelPipeline.java]

package us.codecraft.webmagic.pipeline;

import us.codecraft.webmagic.Task;

/**
 * Implements PageModelPipeline to persistent your page model.
 *
 * @author code4crafter@gmail.com <br>
 * @since 0.2.0
 */
public interface PageModelPipeline<T> {

    public void process(T t, Task task);

}
