# Supplementary material for: Construction of a rural tourism information service management system for multi-source heterogeneous data processing
Source: PeerJ Comput Sci. 2023 Jun 9;9:e1334. doi: 10.7717/peerj-cs.1334 (PMC10280680; doi:10.7717/peerj-cs.1334)
Supplement: Supplemental Information 2 [file peerj-cs-09-1334-s002.zip › Code/webmagic-extension/src/main/java/us/codecraft/webmagic/utils/ClassUtils.java]

package us.codecraft.webmagic.utils;

import java.lang.reflect.Field;
import java.util.LinkedHashSet;
import java.util.Set;

/**
 * @author code4crafter@gmail.com
 * @since 0.5.0
 */
public abstract class ClassUtils {

    public static Set<Field> getFieldsIncludeSuperClass(Class clazz) {
        Set<Field> fields = new LinkedHashSet<Field>();
        Class current = clazz;
        while (current != null) {
            Field[] currentFields = current.getDeclaredFields();
            for (Field currentField : currentFields) {
                fields.add(currentField);
            }
            current = current.getSuperclass();
        }
        return fields;
    }

}
