# Supplementary material for: Construction of a rural tourism information service management system for multi-source heterogeneous data processing
Source: PeerJ Comput Sci. 2023 Jun 9;9:e1334. doi: 10.7717/peerj-cs.1334 (PMC10280680; doi:10.7717/peerj-cs.1334)
Supplement: Supplemental Information 2 [file peerj-cs-09-1334-s002.zip › Code/webmagic-extension/src/main/java/us/codecraft/webmagic/utils/MultiKeyMapBase.java]

package us.codecraft.webmagic.utils;

/**
 * @author code4crafter@gmail.com
 */

import java.util.HashMap;
import java.util.Map;

/**
 * multi-key map, some basic objects *
 *
 * @author yihua.huang
 */
public abstract class MultiKeyMapBase {

    protected static final Class<? extends Map> DEFAULT_CLAZZ = HashMap.class;
    @SuppressWarnings("rawtypes")
    private Class<? extends Map> protoMapClass = DEFAULT_CLAZZ;

    public MultiKeyMapBase() {
    }

    @SuppressWarnings("rawtypes")
    public MultiKeyMapBase(Class<? extends Map> protoMapClass) {
        this.protoMapClass = protoMapClass;
    }

    @SuppressWarnings("unchecked")
    protected <K, V2> Map<K, V2> newMap() {
        try {
            return (Map<K, V2>) protoMapClass.newInstance();
        } catch (InstantiationException e) {
            throw new IllegalArgumentException("wrong proto type map "
                    + protoMapClass);
        } catch (IllegalAccessException e) {
            throw new IllegalArgumentException("wrong proto type map "
                    + protoMapClass);
        }
    }
}
