# Supplementary material for: Construction of a rural tourism information service management system for multi-source heterogeneous data processing
Source: PeerJ Comput Sci. 2023 Jun 9;9:e1334. doi: 10.7717/peerj-cs.1334 (PMC10280680; doi:10.7717/peerj-cs.1334)
Supplement: Supplemental Information 2 [file peerj-cs-09-1334-s002.zip › Code/webmagic-extension/src/main/resources/crawl.js]

var system = require('system');
var url = system.args[1];

var page = require('webpage').create();
page.settings.loadImages = false;
page.settings.resourceTimeout = 5000;

page.open(url, function (status) {
    if (status != 'success') {
        console.log("HTTP request failed!");
    } else {
        console.log(page.content);
    }

    page.close();
    phantom.exit();
});
