# Supplementary material for: Construction of a rural tourism information service management system for multi-source heterogeneous data processing
Source: PeerJ Comput Sci. 2023 Jun 9;9:e1334. doi: 10.7717/peerj-cs.1334 (PMC10280680; doi:10.7717/peerj-cs.1334)
Supplement: Supplemental Information 2 [file peerj-cs-09-1334-s002.zip › Code/webmagic-extension/src/main/resources/spider-config-draft.xml]

<!--This is a draft of config file.
If you have any advice, go https://github.com/code4craft/webmagic/issues/106 and comment!-->
<spider>
    <site>
        <charset>utf-8</charset>
        <user-agent></user-agent>
        <cookies>
            <cookie domain="" path="" name="" value="">
            </cookie>
        </cookies>
        <heads>
            <head name="" value=""/>
        </heads>
    </site>

    <startUrls>
        <url></url>
    </startUrls>

    <extraction targetUrl="" helpUrl="">
        <field name="title">
            <extractor type="xpath" value="//div[@class='title']"/>
        </field>
        <field name="content">
            <extractor type="xpath" value="//div[@class='content']"/>
        </field>
    </extraction>

</spider>
