# Supplementary material for: Construction of a rural tourism information service management system for multi-source heterogeneous data processing
Source: PeerJ Comput Sci. 2023 Jun 9;9:e1334. doi: 10.7717/peerj-cs.1334 (PMC10280680; doi:10.7717/peerj-cs.1334)
Supplement: Supplemental Information 2 [file peerj-cs-09-1334-s002.zip › Code/webmagic-extension/src/test/java/us/codecraft/webmagic/formatter/DateFormatterTest.java]

package us.codecraft.webmagic.formatter;

import org.apache.commons.lang3.time.DateFormatUtils;
import org.apache.commons.lang3.time.DateUtils;
import org.junit.Test;
import us.codecraft.webmagic.model.formatter.DateFormatter;

import java.util.Date;

import static org.assertj.core.api.Assertions.assertThat;

/**
 * @author code4crafter@gmail.com
 */
public class DateFormatterTest {

    @Test
    public void testDateFormatter() throws Exception {
        DateFormatter dateFormatter = new DateFormatter();
        String pattern = "yyyy-MM-dd HH:mm";
        Date date = DateUtils.parseDate("2013-09-10 22:11", new String[]{pattern});
        dateFormatter.initParam(new String[]{pattern});
        Date format = dateFormatter.format(DateFormatUtils.format(date, pattern));
        assertThat(format).isEqualTo(date);
    }
}
