# Supplementary material for: Construction of a rural tourism information service management system for multi-source heterogeneous data processing
Source: PeerJ Comput Sci. 2023 Jun 9;9:e1334. doi: 10.7717/peerj-cs.1334 (PMC10280680; doi:10.7717/peerj-cs.1334)
Supplement: Supplemental Information 2 [file peerj-cs-09-1334-s002.zip › Code/webmagic-extension/src/test/java/us/codecraft/webmagic/MockPageModelPipeline.java]

package us.codecraft.webmagic;

import junit.framework.Assert;
import us.codecraft.webmagic.pipeline.PageModelPipeline;

/**
 * @author code4crafter@gmail.com
 */
public class MockPageModelPipeline implements PageModelPipeline{
    @Override
    public void process(Object o, Task task) {
        Assert.assertNotNull(o);
    }
}
