# Supplementary material for: Construction of a rural tourism information service management system for multi-source heterogeneous data processing
Source: PeerJ Comput Sci. 2023 Jun 9;9:e1334. doi: 10.7717/peerj-cs.1334 (PMC10280680; doi:10.7717/peerj-cs.1334)
Supplement: Supplemental Information 2 [file peerj-cs-09-1334-s002.zip › Code/webmagic-extension/src/test/java/us/codecraft/webmagic/model/BaseRepo.java]

package us.codecraft.webmagic.model;

import us.codecraft.webmagic.model.annotation.ExtractBy;

/**
 * @author code4crafter@gmail.com
 */
public class BaseRepo {

    @ExtractBy("//ul[@class='pagehead-actions']/li[1]//a[@class='social-count js-social-count']/text()")
    protected int star;
}
