# Supplementary material for: Construction of a rural tourism information service management system for multi-source heterogeneous data processing
Source: PeerJ Comput Sci. 2023 Jun 9;9:e1334. doi: 10.7717/peerj-cs.1334 (PMC10280680; doi:10.7717/peerj-cs.1334)
Supplement: Supplemental Information 2 [file peerj-cs-09-1334-s002.zip › Code/webmagic-extension/src/test/java/us/codecraft/webmagic/model/GithubRepo.java]

package us.codecraft.webmagic.model;

import us.codecraft.webmagic.Site;
import us.codecraft.webmagic.model.annotation.ExtractBy;
import us.codecraft.webmagic.model.annotation.HelpUrl;
import us.codecraft.webmagic.model.annotation.TargetUrl;

/**
 * @author code4crafter@gmail.com <br>
 * @since 0.3.2
 */
@TargetUrl("https://github.com/\\w+/\\w+")
@HelpUrl({"https://github.com/\\w+\\?tab=repositories", "https://github.com/\\w+", "https://github.com/explore/*"})
public class GithubRepo extends BaseRepo{

    @ExtractBy("//ul[@class='pagehead-actions']/li[2]//a[@class='social-count']/text()")
    private int fork;

    public static void main(String[] args) {
        OOSpider.create(Site.me().setSleepTime(100)
                , new ConsolePageModelPipeline(), GithubRepo.class)
                .addUrl("https://github.com/code4craft").thread(10).run();
    }

    public int getStar() {
        return star;
    }

    public int getFork() {
        return fork;
    }
}
