# Supplementary material for: Construction of a rural tourism information service management system for multi-source heterogeneous data processing
Source: PeerJ Comput Sci. 2023 Jun 9;9:e1334. doi: 10.7717/peerj-cs.1334 (PMC10280680; doi:10.7717/peerj-cs.1334)
Supplement: Supplemental Information 2 [file peerj-cs-09-1334-s002.zip › Code/webmagic-extension/src/test/java/us/codecraft/webmagic/model/ModelPageProcessorTest.java]

package us.codecraft.webmagic.model;

import org.junit.Test;
import us.codecraft.webmagic.Page;
import us.codecraft.webmagic.Request;
import us.codecraft.webmagic.model.annotation.ExtractBy;
import us.codecraft.webmagic.model.annotation.HelpUrl;
import us.codecraft.webmagic.model.annotation.TargetUrl;
import us.codecraft.webmagic.selector.PlainText;

import static org.assertj.core.api.Assertions.assertThat;

/**
 * @author code4crafter@gmail.com
 * @date 14-4-4
 */
public class ModelPageProcessorTest {

    private PageMocker pageMocker = new PageMocker();

    @TargetUrl("http://codecraft.us/foo")
    public static class ModelFoo {

        @ExtractBy(value = "//div/@foo", notNull = true)
        private String foo;

    }

    @TargetUrl("http://codecraft.us/bar")
    public static class ModelBar {

        @ExtractBy(value = "//div/@bar", notNull = true)
        private String bar;

    }

    @TargetUrl(value = "http://webmagic.io/foo/\\d+",sourceRegion = "//li[@class='bar']")
    @HelpUrl(value = "http://webmagic.io/bar/\\d+",sourceRegion = "//li[@class='foo']")
    public static class MockModel {

    }

    @Test
    public void testMultiModel_should_not_skip_when_match() throws Exception {
        Page page = new Page();
        page.setRawText("<div foo='foo'></div>");
        page.setRequest(new Request("http://codecraft.us/foo"));
        page.setUrl(PlainText.create("http://codecraft.us/foo"));
        ModelPageProcessor modelPageProcessor = ModelPageProcessor.create(null, ModelFoo.class, ModelBar.class);
        modelPageProcessor.process(page);
        assertThat(page.getResultItems().isSkip()).isFalse();
    }

    @Test
    public void testExtractLinks() throws Exception {
        ModelPageProcessor modelPageProcessor = ModelPageProcessor.create(null, MockModel.class);
        Page page = pageMocker.getMockPage();
        modelPageProcessor.process(page);
        assertThat(page.getTargetRequests()).containsExactly(new Request("http://webmagic.io/bar/3"), new Request("http://webmagic.io/bar/4"), new Request("http://webmagic.io/foo/3"), new Request("http://webmagic.io/foo/4"));
    }

    @Test
    public void testExtractNoLinks() throws Exception {
        ModelPageProcessor modelPageProcessor = ModelPageProcessor.create(null, MockModel.class);
        Page page = pageMocker.getMockPage();
        modelPageProcessor.setExtractLinks(false);
        modelPageProcessor.process(page);
        assertThat(page.getTargetRequests()).isEmpty();
    }


}
