# Supplementary material for: Construction of a rural tourism information service management system for multi-source heterogeneous data processing
Source: PeerJ Comput Sci. 2023 Jun 9;9:e1334. doi: 10.7717/peerj-cs.1334 (PMC10280680; doi:10.7717/peerj-cs.1334)
Supplement: Supplemental Information 2 [file peerj-cs-09-1334-s002.zip › Code/webmagic-extension/src/test/java/us/codecraft/webmagic/model/PageMapperTest.java]

package us.codecraft.webmagic.model;

import org.junit.Test;

import static org.assertj.core.api.Assertions.assertThat;

/**
 * @author code4crafter@gmail.com
 *         Date: 2017/6/3
 *         Time: 下午3:23
 */
public class PageMapperTest {

    private PageMocker pageMocker = new PageMocker();

    @Test
    public void test_get() throws Exception {
        PageMapper<GithubRepoApi> pageMapper = new PageMapper<GithubRepoApi>(GithubRepoApi.class);
        GithubRepoApi githubRepo = pageMapper.get(pageMocker.getMockJsonPage());
        assertThat(githubRepo.getName()).isEqualTo("webmagic");
    }

}
