# Supplementary material for: Construction of a rural tourism information service management system for multi-source heterogeneous data processing
Source: PeerJ Comput Sci. 2023 Jun 9;9:e1334. doi: 10.7717/peerj-cs.1334 (PMC10280680; doi:10.7717/peerj-cs.1334)
Supplement: Supplemental Information 2 [file peerj-cs-09-1334-s002.zip › Code/webmagic-extension/src/test/java/us/codecraft/webmagic/model/PageMocker.java]

package us.codecraft.webmagic.model;


import java.io.IOException;
import java.nio.charset.Charset;
import org.apache.commons.io.IOUtils;
import us.codecraft.webmagic.Page;
import us.codecraft.webmagic.Request;
import us.codecraft.webmagic.selector.PlainText;


/**
 * @author code4crafter@gmail.com
 *         Date: 2017/6/3
 *         Time: 下午9:08
 */
public class PageMocker {

    public Page getMockJsonPage() throws IOException {
        Page page = new Page();
        page.setRawText(IOUtils.toString(PageMocker.class.getClassLoader().getResourceAsStream("json/mock-githubrepo.json"), Charset.defaultCharset()));
        page.setRequest(new Request("https://api.github.com/repos/code4craft/webmagic"));
        page.setUrl(new PlainText("https://api.github.com/repos/code4craft/webmagic"));
        return page;
    }

    public Page getMockPage() throws IOException {
        Page page = new Page();
        page.setRawText(IOUtils.toString(PageMocker.class.getClassLoader().getResourceAsStream("html/mock-webmagic.html"), Charset.defaultCharset()));
        page.setRequest(new Request("http://webmagic.io/list/0"));
        page.setUrl(new PlainText("http://webmagic.io/list/0"));
        return page;
    }
}
