# Supplementary material for: Construction of a rural tourism information service management system for multi-source heterogeneous data processing
Source: PeerJ Comput Sci. 2023 Jun 9;9:e1334. doi: 10.7717/peerj-cs.1334 (PMC10280680; doi:10.7717/peerj-cs.1334)
Supplement: Supplemental Information 2 [file peerj-cs-09-1334-s002.zip › Code/webmagic-extension/src/test/java/us/codecraft/webmagic/monitor/CustomSpiderStatus.java]

package us.codecraft.webmagic.monitor;

import us.codecraft.webmagic.Spider;

/**
 * @author code4crafer@gmail.com
 */
public class CustomSpiderStatus extends SpiderStatus implements CustomSpiderStatusMXBean {

    public CustomSpiderStatus(Spider spider, SpiderMonitor.MonitorSpiderListener monitorSpiderListener) {
        super(spider, monitorSpiderListener);
    }


    @Override
    public String getSchedulerName() {
        return spider.getScheduler().getClass().getName();
    }
}
