# Supplementary material for: Construction of a rural tourism information service management system for multi-source heterogeneous data processing
Source: PeerJ Comput Sci. 2023 Jun 9;9:e1334. doi: 10.7717/peerj-cs.1334 (PMC10280680; doi:10.7717/peerj-cs.1334)
Supplement: Supplemental Information 2 [file peerj-cs-09-1334-s002.zip › Code/webmagic-extension/src/test/java/us/codecraft/webmagic/monitor/SeedUrlWithPortTest.java]

package us.codecraft.webmagic.monitor;

import org.junit.Test;
import us.codecraft.webmagic.Page;
import us.codecraft.webmagic.Site;
import us.codecraft.webmagic.Spider;
import us.codecraft.webmagic.processor.PageProcessor;

import javax.management.JMException;

/**
 * @author jerry_shenchao@163.com
 */
public class SeedUrlWithPortTest {

    @Test
    public void testSeedUrlWithPort() throws JMException {
        Spider spider = Spider.create(new TempProcessor()).addUrl("http://www.hndpf.org:8889/");
        SpiderMonitor.instance().register(spider);
        spider.run();
    }
}

class TempProcessor implements PageProcessor {

    @Override
    public void process(Page page) {

    }

    @Override
    public Site getSite() {
        return Site.me();
    }
}
