# Supplementary material for: Construction of a rural tourism information service management system for multi-source heterogeneous data processing
Source: PeerJ Comput Sci. 2023 Jun 9;9:e1334. doi: 10.7717/peerj-cs.1334 (PMC10280680; doi:10.7717/peerj-cs.1334)
Supplement: Supplemental Information 2 [file peerj-cs-09-1334-s002.zip › Code/webmagic-extension/src/test/java/us/codecraft/webmagic/monitor/SpiderMonitorTest.java]

package us.codecraft.webmagic.monitor;

import org.junit.Test;
import us.codecraft.webmagic.Spider;
import us.codecraft.webmagic.processor.example.GithubRepoPageProcessor;
import us.codecraft.webmagic.processor.example.ZhihuPageProcessor;

/**
 * @author code4crafer@gmail.com
 * @since 0.5.0
 */
public class SpiderMonitorTest {

    @Test
    public void testInherit() throws Exception {
        SpiderMonitor spiderMonitor = new SpiderMonitor(){
            @Override
            protected SpiderStatusMXBean getSpiderStatusMBean(Spider spider, MonitorSpiderListener monitorSpiderListener) {
                return new CustomSpiderStatus(spider, monitorSpiderListener);
            }
        };

        Spider zhihuSpider = Spider.create(new ZhihuPageProcessor())
                .addUrl("http://my.oschina.net/flashsword/blog").thread(2);
        Spider githubSpider = Spider.create(new GithubRepoPageProcessor())
                .addUrl("https://github.com/code4craft");

        spiderMonitor.register(zhihuSpider, githubSpider);

    }
}
