# Supplementary material for: Construction of a rural tourism information service management system for multi-source heterogeneous data processing
Source: PeerJ Comput Sci. 2023 Jun 9;9:e1334. doi: 10.7717/peerj-cs.1334 (PMC10280680; doi:10.7717/peerj-cs.1334)
Supplement: Supplemental Information 2 [file peerj-cs-09-1334-s002.zip › Code/webmagic-extension/src/test/java/us/codecraft/webmagic/processor/GithubRepoProcessor.java]

package us.codecraft.webmagic.processor;

import junit.framework.Assert;
import org.junit.Test;
import us.codecraft.webmagic.*;
import us.codecraft.webmagic.downloader.MockGithubDownloader;
import us.codecraft.webmagic.model.OOSpider;
import us.codecraft.webmagic.pipeline.Pipeline;

/**
 * @author code4crafter@gmail.com
 */
public class GithubRepoProcessor implements PageProcessor {
    @Override
    public void process(Page page) {
        page.putField("star",page.getHtml().xpath("//ul[@class='pagehead-actions']/li[2]//a[@class='social-count js-social-count']/text()").toString());
        page.putField("fork",page.getHtml().xpath("//ul[@class='pagehead-actions']/li[3]//a[@class='social-count']/text()").toString());
    }

    @Override
    public Site getSite() {
        return Site.me();
    }

    @Test
    public void test() {
        OOSpider.create(new GithubRepoProcessor()).addPipeline(new Pipeline() {
            @Override
            public void process(ResultItems resultItems, Task task) {
                Assert.assertEquals("78",((String)resultItems.get("star")).trim());
                Assert.assertEquals("65",((String)resultItems.get("fork")).trim());
            }
        }).setDownloader(new MockGithubDownloader()).test("https://github.com/code4craft/webmagic");
    }

}
