# Supplementary material for: Construction of a rural tourism information service management system for multi-source heterogeneous data processing
Source: PeerJ Comput Sci. 2023 Jun 9;9:e1334. doi: 10.7717/peerj-cs.1334 (PMC10280680; doi:10.7717/peerj-cs.1334)
Supplement: Supplemental Information 2 [file peerj-cs-09-1334-s002.zip › Code/webmagic-extension/src/test/java/us/codecraft/webmagic/utils/RequestUtilsTest.java]

package us.codecraft.webmagic.utils;

import org.junit.Test;
import us.codecraft.webmagic.Request;

import java.util.List;

import static org.assertj.core.api.Assertions.assertThat;

/**
 * @author code4crafter@gmail.com
 *         Date: 2017/6/5
 *         Time: 下午5:08
 */
public class RequestUtilsTest {

    @Test
    public void test_generate_range() throws Exception {
        List<Request> requests = RequestUtils.from("http://angularjs.cn/api/article/latest?p=[1-3]&s=20");
        assertThat(requests).containsExactly(new Request("http://angularjs.cn/api/article/latest?p=1&s=20"), new Request("http://angularjs.cn/api/article/latest?p=2&s=20"), new Request("http://angularjs.cn/api/article/latest?p=3&s=20"));
    }

    @Test
    public void test_generate_range_when_invalid_number() throws Exception {
        List<Request> requests = RequestUtils.from("http://angularjs.cn/api/article/latest?p=[10-3]&s=20");
        assertThat(requests).isEmpty();
    }
}
