# Supplementary material for: Construction of a rural tourism information service management system for multi-source heterogeneous data processing
Source: PeerJ Comput Sci. 2023 Jun 9;9:e1334. doi: 10.7717/peerj-cs.1334 (PMC10280680; doi:10.7717/peerj-cs.1334)
Supplement: Supplemental Information 2 [file peerj-cs-09-1334-s002.zip › Code/webmagic-extension/src/test/resources/json/mock-githubrepo.json]

{
  "id": 9623064,
  "name": "webmagic",
  "full_name": "code4craft/webmagic",
  "owner": {
    "login": "code4craft",
    "id": 1351884,
    "avatar_url": "https://avatars0.githubusercontent.com/u/1351884?v=3",
    "gravatar_id": "",
    "url": "https://api.github.com/users/code4craft",
    "html_url": "https://github.com/code4craft",
    "followers_url": "https://api.github.com/users/code4craft/followers",
    "following_url": "https://api.github.com/users/code4craft/following{/other_user}",
    "gists_url": "https://api.github.com/users/code4craft/gists{/gist_id}",
    "starred_url": "https://api.github.com/users/code4craft/starred{/owner}{/repo}",
    "subscriptions_url": "https://api.github.com/users/code4craft/subscriptions",
    "organizations_url": "https://api.github.com/users/code4craft/orgs",
    "repos_url": "https://api.github.com/users/code4craft/repos",
    "events_url": "https://api.github.com/users/code4craft/events{/privacy}",
    "received_events_url": "https://api.github.com/users/code4craft/received_events",
    "type": "User",
    "site_admin": false
  },
  "private": false,
  "html_url": "https://github.com/code4craft/webmagic",
  "description": "A scalable web crawler framework for Java.",
  "fork": false,
  "url": "https://api.github.com/repos/code4craft/webmagic",
  "forks_url": "https://api.github.com/repos/code4craft/webmagic/forks",
  "keys_url": "https://api.github.com/repos/code4craft/webmagic/keys{/key_id}",
  "collaborators_url": "https://api.github.com/repos/code4craft/webmagic/collaborators{/collaborator}",
  "teams_url": "https://api.github.com/repos/code4craft/webmagic/teams",
  "hooks_url": "https://api.github.com/repos/code4craft/webmagic/hooks",
  "issue_events_url": "https://api.github.com/repos/code4craft/webmagic/issues/events{/number}",
  "events_url": "https://api.github.com/repos/code4craft/webmagic/events",
  "assignees_url": "https://api.github.com/repos/code4craft/webmagic/assignees{/user}",
  "branches_url": "https://api.github.com/repos/code4craft/webmagic/branches{/branch}",
  "tags_url": "https://api.github.com/repos/code4craft/webmagic/tags",
  "blobs_url": "https://api.github.com/repos/code4craft/webmagic/git/blobs{/sha}",
  "git_tags_url": "https://api.github.com/repos/code4craft/webmagic/git/tags{/sha}",
  "git_refs_url": "https://api.github.com/repos/code4craft/webmagic/git/refs{/sha}",
  "trees_url": "https://api.github.com/repos/code4craft/webmagic/git/trees{/sha}",
  "statuses_url": "https://api.github.com/repos/code4craft/webmagic/statuses/{sha}",
  "languages_url": "https://api.github.com/repos/code4craft/webmagic/languages",
  "stargazers_url": "https://api.github.com/repos/code4craft/webmagic/stargazers",
  "contributors_url": "https://api.github.com/repos/code4craft/webmagic/contributors",
  "subscribers_url": "https://api.github.com/repos/code4craft/webmagic/subscribers",
  "subscription_url": "https://api.github.com/repos/code4craft/webmagic/subscription",
  "commits_url": "https://api.github.com/repos/code4craft/webmagic/commits{/sha}",
  "git_commits_url": "https://api.github.com/repos/code4craft/webmagic/git/commits{/sha}",
  "comments_url": "https://api.github.com/repos/code4craft/webmagic/comments{/number}",
  "issue_comment_url": "https://api.github.com/repos/code4craft/webmagic/issues/comments{/number}",
  "contents_url": "https://api.github.com/repos/code4craft/webmagic/contents/{+path}",
  "compare_url": "https://api.github.com/repos/code4craft/webmagic/compare/{base}...{head}",
  "merges_url": "https://api.github.com/repos/code4craft/webmagic/merges",
  "archive_url": "https://api.github.com/repos/code4craft/webmagic/{archive_format}{/ref}",
  "downloads_url": "https://api.github.com/repos/code4craft/webmagic/downloads",
  "issues_url": "https://api.github.com/repos/code4craft/webmagic/issues{/number}",
  "pulls_url": "https://api.github.com/repos/code4craft/webmagic/pulls{/number}",
  "milestones_url": "https://api.github.com/repos/code4craft/webmagic/milestones{/number}",
  "notifications_url": "https://api.github.com/repos/code4craft/webmagic/notifications{?since,all,participating}",
  "labels_url": "https://api.github.com/repos/code4craft/webmagic/labels{/name}",
  "releases_url": "https://api.github.com/repos/code4craft/webmagic/releases{/id}",
  "deployments_url": "https://api.github.com/repos/code4craft/webmagic/deployments",
  "created_at": "2013-04-23T12:57:36Z",
  "updated_at": "2017-06-03T03:58:13Z",
  "pushed_at": "2017-06-03T07:10:15Z",
  "git_url": "git://github.com/code4craft/webmagic.git",
  "ssh_url": "git@github.com:code4craft/webmagic.git",
  "clone_url": "https://github.com/code4craft/webmagic.git",
  "svn_url": "https://github.com/code4craft/webmagic",
  "homepage": "http://webmagic.io/",
  "size": 16982,
  "stargazers_count": 4566,
  "watchers_count": 4566,
  "language": "Java",
  "has_issues": true,
  "has_projects": true,
  "has_downloads": true,
  "has_wiki": true,
  "has_pages": true,
  "forks_count": 2432,
  "mirror_url": null,
  "open_issues_count": 96,
  "forks": 2432,
  "open_issues": 96,
  "watchers": 4566,
  "default_branch": "master",
  "network_count": 2432,
  "subscribers_count": 618
}
